# Supplementary material for: Crystal structure of chlorido­{1-(2,3-dimethyl-5-oxido-1-phenyl-1H-pyrazol-2-ium-4-yl-κO)-2-[3-methyl-5-oxo-1-phenyl-4,5-di­hydro-1H-pyrazol-4-yl­idene-κO]hydrazin-1-ido-κN 1}copper(II) from laboratory X-ray powder data
Source: Acta Crystallogr E Crystallogr Commun. 2015 Jan 3;71(Pt 2):124–7. doi: 10.1107/S205698901402756X (PMC4384589; doi:10.1107/S205698901402756X)
Supplement: Supplementary file 1 [file e-71-00124-sup1.cif]

##############################################################################
#                                                                            #
# This CIF contains the data in a paper accepted for publication in          #
# Acta Crystallographica Section E. It conforms to the requirements of       #
# Notes for Authors for Acta Crystallographica Section E, and has been       #
# peer reviewed under the auspices of the IUCr Commission on Journals.       #
#                                                                            #
# Full details of the Crystallographic Information File format               #
# are given in the paper "The Crystallographic Information File (CIF):       #
# a New Standard Archive File for Crystallography" by S. R. Hall, F. H.      #
# Allen and I. D. Brown [Acta Cryst. (1991), A47, 655-685].                  #
#                                                                            #
# The current version of the core CIF dictionary is obtainable from          #
# ftp://ftp.iucr.org/pub/cif_core.dic.                                       #
#                                                                            #
# Software is freely available for graphical display of the structure(s)     #
# in this CIF. For information consult the CIF software page                 #
# http://www.iucr.org/resources/cif/software.                                #
#                                                                            #
# This file may be used for bona fide research purposes within the           #
# scientific community so long as proper attribution is given to the journal # 
# article from which it was obtained.                                        #
#                                                                            #
##############################################################################
data_I
_database_code_depnum_ccdc_archive 'CCDC 1040070'
_audit_creation_method     'MRIA, SHELXL-97'
_chemical_name_systematic
;\
Chlorido{1-(2,3-dimethyl-5-oxido-1-phenyl-1<i>H</i>-pyrazol-2-ium-4-yl-\
\k<i>O</i>)-2-[3-methyl-5-oxo-1-phenyl-4,5-dihydro-1<i>H</i>-pyrazol-4-\
ylidene-\k<i>O</i>]hydrazin-1-ido-\k<i>N</i>^1^}copper(II)
;
_chemical_name_common     ?
_chemical_formula_moiety     'C21 H19 Cl Cu N6 O2'
_chemical_formula_sum     'C21 H19 Cl Cu N6 O2'
_chemical_formula_iupac     '[Cu (C21 H19 N6 O2) Cl]'
_chemical_formula_weight     486.41
_chemical_melting_point     ?
_symmetry_cell_setting     monoclinic
_symmetry_space_group_name_H-M     'P 21/c'
_symmetry_space_group_name_Hall     '-P 2ybc'
loop_
    _symmetry_equiv_pos_as_xyz
    'x, y, z'
    'x, -y+1/2, z+1/2'
    '-x, -y, -z'
    '-x, y-1/2, -z-1/2'
_cell_length_a     15.1520(18)
_cell_length_b     22.1306(17)
_cell_length_c     6.7310(14)
_cell_angle_alpha     90.00
_cell_angle_beta     101.80(2)
_cell_angle_gamma     90.00
_cell_volume     2209.4(6)
_cell_formula_units_Z     4
_cell_measurement_reflns_used     1140
_cell_measurement_theta_min     2.99
_cell_measurement_theta_max     37.48
_cell_measurement_temperature     298(2)
_exptl_crystal_density_diffrn     1.462
_exptl_crystal_density_method     'not measured'
_exptl_crystal_F_000     996
_pd_char_colour     brown'
_pd_char_particle_morphology     'needle'
_exptl_absorpt_coefficient_mu     2.762
_exptl_absorpt_correction_type     none
_exptl_absorpt_correction_T_min     ?
_exptl_absorpt_correction_T_max     ?
_exptl_special_details     ?
_diffrn_ambient_temperature     298(2)
_diffrn_radiation_type     CuK\a~1~
_diffrn_radiation_wavelength     1.54059
_diffrn_radiation_source     'line-focus sealed tube'
_diffrn_radiation_monochromator     'Curved Germanium (111)'
_diffrn_measurement_device     'Guinier camera G670'
_pd_instr_dist_src/spec     ?
_pd_instr_dist_spec/detc     ?
_pd_instr_location
;
Dept. of Chemistry, Moscow State University, 119991 Moscow, Russia
;
_diffrn_reflns_number     ?
_diffrn_reflns_limit_h_min     ?
_diffrn_reflns_limit_h_max     ?
_diffrn_reflns_limit_k_min     ?
_diffrn_reflns_limit_k_max     ?
_diffrn_reflns_limit_l_min     ?
_diffrn_reflns_limit_l_max     ?
_pd_meas_2theta_fixed     ?
_pd_meas_2theta_range_min     4.00
_pd_meas_2theta_range_max     75.00
_pd_meas_2theta_range_inc     0.01
_pd_meas_number_of_points     7101
_pd_meas_scan_method     cont
_pd_meas_special_details     ?
_refine_special_details     ?
_refine_ls_structure_factor_coef     Inet
_refine_ls_matrix_type     fullcycle
_refine_ls_goodness_of_fit_all     1.317
_refine_ls_restrained_S_all     ?
_refine_ls_restrained_S_obs     ?
_refine_ls_number_parameters     155
_refine_ls_number_restraints     117
_refine_ls_number_constraints     0
_refine_ls_hydrogen_treatment     noref
_refine_ls_weighting_scheme     sigma
_refine_ls_shift/su_max     .002
_refine_ls_shift/su_mean     .000
_refine_diff_density_max     0.43
_refine_diff_density_min     -0.37
_refine_ls_extinction_method     none
_refine_ls_extinction_coef     ?
loop_
    _atom_type_symbol
    _atom_type_description
    _atom_type_scat_dispersion_real
    _atom_type_scat_dispersion_imag
    _atom_type_scat_source
    'Cu' 'Cu' -1.9646 0.5888
                         'International Tables Vol C Tables 4.2.6.8 and 6.1.1.4'
    'Cl' 'Cl' 0.3639 0.7018
                         'International Tables Vol C Tables 4.2.6.8 and 6.1.1.4'
    'O' 'O' 0.0492 0.0322
                         'International Tables Vol C Tables 4.2.6.8 and 6.1.1.4'
    'N' 'N' 0.0311 0.0180
                         'International Tables Vol C Tables 4.2.6.8 and 6.1.1.4'
    'C' 'C' 0.0181 0.0091
                         'International Tables Vol C Tables 4.2.6.8 and 6.1.1.4'
    'H' 'H' 0.0000 0.0000
                         'International Tables Vol C Tables 4.2.6.8 and 6.1.1.4'
_computing_data_collection
;
<i>G670 Imaging Plate Guinier Camera Software</i> (Huber, 2002)
;
_computing_cell_refinement
;
<i>MRIA</i> (Zlokazov & Chernyshev, 1992)
;
_computing_data_reduction
;
<i>G670 Imaging Plate Guinier Camera Software</i> (Huber, 2002)
;
_computing_structure_solution
;
simulated annealing (Zhukov <i>et al.</i>, 2001)
;
_computing_structure_refinement
;
<i>MRIA</i> (Zlokazov & Chernyshev, 1992)
;
_computing_molecular_graphics
;
PLATON (Spek, 2009)
;
_computing_publication_material
;
<i>MRIA</i> (Zlokazov & Chernyshev, 1992) and SHELXL97 (Sheldrick,
2008)
;
_pd_prep_cool_rate     ?
_pd_prep_pressure     101
_pd_prep_temperature     298(2)
_pd_proc_2theta_range_min     4.00
_pd_proc_2theta_range_max     75.00
_pd_proc_2theta_range_inc     0.01
loop_
    _pd_proc_2theta_corrected
    _pd_proc_ls_weight
    _pd_proc_intensity_net
    _pd_calc_intensity_net
    4.0000 .0217 4613 4671
    4.0100 .0216 4625 4679
    4.0200 .0214 4683 4686
    4.0300 .0212 4716 4694
    4.0400 .0215 4651 4702
    4.0500 .0215 4652 4710
    4.0600 .0212 4716 4717
    4.0700 .0210 4752 4725
    4.0800 .0212 4725 4733
    4.0900 .0212 4715 4740
    4.1000 .0211 4729 4748
    4.1100 .0210 4762 4755
    4.1200 .0211 4740 4762
    4.1300 .0210 4766 4770
    4.1400 .0211 4732 4777
    4.1500 .0214 4679 4784
    4.1600 .0212 4726 4791
    4.1700 .0211 4741 4798
    4.1800 .0212 4714 4805
    4.1900 .0207 4827 4812
    4.2000 .0210 4762 4819
    4.2100 .0207 4825 4826
    4.2200 .0207 4834 4833
    4.2300 .0212 4726 4840
    4.2400 .0210 4754 4847
    4.2500 .0210 4760 4853
    4.2600 .0211 4731 4860
    4.2700 .0209 4793 4866
    4.2800 .0208 4814 4873
    4.2900 .0208 4818 4879
    4.3000 .0206 4859 4886
    4.3100 .0206 4854 4892
    4.3200 .0207 4832 4899
    4.3300 .0204 4900 4905
    4.3400 .0206 4844 4911
    4.3500 .0204 4901 4917
    4.3600 .0206 4864 4923
    4.3700 .0201 4974 4930
    4.3800 .0200 5012 4936
    4.3900 .0205 4886 4942
    4.4000 .0203 4927 4948
    4.4100 .0203 4922 4953
    4.4200 .0205 4875 4959
    4.4300 .0203 4920 4965
    4.4400 .0201 4966 4971
    4.4500 .0202 4942 4977
    4.4600 .0206 4847 4982
    4.4700 .0204 4895 4988
    4.4800 .0200 4994 4993
    4.4900 .0198 5040 4999
    4.5000 .0201 4967 5004
    4.5100 .0201 4986 5010
    4.5200 .0199 5032 5015
    4.5300 .0197 5067 5021
    4.5400 .0199 5019 5026
    4.5500 .0196 5098 5031
    4.5600 .0197 5077 5036
    4.5700 .0194 5146 5042
    4.5800 .0194 5150 5047
    4.5900 .0201 4979 5052
    4.6000 .0198 5062 5057
    4.6100 .0195 5119 5062
    4.6200 .0196 5109 5067
    4.6300 .0197 5078 5072
    4.6400 .0195 5123 5076
    4.6500 .0198 5061 5081
    4.6600 .0201 4984 5086
    4.6700 .0196 5094 5091
    4.6800 .0193 5170 5096
    4.6900 .0193 5169 5100
    4.7000 .0194 5146 5105
    4.7100 .0198 5059 5109
    4.7200 .0197 5080 5114
    4.7300 .0193 5173 5118
    4.7400 .0190 5250 5123
    4.7500 .0190 5251 5127
    4.7600 .0192 5203 5132
    4.7700 .0191 5241 5136
    4.7800 .0190 5253 5140
    4.7900 .0189 5288 5483
    4.8000 .0188 5323 5493
    4.8100 .0184 5442 5503
    4.8200 .0186 5368 5513
    4.8300 .0184 5421 5523
    4.8400 .0183 5462 5533
    4.8500 .0182 5489 5544
    4.8600 .0185 5406 5554
    4.8700 .0183 5460 5565
    4.8800 .0181 5515 5576
    4.8900 .0182 5498 5587
    4.9000 .0184 5448 5598
    4.9100 .0180 5560 5610
    4.9200 .0180 5548 5621
    4.9300 .0177 5640 5633
    4.9400 .0177 5654 5645
    4.9500 .0178 5604 5657
    4.9600 .0179 5600 5669
    4.9700 .0178 5630 5682
    4.9800 .0176 5666 5694
    4.9900 .0175 5724 5707
    5.0000 .0177 5637 5721
    5.0100 .0176 5694 5734
    5.0200 .0175 5707 5748
    5.0300 .0172 5816 5762
    5.0400 .0170 5896 5776
    5.0500 .0172 5816 5791
    5.0600 .0173 5774 5806
    5.0700 .0173 5792 5821
    5.0800 .0170 5877 5837
    5.0900 .0171 5864 5853
    5.1000 .0170 5880 5869
    5.1100 .0167 5988 5886
    5.1200 .0168 5941 5903
    5.1300 .0167 5976 5921
    5.1400 .0165 6079 5939
    5.1500 .0163 6129 5958
    5.1600 .0166 6018 5978
    5.1700 .0162 6184 5997
    5.1800 .0163 6136 6018
    5.1900 .0161 6192 6039
    5.2000 .0161 6227 6061
    5.2100 .0160 6263 6083
    5.2200 .0160 6258 6106
    5.2300 .0157 6376 6130
    5.2400 .0157 6380 6155
    5.2500 .0156 6424 6180
    5.2600 .0158 6319 6206
    5.2700 .0156 6403 6234
    5.2800 .0154 6476 6262
    5.2900 .0151 6604 6291
    5.3000 .0150 6657 6322
    5.3100 .0149 6690 6354
    5.3200 .0150 6645 6387
    5.3300 .0149 6698 6421
    5.3400 .0148 6737 6456
    5.3500 .0148 6767 6493
    5.3600 .0147 6788 6532
    5.3700 .0145 6875 6573
    5.3800 .0145 6877 6615
    5.3900 .0144 6946 6659
    5.4000 .0145 6904 6705
    5.4100 .0141 7107 6753
    5.4200 .0141 7113 6804
    5.4300 .0139 7179 6857
    5.4400 .0139 7212 6912
    5.4500 .0137 7289 6971
    5.4600 .0136 7340 7032
    5.4700 .0133 7501 7097
    5.4800 .0132 7590 7165
    5.4900 .0130 7672 7237
    5.5000 .0130 7721 7313
    5.5100 .0129 7774 7393
    5.5200 .0129 7732 7477
    5.5300 .0128 7817 7567
    5.5400 .0126 7938 7662
    5.5500 .0124 8068 7762
    5.5600 .0124 8071 7869
    5.5700 .0120 8351 7981
    5.5800 .0119 8380 8101
    5.5900 .0119 8433 8228
    5.6000 .0118 8492 8362
    5.6100 .0117 8573 8504
    5.6200 .0114 8763 8654
    5.6300 .0112 8913 8812
    5.6400 .0110 9053 8978
    5.6500 .0110 9110 9152
    5.6600 .0108 9260 9333
    5.6700 .0107 9354 9522
    5.6800 .0106 9407 9716
    5.6900 .0106 9462 9916
    5.7000 .0103 9731 10120
    5.7100 .0101 9885 10327
    5.7200 .0100 9991 10534
    5.7300 .0099 10091 10741
    5.7400 .0097 10326 10945
    5.7500 .0095 10515 11145
    5.7600 .0094 10684 11340
    5.7700 .0091 11009 11530
    5.7800 .0088 11339 11716
    5.7900 .0087 11483 11900
    5.8000 .0086 11664 12085
    5.8100 .0084 11974 12278
    5.8200 .0082 12128 12484
    5.8300 .0081 12422 12715
    5.8400 .0078 12849 12983
    5.8500 .0076 13175 13300
    5.8600 .0074 13501 13682
    5.8700 .0071 14011 14143
    5.8800 .0070 14364 14696
    5.8900 .0067 14967 15349
    5.9000 .0063 15940 16103
    5.9100 .0060 16657 16950
    5.9200 .0057 17418 17869
    5.9300 .0054 18394 18823
    5.9400 .0051 19547 19762
    5.9500 .0048 20936 20623
    5.9600 .0045 22015 21336
    5.9700 .0043 23150 21837
    5.9800 .0043 23357 22077
    5.9900 .0044 22762 21826
    6.0000 .0047 21082 20529
    6.0100 .0053 19007 18773
    6.0200 .0060 16702 16585
    6.0300 .0069 14551 14500
    6.0400 .0081 12400 12678
    6.0500 .0091 10960 11174
    6.0600 .0102 9824 9984
    6.0700 .0110 9100 9072
    6.0800 .0117 8556 8390
    6.0900 .0127 7902 7885
    6.1000 .0134 7460 7513
    6.1100 .0140 7163 7235
    6.1200 .0144 6944 7024
    6.1300 .0149 6709 6859
    6.1400 .0152 6565 6727
    6.1500 .0156 6426 6619
    6.1600 .0158 6321 6529
    6.1700 .0159 6281 6454
    6.1800 .0161 6217 6390
    6.1900 .0159 6299 6336
    6.2000 .0163 6143 6289
    6.2100 .0165 6044 6249
    6.2200 .0169 5922 6214
    6.2300 .0171 5862 6185
    6.2400 .0168 5966 6159
    6.2500 .0167 6006 6137
    6.2600 .0167 5984 6118
    6.2700 .0164 6092 6102
    6.2800 .0168 5970 6089
    6.2900 .0170 5878 6078
    6.3000 .0171 5859 6068
    6.3100 .0169 5912 6061
    6.3200 .0170 5873 6055
    6.3300 .0170 5871 6050
    6.3400 .0167 5995 6047
    6.3500 .0170 5873 6046
    6.3600 .0171 5838 6045
    6.3700 .0169 5903 6045
    6.3800 .0165 6058 6047
    6.3900 .0168 5947 6050
    6.4000 .0170 5889 6053
    6.4100 .0171 5863 6058
    6.4200 .0169 5933 6063
    6.4300 .0167 5981 6070
    6.4400 .0165 6050 6077
    6.4500 .0165 6062 6085
    6.4600 .0165 6044 6094
    6.4700 .0164 6115 6104
    6.4800 .0164 6094 6114
    6.4900 .0163 6133 6126
    6.5000 .0166 6013 6138
    6.5100 .0165 6064 6152
    6.5200 .0163 6140 6166
    6.5300 .0162 6190 6182
    6.5400 .0159 6283 6198
    6.5500 .0159 6298 6215
    6.5600 .0160 6261 6234
    6.5700 .0160 6257 6254
    6.5800 .0156 6390 6274
    6.5900 .0157 6384 6297
    6.6000 .0154 6513 6320
    6.6100 .0154 6502 6345
    6.6200 .0152 6558 6371
    6.6300 .0151 6602 6399
    6.6400 .0153 6556 6428
    6.6500 .0153 6553 6459
    6.6600 .0152 6567 6492
    6.6700 .0149 6724 6527
    6.6800 .0148 6741 6564
    6.6900 .0148 6738 6603
    6.7000 .0150 6669 6644
    6.7100 .0149 6720 6688
    6.7200 .0147 6807 6735
    6.7300 .0146 6857 6784
    6.7400 .0142 7024 6837
    6.7500 .0139 7184 6893
    6.7600 .0141 7105 6952
    6.7700 .0139 7195 7015
    6.7800 .0138 7229 7082
    6.7900 .0137 7277 7152
    6.8000 .0135 7426 7227
    6.8100 .0132 7583 7307
    6.8200 .0133 7505 7391
    6.8300 .0131 7648 7703
    6.8400 .0129 7739 7800
    6.8500 .0126 7923 7903
    6.8600 .0128 7819 8010
    6.8700 .0125 7981 8121
    6.8800 .0124 8071 8237
    6.8900 .0123 8110 8356
    6.9000 .0123 8138 8479
    6.9100 .0121 8293 8605
    6.9200 .0119 8391 8733
    6.9300 .0117 8515 8862
    6.9400 .0116 8585 8992
    6.9500 .0115 8704 9122
    6.9600 .0113 8821 9252
    6.9700 .0112 8903 9381
    6.9800 .0111 9048 9509
    6.9900 .0108 9222 9638
    7.0000 .0108 9290 9768
    7.0100 .0105 9535 9903
    7.0200 .0102 9784 10045
    7.0300 .0100 10004 10199
    7.0400 .0099 10134 10370
    7.0500 .0097 10357 10564
    7.0600 .0096 10417 10789
    7.0700 .0092 10848 11052
    7.0800 .0090 11117 11361
    7.0900 .0087 11460 11721
    7.1000 .0083 12072 12137
    7.1100 .0080 12522 12610
    7.1200 .0077 12915 13136
    7.1300 .0074 13540 13703
    7.1400 .0071 14085 14294
    7.1500 .0068 14635 14882
    7.1600 .0064 15521 15414
    7.1700 .0061 16374 15893
    7.1800 .0059 16979 16262
    7.1900 .0058 17334 16489
    7.2000 .0058 17115 16543
    7.2100 .0061 16269 15923
    7.2200 .0067 14885 14618
    7.2300 .0075 13389 13057
    7.2400 .0084 11973 11553
    7.2500 .0094 10631 10261
    7.2600 .0104 9593 9226
    7.2700 .0113 8841 8441
    7.2800 .0120 8315 7867
    7.2900 .0127 7897 7459
    7.3000 .0131 7620 7173
    7.3100 .0136 7337 6972
    7.3200 .0140 7119 6829
    7.3300 .0142 7027 6724
    7.3400 .0144 6930 6646
    7.3500 .0145 6920 6587
    7.3600 .0149 6718 6542
    7.3700 .0148 6757 6508
    7.3800 .0147 6822 6483
    7.3900 .0147 6788 6466
    7.4000 .0147 6810 6455
    7.4100 .0149 6718 6450
    7.4200 .0149 6719 6450
    7.4300 .0145 6910 6454
    7.4400 .0145 6887 6462
    7.4500 .0145 6881 6474
    7.4600 .0146 6843 6490
    7.4700 .0146 6828 6509
    7.4800 .0147 6809 6531
    7.4900 .0145 6893 6556
    7.5000 .0146 6861 6584
    7.5100 .0144 6944 6616
    7.5200 .0144 6961 6651
    7.5300 .0144 6962 6689
    7.5400 .0143 7004 6730
    7.5500 .0141 7104 6775
    7.5600 .0139 7170 6824
    7.5700 .0138 7251 6876
    7.5800 .0139 7210 6932
    7.5900 .0140 7166 6993
    7.6000 .0138 7229 7057
    7.6100 .0135 7381 7126
    7.6200 .0136 7339 7200
    7.6300 .0135 7412 7279
    7.6400 .0133 7491 7362
    7.6500 .0133 7543 7450
    7.6600 .0132 7583 7543
    7.6700 .0131 7661 7642
    7.6800 .0130 7719 7745
    7.6900 .0126 7917 7852
    7.7000 .0124 8042 7964
    7.7100 .0124 8090 8080
    7.7200 .0124 8081 8199
    7.7300 .0122 8222 8321
    7.7400 .0121 8248 8446
    7.7500 .0118 8486 8572
    7.7600 .0118 8491 8699
    7.7700 .0115 8662 8828
    7.7800 .0113 8820 8957
    7.7900 .0111 8991 9087
    7.8000 .0108 9225 9218
    7.8100 .0107 9329 9353
    7.8200 .0107 9319 9493
    7.8300 .0105 9487 9640
    7.8400 .0103 9738 9799
    7.8500 .0101 9876 9974
    7.8600 .0100 9977 10172
    7.8700 .0097 10326 10397
    7.8800 .0094 10624 10659
    7.8900 .0092 10885 10963
    7.9000 .0090 11139 11315
    7.9100 .0087 11503 11721
    7.9200 .0084 11837 12183
    7.9300 .0080 12449 12696
    7.9400 .0077 13044 13255
    7.9500 .0074 13576 13842
    7.9600 .0071 14096 14436
    7.9700 .0067 14934 15007
    7.9800 .0064 15747 15518
    7.9900 .0061 16402 15935
    8.0000 .0059 16845 16222
    8.0100 .0060 16785 16354
    8.0200 .0063 15988 16099
    8.0300 .0068 14709 14953
    8.0400 .0076 13176 13330
    8.0500 .0087 11506 11659
    8.0600 .0101 9869 10179
    8.0700 .0114 8792 8976
    8.0800 .0126 7936 8053
    8.0900 .0138 7236 7375
    8.1000 .0148 6765 6890
    8.1100 .0153 6539 6548
    8.1200 .0162 6156 6303
    8.1300 .0168 5960 6124
    8.1400 .0168 5945 5989
    8.1500 .0175 5713 5883
    8.1600 .0179 5575 5797
    8.1700 .0179 5589 5726
    8.1800 .0180 5558 5666
    8.1900 .0185 5418 5616
    8.2000 .0187 5340 5572
    8.2100 .0185 5399 5534
    8.2200 .0186 5372 5501
    8.2300 .0190 5277 5472
    8.2400 .0189 5303 5446
    8.2500 .0188 5322 5423
    8.2600 .0192 5220 5403
    8.2700 .0190 5267 5384
    8.2800 .0189 5284 5367
    8.2900 .0192 5210 5352
    8.3000 .0195 5136 5338
    8.3100 .0192 5212 5325
    8.3200 .0195 5120 5314
    8.3300 .0196 5115 5303
    8.3400 .0196 5104 5293
    8.3500 .0193 5173 5283
    8.3600 .0196 5100 5274
    8.3700 .0196 5092 5256
    8.3800 .0196 5099 5248
    8.3900 .0195 5121 5241
    8.4000 .0195 5116 5234
    8.4100 .0200 5006 5228
    8.4200 .0199 5033 5222
    8.4300 .0200 4999 5216
    8.4400 .0198 5047 5210
    8.4500 .0197 5074 5205
    8.4600 .0200 4998 5200
    8.4700 .0197 5081 5195
    8.4800 .0198 5040 5191
    8.4900 .0196 5096 5186
    8.5000 .0198 5039 5182
    8.5100 .0199 5030 5178
    8.5200 .0199 5031 5173
    8.5300 .0199 5018 5170
    8.5400 .0198 5058 5166
    8.5500 .0201 4978 5162
    8.5600 .0198 5045 5158
    8.5700 .0193 5170 5155
    8.5800 .0196 5111 5151
    8.5900 .0198 5054 5148
    8.6000 .0197 5066 5145
    8.6100 .0196 5109 5141
    8.6200 .0197 5087 5138
    8.6300 .0196 5096 5135
    8.6400 .0195 5133 5132
    8.6500 .0200 5005 5129
    8.6600 .0197 5086 5126
    8.6700 .0193 5179 5123
    8.6800 .0195 5116 5120
    8.6900 .0197 5079 5117
    8.7000 .0200 4988 5115
    8.7100 .0194 5161 5112
    8.7200 .0196 5111 5109
    8.7300 .0194 5145 5107
    8.7400 .0196 5107 5104
    8.7500 .0197 5075 5101
    8.7600 .0197 5066 5099
    8.7700 .0196 5093 5096
    8.7800 .0198 5061 5094
    8.7900 .0198 5062 5091
    8.8000 .0200 5011 5089
    8.8100 .0200 5004 5086
    8.8200 .0200 5008 5282
    8.8300 .0196 5112 5283
    8.8400 .0197 5086 5284
    8.8500 .0197 5069 5285
    8.8600 .0197 5087 5286
    8.8700 .0194 5161 5288
    8.8800 .0194 5152 5289
    8.8900 .0196 5097 5291
    8.9000 .0195 5126 5293
    8.9100 .0195 5136 5294
    8.9200 .0194 5159 5296
    8.9300 .0191 5242 5299
    8.9400 .0192 5205 5301
    8.9500 .0196 5114 5303
    8.9600 .0195 5120 5306
    8.9700 .0191 5232 5309
    8.9800 .0193 5191 5311
    8.9900 .0192 5215 5314
    9.0000 .0190 5267 5318
    9.0100 .0191 5225 5321
    9.0200 .0193 5182 5324
    9.0300 .0193 5172 5328
    9.0400 .0190 5251 5332
    9.0500 .0192 5207 5336
    9.0600 .0191 5242 5340
    9.0700 .0191 5240 5345
    9.0800 .0192 5212 5350
    9.0900 .0191 5223 5355
    9.1000 .0188 5324 5360
    9.1100 .0189 5286 5365
    9.1200 .0187 5337 5371
    9.1300 .0188 5319 5377
    9.1400 .0187 5354 5383
    9.1500 .0189 5305 5390
    9.1600 .0188 5332 5397
    9.1700 .0184 5424 5404
    9.1800 .0184 5429 5401
    9.1900 .0186 5365 5410
    9.2000 .0187 5347 5418
    9.2100 .0187 5357 5427
    9.2200 .0188 5326 5436
    9.2300 .0184 5430 5446
    9.2400 .0184 5435 5456
    9.2500 .0183 5474 5466
    9.2600 .0184 5423 5477
    9.2700 .0179 5598 5489
    9.2800 .0180 5543 5501
    9.2900 .0179 5589 5514
    9.3000 .0177 5635 5527
    9.3100 .0179 5580 5541
    9.3200 .0176 5682 5556
    9.3300 .0171 5860 5571
    9.3400 .0171 5865 5587
    9.3500 .0172 5830 5604
    9.3600 .0174 5760 5622
    9.3700 .0172 5814 5641
    9.3800 .0173 5788 5660
    9.3900 .0173 5770 5681
    9.4000 .0172 5818 5703
    9.4100 .0171 5848 5725
    9.4200 .0170 5881 5749
    9.4300 .0169 5903 5775
    9.4400 .0166 6024 5802
    9.4500 .0169 5929 5830
    9.4600 .0168 5970 5860
    9.4700 .0166 6019 5891
    9.4800 .0166 6039 5925
    9.4900 .0164 6101 5960
    9.5000 .0163 6145 5997
    9.5100 .0161 6221 6037
    9.5200 .0159 6306 6079
    9.5300 .0158 6318 6123
    9.5400 .0156 6403 6170
    9.5500 .0157 6371 6221
    9.5600 .0156 6424 6274
    9.5700 .0153 6524 6330
    9.5800 .0152 6563 6390
    9.5900 .0150 6682 6454
    9.6000 .0149 6696 6522
    9.6100 .0148 6740 6594
    9.6200 .0145 6879 6670
    9.6300 .0147 6820 6750
    9.6400 .0145 6896 6835
    9.6500 .0142 7034 6925
    9.6600 .0141 7074 7020
    9.6700 .0137 7278 7119
    9.6800 .0138 7228 7223
    9.6900 .0137 7323 7332
    9.7000 .0133 7531 7445
    9.7100 .0130 7715 7562
    9.7200 .0130 7703 7684
    9.7300 .0129 7753 7809
    9.7400 .0127 7857 7938
    9.7500 .0125 7985 8071
    9.7600 .0125 8031 8207
    9.7700 .0122 8172 8349
    9.7800 .0121 8270 8495
    9.7900 .0118 8447 8648
    9.8000 .0115 8707 8810
    9.8100 .0112 8909 8983
    9.8200 .0111 9044 9170
    9.8300 .0109 9133 9375
    9.8400 .0106 9401 9603
    9.8500 .0104 9593 9860
    9.8600 .0101 9911 10150
    9.8700 .0097 10295 10480
    9.8800 .0094 10594 10853
    9.8900 .0091 10994 11274
    9.9000 .0088 11401 11744
    9.9100 .0084 11858 12259
    9.9200 .0081 12368 12812
    9.9300 .0076 13102 13389
    9.9400 .0072 13921 13970
    9.9500 .0068 14687 14527
    9.9600 .0065 15438 15030
    9.9700 .0062 16227 15443
    9.9800 .0060 16606 15735
    9.9900 .0061 16350 15882
    10.0000 .0064 15601 15718
    10.0100 .0070 14309 14630
    10.0200 .0079 12601 12997
    10.0300 .0089 11222 11298
    10.0400 .0102 9762 9799
    10.0500 .0115 8700 8589
    10.0600 .0128 7803 7668
    10.0700 .0138 7251 6995
    10.0800 .0148 6760 6516
    10.0900 .0158 6343 6177
    10.1000 .0166 6016 5934
    10.1100 .0171 5846 5755
    10.1200 .0175 5719 5620
    10.1300 .0177 5663 5513
    10.1400 .0181 5539 5426
    10.1500 .0184 5433 5355
    10.1600 .0187 5357 5295
    10.1700 .0186 5372 5244
    10.1800 .0189 5279 5201
    10.1900 .0193 5177 5163
    10.2000 .0195 5141 5131
    10.2100 .0194 5150 5102
    10.2200 .0196 5115 5076
    10.2300 .0196 5095 5054
    10.2400 .0198 5058 5034
    10.2500 .0196 5093 5016
    10.2600 .0201 4985 5000
    10.2700 .0201 4981 4985
    10.2800 .0198 5051 4972
    10.2900 .0200 4988 4959
    10.3000 .0199 5018 4948
    10.3100 .0198 5061 4938
    10.3200 .0203 4931 4928
    10.3300 .0201 4972 4919
    10.3400 .0203 4930 4911
    10.3500 .0200 5001 4904
    10.3600 .0202 4957 4896
    10.3700 .0200 4990 4890
    10.3800 .0204 4909 4883
    10.3900 .0202 4961 4877
    10.4000 .0203 4930 4872
    10.4100 .0202 4953 4867
    10.4200 .0205 4886 4861
    10.4300 .0203 4928 4857
    10.4400 .0203 4921 4852
    10.4500 .0204 4907 4848
    10.4600 .0206 4848 4844
    10.4700 .0204 4907 4840
    10.4800 .0206 4864 4836
    10.4900 .0207 4824 4832
    10.5000 .0206 4848 4828
    10.5100 .0207 4841 4825
    10.5200 .0206 4851 4822
    10.5300 .0208 4803 4818
    10.5400 .0210 4769 4815
    10.5500 .0208 4799 4812
    10.5600 .0207 4826 4809
    10.5700 .0207 4821 4807
    10.5800 .0207 4826 4804
    10.5900 .0203 4921 4801
    10.6000 .0205 4867 4799
    10.6100 .0204 4892 4796
    10.6200 .0205 4887 4793
    10.6300 .0207 4837 4791
    10.6400 .0206 4856 4789
    10.6500 .0211 4736 4786
    10.6600 .0212 4720 4784
    10.6700 .0214 4679 4782
    10.6800 .0211 4748 4780
    10.6900 .0212 4716 4778
    10.7000 .0212 4717 4775
    10.7100 .0207 4837 4773
    10.7200 .0206 4849 4771
    10.7300 .0211 4736 4769
    10.7400 .0208 4807 4767
    10.7500 .0208 4804 4765
    10.7600 .0210 4767 4763
    10.7700 .0204 4897 4762
    10.7800 .0207 4836 4760
    10.7900 .0210 4757 4780
    10.8000 .0213 4694 4779
    10.8100 .0209 4784 4778
    10.8200 .0209 4794 4776
    10.8300 .0209 4775 4775
    10.8400 .0210 4757 4774
    10.8500 .0211 4733 4772
    10.8600 .0213 4690 4771
    10.8700 .0211 4738 4770
    10.8800 .0208 4812 4769
    10.8900 .0206 4858 4768
    10.9000 .0209 4790 4767
    10.9100 .0210 4769 4766
    10.9200 .0212 4727 4765
    10.9300 .0212 4714 4764
    10.9400 .0210 4772 4763
    10.9500 .0208 4808 4762
    10.9600 .0214 4663 4761
    10.9700 .0211 4736 4760
    10.9800 .0212 4717 4759
    10.9900 .0209 4777 4758
    11.0000 .0206 4843 4757
    11.0100 .0209 4795 4757
    11.0200 .0212 4712 4756
    11.0300 .0210 4755 4755
    11.0400 .0205 4880 4755
    11.0500 .0207 4823 4754
    11.0600 .0211 4737 4754
    11.0700 .0213 4699 4753
    11.0800 .0211 4732 4753
    11.0900 .0210 4752 4752
    11.1000 .0210 4772 4752
    11.1100 .0208 4800 4751
    11.1200 .0210 4768 4751
    11.1300 .0211 4749 4751
    11.1400 .0210 4764 4751
    11.1500 .0209 4785 4740
    11.1600 .0209 4790 4740
    11.1700 .0207 4840 4740
    11.1800 .0209 4774 4740
    11.1900 .0212 4713 4741
    11.2000 .0212 4719 4741
    11.2100 .0208 4813 4741
    11.2200 .0210 4766 4742
    11.2300 .0206 4846 4742
    11.2400 .0210 4757 4742
    11.2500 .0207 4824 4743
    11.2600 .0205 4873 4744
    11.2700 .0206 4847 4744
    11.2800 .0206 4843 4745
    11.2900 .0210 4766 4746
    11.3000 .0208 4802 4747
    11.3100 .0206 4852 4748
    11.3200 .0206 4856 4749
    11.3300 .0207 4837 4751
    11.3400 .0207 4823 4752
    11.3500 .0205 4879 4753
    11.3600 .0210 4755 4755
    11.3700 .0210 4753 4757
    11.3800 .0211 4735 4759
    11.3900 .0211 4745 4761
    11.4000 .0209 4784 4763
    11.4100 .0208 4811 4765
    11.4200 .0204 4904 4768
    11.4300 .0205 4882 4771
    11.4400 .0207 4839 4774
    11.4500 .0206 4851 4778
    11.4600 .0208 4804 4782
    11.4700 .0208 4798 4786
    11.4800 .0208 4810 4790
    11.4900 .0209 4782 4794
    11.5000 .0209 4796 4798
    11.5100 .0207 4829 4803
    11.5200 .0208 4814 4809
    11.5300 .0206 4850 4814
    11.5400 .0204 4898 4820
    11.5500 .0204 4901 4827
    11.5600 .0204 4912 4834
    11.5700 .0200 4993 4842
    11.5800 .0202 4954 4850
    11.5900 .0206 4849 4858
    11.6000 .0204 4896 4868
    11.6100 .0204 4899 4877
    11.6200 .0208 4812 4888
    11.6300 .0207 4825 4899
    11.6400 .0205 4884 4911
    11.6500 .0206 4853 4923
    11.6600 .0205 4884 4936
    11.6700 .0203 4926 4950
    11.6800 .0202 4941 4965
    11.6900 .0201 4975 4980
    11.7000 .0201 4963 4997
    11.7100 .0200 4996 5014
    11.7200 .0200 5003 5032
    11.7300 .0200 4988 5051
    11.7400 .0194 5144 5071
    11.7500 .0197 5084 5093
    11.7600 .0196 5095 5116
    11.7700 .0192 5213 5141
    11.7800 .0191 5246 5168
    11.7900 .0190 5253 5198
    11.8000 .0188 5321 5232
    11.8100 .0191 5231 5269
    11.8200 .0190 5265 5311
    11.8300 .0189 5288 5357
    11.8400 .0185 5414 5409
    11.8500 .0181 5522 5467
    11.8600 .0180 5546 5530
    11.8700 .0176 5684 5599
    11.8800 .0174 5749 5671
    11.8900 .0170 5888 5746
    11.9000 .0169 5929 5820
    11.9100 .0165 6048 5891
    11.9200 .0165 6073 5953
    11.9300 .0165 6054 6003
    11.9400 .0165 6068 6038
    11.9500 .0166 6038 6054
    11.9600 .0173 5792 6020
    11.9700 .0177 5648 5866
    11.9800 .0182 5491 5651
    11.9900 .0187 5339 5434
    12.0000 .0194 5151 5246
    12.0100 .0197 5079 5097
    12.0200 .0203 4937 4983
    12.0300 .0206 4857 4900
    12.0400 .0206 4848 4840
    12.0500 .0209 4777 4796
    12.0600 .0211 4744 4765
    12.0700 .0212 4725 4741
    12.0800 .0209 4785 4723
    12.0900 .0208 4810 4708
    12.1000 .0211 4746 4696
    12.1100 .0213 4701 4686
    12.1200 .0215 4644 4678
    12.1300 .0216 4625 4671
    12.1400 .0213 4697 4665
    12.1500 .0212 4706 4660
    12.1600 .0211 4746 4655
    12.1700 .0210 4772 4651
    12.1800 .0211 4738 4647
    12.1900 .0216 4620 4644
    12.2000 .0216 4629 4642
    12.2100 .0212 4713 4639
    12.2200 .0214 4680 4637
    12.2300 .0211 4740 4635
    12.2400 .0210 4773 4633
    12.2500 .0213 4705 4632
    12.2600 .0212 4710 4631
    12.2700 .0212 4727 4637
    12.2800 .0214 4672 4636
    12.2900 .0212 4710 4635
    12.3000 .0215 4654 4635
    12.3100 .0214 4667 4634
    12.3200 .0213 4700 4634
    12.3300 .0213 4686 4634
    12.3400 .0216 4629 4634
    12.3500 .0212 4706 4634
    12.3600 .0219 4563 4634
    12.3700 .0214 4673 4634
    12.3800 .0216 4632 4635
    12.3900 .0216 4640 4635
    12.4000 .0216 4634 4636
    12.4100 .0213 4692 4637
    12.4200 .0212 4718 4638
    12.4300 .0211 4732 4639
    12.4400 .0208 4811 4640
    12.4500 .0209 4780 4642
    12.4600 .0211 4748 4644
    12.4700 .0214 4669 4646
    12.4800 .0216 4634 4648
    12.4900 .0212 4710 4651
    12.5000 .0210 4755 4655
    12.5100 .0212 4720 4658
    12.5200 .0212 4728 4662
    12.5300 .0206 4855 4667
    12.5400 .0208 4802 4671
    12.5500 .0212 4707 4676
    12.5600 .0211 4736 4681
    12.5700 .0208 4803 4685
    12.5800 .0208 4801 4688
    12.5900 .0206 4845 4691
    12.6000 .0206 4865 4692
    12.6100 .0209 4792 4692
    12.6200 .0211 4736 4684
    12.6300 .0214 4674 4671
    12.6400 .0213 4702 4655
    12.6500 .0214 4667 4641
    12.6600 .0216 4624 4630
    12.6700 .0216 4634 4621
    12.6800 .0215 4654 4615
    12.6900 .0212 4724 4610
    12.7000 .0215 4647 4606
    12.7100 .0212 4712 4604
    12.7200 .0214 4680 4602
    12.7300 .0216 4635 4601
    12.7400 .0215 4656 4599
    12.7500 .0215 4645 4599
    12.7600 .0220 4536 4598
    12.7700 .0219 4574 4597
    12.7800 .0217 4610 4597
    12.7900 .0219 4572 4597
    12.8000 .0217 4614 4597
    12.8100 .0214 4676 4597
    12.8200 .0214 4670 4597
    12.8300 .0220 4547 4597
    12.8400 .0218 4580 4597
    12.8500 .0220 4549 4597
    12.8600 .0221 4532 4597
    12.8700 .0218 4594 4598
    12.8800 .0218 4578 4598
    12.8900 .0221 4521 4605
    12.9000 .0216 4620 4605
    12.9100 .0215 4652 4606
    12.9200 .0218 4579 4607
    12.9300 .0217 4608 4608
    12.9400 .0218 4596 4609
    12.9500 .0216 4628 4610
    12.9600 .0218 4583 4612
    12.9700 .0217 4613 4613
    12.9800 .0220 4545 4614
    12.9900 .0218 4592 4655
    13.0000 .0220 4549 4658
    13.0100 .0217 4616 4660
    13.0200 .0218 4594 4663
    13.0300 .0220 4548 4666
    13.0400 .0218 4596 4669
    13.0500 .0219 4567 4673
    13.0600 .0220 4546 4676
    13.0700 .0217 4607 4680
    13.0800 .0215 4642 4684
    13.0900 .0216 4627 4689
    13.1000 .0219 4573 4692
    13.1100 .0215 4657 4697
    13.1200 .0214 4668 4702
    13.1300 .0217 4614 4708
    13.1400 .0218 4581 4714
    13.1500 .0216 4637 4720
    13.1600 .0215 4660 4727
    13.1700 .0213 4701 4734
    13.1800 .0211 4737 4742
    13.1900 .0214 4664 4750
    13.2000 .0214 4673 4759
    13.2100 .0213 4690 4768
    13.2200 .0208 4797 4778
    13.2300 .0211 4734 4788
    13.2400 .0211 4743 4805
    13.2500 .0208 4798 4818
    13.2600 .0212 4722 4831
    13.2700 .0211 4734 4846
    13.2800 .0211 4738 4863
    13.2900 .0207 4829 4881
    13.3000 .0208 4812 4901
    13.3100 .0207 4836 4923
    13.3200 .0205 4887 4948
    13.3300 .0204 4903 4974
    13.3400 .0204 4900 5002
    13.3500 .0202 4962 5031
    13.3600 .0202 4953 5061
    13.3700 .0199 5024 5092
    13.3800 .0199 5033 5120
    13.3900 .0198 5047 5146
    13.4000 .0196 5106 5168
    13.4100 .0195 5139 5184
    13.4200 .0197 5079 5193
    13.4300 .0197 5089 5186
    13.4400 .0201 4980 5135
    13.4500 .0202 4947 5060
    13.4600 .0206 4847 4984
    13.4700 .0206 4866 4919
    13.4800 .0206 4856 4868
    13.4900 .0208 4808 4830
    13.5000 .0214 4673 4804
    13.5100 .0215 4657 4786
    13.5200 .0213 4689 4774
    13.5300 .0213 4700 4767
    13.5400 .0214 4682 4763
    13.5500 .0209 4788 4761
    13.5600 .0211 4734 4761
    13.5700 .0210 4759 4763
    13.5800 .0209 4784 4766
    13.5900 .0208 4816 4769
    13.6000 .0207 4825 4774
    13.6100 .0209 4795 4779
    13.6200 .0209 4778 4785
    13.6300 .0209 4780 4792
    13.6400 .0209 4785 4800
    13.6500 .0208 4808 4808
    13.6600 .0210 4751 4817
    13.6700 .0207 4830 4827
    13.6800 .0207 4836 4837
    13.6900 .0207 4825 4849
    13.7000 .0208 4797 4861
    13.7100 .0204 4903 4874
    13.7200 .0204 4892 4888
    13.7300 .0204 4909 4903
    13.7400 .0202 4944 4920
    13.7500 .0198 5060 4937
    13.7600 .0202 4955 4955
    13.7700 .0200 5002 4975
    13.7800 .0198 5049 4997
    13.7900 .0197 5070 5019
    13.8000 .0196 5107 5044
    13.8100 .0194 5147 5070
    13.8200 .0192 5200 5098
    13.8300 .0192 5215 5128
    13.8400 .0192 5219 5160
    13.8500 .0188 5306 5195
    13.8600 .0191 5238 5232
    13.8700 .0190 5270 5272
    13.8800 .0187 5350 5314
    13.8900 .0185 5411 5361
    13.9000 .0183 5473 5411
    13.9100 .0180 5542 5465
    13.9200 .0180 5561 5523
    13.9300 .0178 5617 5587
    13.9400 .0176 5698 5655
    13.9500 .0174 5761 5730
    13.9600 .0175 5721 5811
    13.9700 .0173 5794 5898
    13.9800 .0168 5935 5993
    13.9900 .0166 6009 6094
    14.0000 .0160 6241 6202
    14.0100 .0158 6342 6317
    14.0200 .0156 6415 6438
    14.0300 .0155 6472 6565
    14.0400 .0151 6617 6697
    14.0500 .0147 6791 6824
    14.0600 .0144 6922 6924
    14.0700 .0142 7053 7015
    14.0800 .0137 7303 7109
    14.0900 .0134 7450 7211
    14.1000 .0132 7581 7316
    14.1100 .0129 7727 7414
    14.1200 .0129 7778 7497
    14.1300 .0131 7648 7555
    14.1400 .0135 7430 7581
    14.1500 .0140 7165 7515
    14.1600 .0145 6877 7208
    14.1700 .0155 6458 6777
    14.1800 .0164 6085 6344
    14.1900 .0173 5785 5972
    14.2000 .0178 5625 5677
    14.2100 .0185 5420 5454
    14.2200 .0188 5327 5291
    14.2300 .0192 5207 5174
    14.2400 .0193 5174 5091
    14.2500 .0200 5000 5033
    14.2600 .0203 4931 4993
    14.2700 .0203 4917 4966
    14.2800 .0202 4953 4948
    14.2900 .0204 4903 4938
    14.3000 .0200 4994 4934
    14.3100 .0202 4960 4935
    14.3200 .0201 4964 4939
    14.3300 .0198 5038 4947
    14.3400 .0198 5052 4956
    14.3500 .0199 5020 4965
    14.3600 .0199 5024 4974
    14.3700 .0196 5097 4981
    14.3800 .0197 5076 4984
    14.3900 .0199 5033 4983
    14.4000 .0203 4927 4974
    14.4100 .0207 4840 4932
    14.4200 .0211 4740 4870
    14.4300 .0212 4719 4806
    14.4400 .0213 4697 4749
    14.4500 .0218 4596 4703
    14.4600 .0218 4579 4667
    14.4700 .0219 4566 4639
    14.4800 .0220 4546 4619
    14.4900 .0221 4518 4603
    14.5000 .0222 4509 4591
    14.5100 .0218 4578 4581
    14.5200 .0220 4540 4573
    14.5300 .0220 4536 4589
    14.5400 .0219 4560 4584
    14.5500 .0217 4601 4579
    14.5600 .0220 4540 4576
    14.5700 .0216 4628 4572
    14.5800 .0218 4582 4569
    14.5900 .0219 4560 4566
    14.6000 .0222 4509 4564
    14.6100 .0226 4433 4562
    14.6200 .0225 4441 4570
    14.6300 .0226 4424 4568
    14.6400 .0226 4426 4567
    14.6500 .0222 4507 4566
    14.6600 .0220 4545 4565
    14.6700 .0218 4577 4564
    14.6800 .0222 4497 4564
    14.6900 .0220 4543 4563
    14.7000 .0223 4486 4563
    14.7100 .0221 4523 4562
    14.7200 .0222 4508 4562
    14.7300 .0224 4474 4562
    14.7400 .0222 4509 4561
    14.7500 .0221 4519 4561
    14.7600 .0222 4496 4561
    14.7700 .0221 4523 4561
    14.7800 .0219 4563 4562
    14.7900 .0220 4536 4562
    14.8000 .0222 4510 4562
    14.8100 .0217 4598 4562
    14.8200 .0218 4594 4563
    14.8300 .0215 4642 4563
    14.8400 .0218 4586 4564
    14.8500 .0219 4565 4564
    14.8600 .0219 4556 4565
    14.8700 .0217 4606 4566
    14.8800 .0215 4649 4566
    14.8900 .0215 4648 4571
    14.9000 .0219 4568 4572
    14.9100 .0216 4630 4573
    14.9200 .0215 4648 4574
    14.9300 .0216 4640 4575
    14.9400 .0215 4642 4576
    14.9500 .0216 4629 4578
    14.9600 .0220 4541 4579
    14.9700 .0214 4674 4581
    14.9800 .0214 4663 4582
    14.9900 .0215 4648 4584
    15.0000 .0220 4553 4586
    15.0100 .0218 4585 4588
    15.0200 .0222 4505 4590
    15.0300 .0220 4539 4592
    15.0400 .0221 4519 4594
    15.0500 .0220 4542 4597
    15.0600 .0223 4485 4599
    15.0700 .0218 4586 4602
    15.0800 .0220 4543 4605
    15.0900 .0221 4520 4608
    15.1000 .0221 4531 4611
    15.1100 .0219 4564 4615
    15.1200 .0220 4553 4618
    15.1300 .0220 4554 4622
    15.1400 .0219 4561 4626
    15.1500 .0219 4561 4630
    15.1600 .0217 4608 4635
    15.1700 .0214 4663 4693
    15.1800 .0214 4682 4699
    15.1900 .0217 4618 4705
    15.2000 .0217 4604 4712
    15.2100 .0211 4731 4719
    15.2200 .0212 4721 4727
    15.2300 .0211 4746 4735
    15.2400 .0211 4742 4743
    15.2500 .0214 4668 4752
    15.2600 .0213 4704 4762
    15.2700 .0210 4763 4772
    15.2800 .0207 4825 4779
    15.2900 .0208 4806 4791
    15.3000 .0207 4821 4803
    15.3100 .0204 4890 4816
    15.3200 .0206 4863 4830
    15.3300 .0206 4858 4845
    15.3400 .0204 4896 4861
    15.3500 .0202 4940 4879
    15.3600 .0203 4920 4897
    15.3700 .0202 4952 4917
    15.3800 .0200 5003 4938
    15.3900 .0201 4974 4961
    15.4000 .0203 4938 4985
    15.4100 .0202 4956 5012
    15.4200 .0198 5052 5040
    15.4300 .0198 5061 5076
    15.4400 .0198 5051 5110
    15.4500 .0195 5129 5146
    15.4600 .0193 5176 5186
    15.4700 .0192 5212 5229
    15.4800 .0192 5208 5275
    15.4900 .0190 5256 5327
    15.5000 .0189 5287 5383
    15.5100 .0186 5382 5444
    15.5200 .0183 5462 5511
    15.5300 .0179 5575 5585
    15.5400 .0180 5568 5666
    15.5500 .0178 5630 5754
    15.5600 .0175 5707 5851
    15.5700 .0169 5904 5955
    15.5800 .0167 5993 6067
    15.5900 .0161 6205 6186
    15.6000 .0159 6301 6311
    15.6100 .0153 6547 6438
    15.6200 .0151 6615 6564
    15.6300 .0148 6745 6686
    15.6400 .0144 6942 6799
    15.6500 .0142 7054 6898
    15.6600 .0145 6892 6978
    15.6700 .0144 6947 7036
    15.6800 .0147 6796 6997
    15.6900 .0149 6728 6817
    15.7000 .0151 6621 6587
    15.7100 .0154 6485 6373
    15.7200 .0157 6382 6200
    15.7300 .0160 6248 6069
    15.7400 .0161 6211 5973
    15.7500 .0168 5956 5901
    15.7600 .0174 5752 5845
    15.7700 .0176 5697 5768
    15.7800 .0178 5627 5643
    15.7900 .0184 5445 5505
    15.8000 .0190 5271 5380
    15.8100 .0188 5315 5280
    15.8200 .0190 5265 5204
    15.8300 .0191 5233 5150
    15.8400 .0197 5086 5113
    15.8500 .0198 5058 5090
    15.8600 .0199 5029 5078
    15.8700 .0196 5113 5075
    15.8800 .0197 5074 5078
    15.8900 .0197 5089 5086
    15.9000 .0195 5127 5099
    15.9100 .0192 5212 5117
    15.9200 .0194 5144 5139
    15.9300 .0191 5225 5164
    15.9400 .0189 5282 5193
    15.9500 .0188 5328 5225
    15.9600 .0187 5344 5261
    15.9700 .0186 5375 5299
    15.9800 .0183 5467 5370
    15.9900 .0181 5538 5413
    16.0000 .0179 5585 5457
    16.0100 .0176 5678 5502
    16.0200 .0176 5684 5547
    16.0300 .0174 5755 5592
    16.0400 .0175 5714 5633
    16.0500 .0172 5807 5653
    16.0600 .0175 5730 5661
    16.0700 .0172 5810 5671
    16.0800 .0172 5812 5693
    16.0900 .0172 5821 5730
    16.1000 .0171 5839 5780
    16.1100 .0170 5887 5845
    16.1200 .0166 6030 5923
    16.1300 .0162 6190 6014
    16.1400 .0160 6255 6119
    16.1500 .0157 6374 6236
    16.1600 .0156 6430 6368
    16.1700 .0150 6651 6515
    16.1800 .0148 6759 6678
    16.1900 .0141 7080 6857
    16.2000 .0140 7145 7053
    16.2100 .0136 7357 7266
    16.2200 .0131 7630 7495
    16.2300 .0125 8000 7738
    16.2400 .0120 8302 7990
    16.2500 .0117 8570 8247
    16.2600 .0114 8785 8501
    16.2700 .0111 9033 8740
    16.2800 .0109 9154 8954
    16.2900 .0109 9194 9129
    16.3000 .0109 9203 9255
    16.3100 .0111 9047 9321
    16.3200 .0116 8654 9262
    16.3300 .0123 8161 8814
    16.3400 .0130 7717 8139
    16.3500 .0139 7198 7449
    16.3600 .0151 6632 6853
    16.3700 .0158 6325 6377
    16.3800 .0163 6150 6015
    16.3900 .0168 5939 5745
    16.4000 .0176 5682 5546
    16.4100 .0180 5553 5402
    16.4200 .0185 5403 5296
    16.4300 .0189 5294 5220
    16.4400 .0191 5245 5164
    16.4500 .0193 5186 5125
    16.4600 .0197 5073 5098
    16.4700 .0198 5049 5081
    16.4800 .0197 5064 5072
    16.4900 .0200 4998 5069
    16.5000 .0199 5017 5072
    16.5100 .0197 5087 5079
    16.5200 .0198 5062 5088
    16.5300 .0198 5059 5098
    16.5400 .0196 5115 5107
    16.5500 .0198 5048 5115
    16.5600 .0198 5040 5119
    16.5700 .0197 5074 5119
    16.5800 .0198 5062 5107
    16.5900 .0202 4953 5058
    16.6000 .0208 4816 4989
    16.6100 .0210 4768 4927
    16.6200 .0212 4722 4868
    16.6300 .0211 4732 4821
    16.6400 .0211 4733 4786
    16.6500 .0212 4710 4761
    16.6600 .0213 4698 4743
    16.6700 .0213 4702 4731
    16.6800 .0212 4706 4723
    16.6900 .0214 4676 4719
    16.7000 .0212 4712 4717
    16.7100 .0212 4719 4718
    16.7200 .0210 4757 4721
    16.7300 .0209 4787 4725
    16.7400 .0210 4764 4731
    16.7500 .0212 4712 4738
    16.7600 .0215 4655 4747
    16.7700 .0216 4639 4758
    16.7800 .0214 4679 4770
    16.7900 .0210 4766 4783
    16.8000 .0208 4812 4796
    16.8100 .0209 4794 4814
    16.8200 .0209 4785 4850
    16.8300 .0208 4809 4872
    16.8400 .0207 4833 4896
    16.8500 .0206 4854 4923
    16.8600 .0203 4917 4952
    16.8700 .0197 5078 4985
    16.8800 .0197 5070 5021
    16.8900 .0197 5070 5060
    16.9000 .0195 5116 5104
    16.9100 .0191 5241 5152
    16.9200 .0187 5351 5206
    16.9300 .0186 5369 5271
    16.9400 .0187 5337 5336
    16.9500 .0185 5398 5407
    16.9600 .0184 5448 5486
    16.9700 .0180 5566 5572
    16.9800 .0178 5625 5664
    16.9900 .0176 5670 5763
    17.0000 .0171 5841 5871
    17.0100 .0171 5865 6002
    17.0200 .0166 6013 6130
    17.0300 .0163 6145 6268
    17.0400 .0159 6289 6414
    17.0500 .0155 6462 6564
    17.0600 .0149 6692 6715
    17.0700 .0144 6949 6862
    17.0800 .0139 7188 6997
    17.0900 .0136 7350 7113
    17.1000 .0135 7412 7204
    17.1100 .0134 7459 7263
    17.1200 .0136 7332 7285
    17.1300 .0143 7011 7162
    17.1400 .0151 6602 6822
    17.1500 .0161 6203 6404
    17.1600 .0170 5871 6010
    17.1700 .0177 5651 5683
    17.1800 .0187 5356 5427
    17.1900 .0192 5195 5232
    17.2000 .0197 5067 5085
    17.2100 .0201 4967 4975
    17.2200 .0204 4893 4891
    17.2300 .0206 4848 4828
    17.2400 .0212 4717 4778
    17.2500 .0211 4735 4739
    17.2600 .0216 4635 4708
    17.2700 .0212 4722 4695
    17.2800 .0211 4734 4675
    17.2900 .0214 4679 4659
    17.3000 .0214 4682 4646
    17.3100 .0213 4704 4636
    17.3200 .0216 4639 4627
    17.3300 .0220 4553 4621
    17.3400 .0219 4575 4617
    17.3500 .0218 4597 4613
    17.3600 .0220 4555 4611
    17.3700 .0218 4583 4611
    17.3800 .0219 4573 4611
    17.3900 .0217 4600 4612
    17.4000 .0215 4643 4615
    17.4100 .0213 4688 4618
    17.4200 .0211 4748 4622
    17.4300 .0210 4764 4627
    17.4400 .0213 4705 4627
    17.4500 .0214 4676 4635
    17.4600 .0214 4676 4643
    17.4700 .0215 4655 4653
    17.4800 .0213 4694 4664
    17.4900 .0211 4750 4676
    17.5000 .0210 4768 4689
    17.5100 .0210 4766 4704
    17.5200 .0209 4776 4721
    17.5300 .0207 4830 4740
    17.5400 .0207 4841 4760
    17.5500 .0207 4836 4783
    17.5600 .0207 4842 4808
    17.5700 .0205 4878 4836
    17.5800 .0204 4893 4867
    17.5900 .0204 4890 4900
    17.6000 .0200 5007 4937
    17.6100 .0198 5057 4977
    17.6200 .0194 5158 5021
    17.6300 .0195 5139 5069
    17.6400 .0193 5180 5120
    17.6500 .0190 5254 5175
    17.6600 .0187 5346 5233
    17.6700 .0183 5476 5293
    17.6800 .0181 5521 5355
    17.6900 .0183 5465 5418
    17.7000 .0182 5509 5478
    17.7100 .0180 5541 5536
    17.7200 .0178 5633 5590
    17.7300 .0179 5588 5637
    17.7400 .0180 5545 5677
    17.7500 .0178 5631 5674
    17.7600 .0183 5451 5620
    17.7700 .0184 5441 5553
    17.7800 .0182 5487 5502
    17.7900 .0182 5498 5475
    17.8000 .0182 5491 5473
    17.8100 .0179 5594 5494
    17.8200 .0179 5601 5534
    17.8300 .0178 5617 5591
    17.8400 .0174 5732 5663
    17.8500 .0171 5841 5748
    17.8600 .0170 5891 5845
    17.8700 .0165 6052 5951
    17.8800 .0162 6155 6065
    17.8900 .0159 6307 6186
    17.9000 .0155 6446 6309
    17.9100 .0152 6597 6432
    17.9200 .0150 6672 6550
    17.9300 .0147 6790 6660
    17.9400 .0147 6825 6756
    17.9500 .0148 6769 6837
    17.9600 .0150 6671 6886
    17.9700 .0151 6637 6801
    17.9800 .0152 6560 6628
    17.9900 .0158 6342 6448
    18.0000 .0163 6145 6305
    18.0100 .0162 6162 6210
    18.0200 .0162 6184 6159
    18.0300 .0160 6244 6143
    18.0400 .0161 6227 6152
    18.0500 .0159 6285 6178
    18.0600 .0161 6205 6214
    18.0700 .0159 6282 6250
    18.0800 .0161 6228 6242
    18.0900 .0159 6277 6199
    18.1000 .0164 6089 6150
    18.1100 .0166 6009 6110
    18.1200 .0169 5917 6081
    18.1300 .0170 5885 6058
    18.1400 .0169 5903 6034
    18.1500 .0170 5892 5994
    18.1600 .0175 5708 5859
    18.1700 .0179 5573 5665
    18.1800 .0182 5508 5469
    18.1900 .0186 5387 5305
    18.2000 .0187 5356 5178
    18.2100 .0188 5329 5088
    18.2200 .0194 5142 5026
    18.2300 .0193 5171 4988
    18.2400 .0200 5007 4964
    18.2500 .0199 5023 4960
    18.2600 .0201 4985 4967
    18.2700 .0198 5051 4985
    18.2800 .0198 5059 5012
    18.2900 .0198 5060 5046
    18.3000 .0197 5082 5088
    18.3100 .0193 5190 5135
    18.3200 .0193 5174 5187
    18.3300 .0189 5279 5242
    18.3400 .0187 5345 5298
    18.3500 .0184 5444 5353
    18.3600 .0184 5432 5404
    18.3700 .0181 5510 5447
    18.3800 .0183 5464 5481
    18.3900 .0183 5463 5501
    18.4000 .0185 5392 5506
    18.4100 .0186 5368 5457
    18.4200 .0194 5167 5311
    18.4300 .0197 5076 5128
    18.4400 .0207 4839 4955
    18.4500 .0209 4774 4809
    18.4600 .0214 4665 4695
    18.4700 .0216 4633 4606
    18.4800 .0220 4538 4538
    18.4900 .0227 4413 4486
    18.5000 .0228 4380 4444
    18.5100 .0223 4476 4412
    18.5200 .0226 4419 4385
    18.5300 .0222 4509 4364
    18.5400 .0226 4428 4346
    18.5500 .0229 4361 4330
    18.5600 .0232 4307 4318
    18.5700 .0230 4355 4307
    18.5800 .0235 4263 4297
    18.5900 .0233 4297 4288
    18.6000 .0233 4294 4281
    18.6100 .0232 4316 4274
    18.6200 .0234 4282 4268
    18.6300 .0236 4229 4262
    18.6400 .0235 4260 4257
    18.6500 .0234 4267 4252
    18.6600 .0240 4174 4247
    18.6700 .0236 4235 4243
    18.6800 .0230 4350 4239
    18.6900 .0233 4298 4236
    18.7000 .0235 4252 4232
    18.7100 .0233 4286 4229
    18.7200 .0234 4280 4226
    18.7300 .0233 4293 4223
    18.7400 .0237 4226 4220
    18.7500 .0234 4276 4218
    18.7600 .0237 4214 4215
    18.7700 .0232 4319 4216
    18.7800 .0231 4320 4214
    18.7900 .0238 4204 4212
    18.8000 .0238 4195 4209
    18.8100 .0236 4241 4207
    18.8200 .0239 4186 4205
    18.8300 .0239 4185 4203
    18.8400 .0239 4181 4202
    18.8500 .0241 4158 4200
    18.8600 .0239 4187 4197
    18.8700 .0240 4173 4195
    18.8800 .0243 4117 4193
    18.8900 .0242 4128 4192
    18.9000 .0241 4141 4190
    18.9100 .0242 4135 4191
    18.9200 .0243 4122 4189
    18.9300 .0241 4146 4188
    18.9400 .0241 4152 4186
    18.9500 .0246 4062 4185
    18.9600 .0249 4009 4184
    18.9700 .0247 4041 4182
    18.9800 .0248 4034 4181
    18.9900 .0247 4045 4208
    19.0000 .0248 4026 4118
    19.0100 .0245 4077 4118
    19.0200 .0245 4080 4118
    19.0300 .0245 4079 4117
    19.0400 .0243 4112 4117
    19.0500 .0244 4104 4117
    19.0600 .0243 4114 4116
    19.0700 .0240 4172 4125
    19.0800 .0241 4150 4125
    19.0900 .0247 4052 4125
    19.1000 .0249 4009 4126
    19.1100 .0247 4056 4126
    19.1200 .0247 4042 4126
    19.1300 .0247 4047 4126
    19.1400 .0245 4077 4127
    19.1500 .0243 4116 4127
    19.1600 .0249 4014 4128
    19.1700 .0242 4129 4128
    19.1800 .0244 4100 4128
    19.1900 .0247 4056 4128
    19.2000 .0246 4070 4129
    19.2100 .0246 4070 4130
    19.2200 .0247 4047 4131
    19.2300 .0245 4083 4132
    19.2400 .0243 4112 4132
    19.2500 .0245 4086 4134
    19.2600 .0248 4036 4133
    19.2700 .0246 4059 4134
    19.2800 .0249 4012 4135
    19.2900 .0249 4018 4137
    19.3000 .0244 4105 4139
    19.3100 .0244 4102 4140
    19.3200 .0243 4121 4142
    19.3300 .0241 4158 4144
    19.3400 .0240 4166 4146
    19.3500 .0244 4104 4148
    19.3600 .0251 3979 4151
    19.3700 .0246 4066 4153
    19.3800 .0249 4013 4156
    19.3900 .0248 4029 4159
    19.4000 .0247 4050 4162
    19.4100 .0244 4098 4166
    19.4200 .0244 4101 4175
    19.4300 .0239 4187 4179
    19.4400 .0238 4193 4183
    19.4500 .0246 4069 4188
    19.4600 .0251 3982 4193
    19.4700 .0246 4067 4199
    19.4800 .0239 4177 4205
    19.4900 .0243 4107 4212
    19.5000 .0242 4129 4219
    19.5100 .0246 4064 4227
    19.5200 .0245 4088 4234
    19.5300 .0241 4146 4244
    19.5400 .0240 4163 4254
    19.5500 .0238 4205 4265
    19.5600 .0239 4176 4277
    19.5700 .0236 4238 4289
    19.5800 .0232 4317 4303
    19.5900 .0235 4256 4317
    19.6000 .0240 4174 4333
    19.6100 .0233 4294 4349
    19.6200 .0231 4329 4366
    19.6300 .0229 4360 4383
    19.6400 .0231 4334 4401
    19.6500 .0229 4363 4419
    19.6600 .0229 4359 4436
    19.6700 .0226 4428 4454
    19.6800 .0228 4386 4471
    19.6900 .0227 4414 4483
    19.7000 .0225 4447 4487
    19.7100 .0225 4454 4490
    19.7200 .0227 4400 4497
    19.7300 .0224 4460 4509
    19.7400 .0222 4506 4527
    19.7500 .0219 4565 4550
    19.7600 .0220 4537 4577
    19.7700 .0220 4550 4609
    19.7800 .0215 4655 4645
    19.7900 .0216 4628 4686
    19.8000 .0215 4657 4731
    19.8100 .0210 4755 4780
    19.8200 .0206 4843 4833
    19.8300 .0205 4877 4890
    19.8400 .0203 4922 4954
    19.8500 .0204 4904 5019
    19.8600 .0201 4968 5088
    19.8700 .0195 5134 5159
    19.8800 .0192 5196 5232
    19.8900 .0191 5226 5307
    19.9000 .0188 5321 5381
    19.9100 .0188 5322 5431
    19.9200 .0186 5373 5472
    19.9300 .0183 5451 5524
    19.9400 .0178 5626 5597
    19.9500 .0174 5740 5694
    19.9600 .0171 5831 5813
    19.9700 .0167 5993 5953
    19.9800 .0162 6190 6113
    19.9900 .0157 6381 6291
    20.0000 .0152 6565 6485
    20.0100 .0147 6815 6693
    20.0200 .0141 7086 6914
    20.0300 .0136 7364 7143
    20.0400 .0131 7625 7375
    20.0500 .0126 7930 7589
    20.0600 .0122 8164 7787
    20.0700 .0120 8329 7972
    20.0800 .0118 8464 8144
    20.0900 .0118 8455 8294
    20.1000 .0120 8350 8414
    20.1100 .0122 8218 8496
    20.1200 .0126 7934 8377
    20.1300 .0129 7739 8015
    20.1400 .0133 7519 7578
    20.1500 .0138 7222 7181
    20.1600 .0147 6817 6861
    20.1700 .0152 6584 6612
    20.1800 .0158 6316 6416
    20.1900 .0164 6083 6253
    20.2000 .0172 5817 6052
    20.2100 .0178 5620 5774
    20.2200 .0187 5359 5483
    20.2300 .0193 5189 5225
    20.2400 .0199 5016 5015
    20.2500 .0204 4890 4852
    20.2600 .0210 4766 4724
    20.2700 .0210 4772 4624
    20.2800 .0211 4748 4546
    20.2900 .0213 4685 4484
    20.3000 .0221 4516 4435
    20.3100 .0221 4517 4396
    20.3200 .0226 4418 4366
    20.3300 .0224 4463 4344
    20.3400 .0223 4482 4327
    20.3500 .0224 4462 4316
    20.3600 .0227 4408 4310
    20.3700 .0225 4439 4308
    20.3800 .0229 4374 4311
    20.3900 .0228 4392 4317
    20.4000 .0229 4368 4327
    20.4100 .0227 4403 4341
    20.4200 .0227 4401 4357
    20.4300 .0229 4376 4377
    20.4400 .0224 4464 4400
    20.4500 .0223 4489 4425
    20.4600 .0225 4452 4452
    20.4700 .0224 4458 4481
    20.4800 .0221 4519 4510
    20.4900 .0219 4564 4538
    20.5000 .0218 4580 4563
    20.5100 .0219 4567 4586
    20.5200 .0221 4515 4603
    20.5300 .0221 4535 4613
    20.5400 .0222 4511 4617
    20.5500 .0229 4375 4596
    20.5600 .0235 4251 4525
    20.5700 .0235 4264 4433
    20.5800 .0240 4169 4346
    20.5900 .0236 4242 4280
    20.6000 .0238 4194 4223
    20.6100 .0237 4219 4180
    20.6200 .0238 4199 4147
    20.6300 .0241 4148 4121
    20.6400 .0245 4087 4102
    20.6500 .0240 4168 4086
    20.6600 .0239 4192 4075
    20.6700 .0243 4119 4066
    20.6800 .0245 4076 4060
    20.6900 .0244 4093 4056
    20.7000 .0246 4070 4053
    20.7100 .0242 4135 4053
    20.7200 .0243 4107 4054
    20.7300 .0242 4133 4058
    20.7400 .0243 4118 4063
    20.7500 .0243 4117 4069
    20.7600 .0246 4070 4078
    20.7700 .0240 4163 4089
    20.7800 .0240 4161 4101
    20.7900 .0237 4213 4116
    20.8000 .0239 4188 4133
    20.8100 .0234 4267 4153
    20.8200 .0235 4257 4176
    20.8300 .0237 4225 4200
    20.8400 .0231 4329 4228
    20.8500 .0233 4297 4258
    20.8600 .0232 4304 4290
    20.8700 .0230 4348 4324
    20.8800 .0227 4408 4360
    20.8900 .0227 4413 4397
    20.9000 .0224 4465 4433
    20.9100 .0217 4603 4469
    20.9200 .0217 4615 4502
    20.9300 .0213 4696 4531
    20.9400 .0211 4733 4555
    20.9500 .0211 4734 4572
    20.9600 .0215 4644 4579
    20.9700 .0220 4547 4551
    20.9800 .0225 4450 4495
    20.9900 .0226 4432 4418
    21.0000 .0230 4357 4328
    21.0100 .0231 4320 4245
    21.0200 .0236 4246 4176
    21.0300 .0238 4195 4122
    21.0400 .0244 4091 4080
    21.0500 .0243 4120 4047
    21.0600 .0247 4052 4022
    21.0700 .0244 4090 4002
    21.0800 .0243 4107 3986
    21.0900 .0241 4146 3974
    21.1000 .0244 4104 3964
    21.1100 .0241 4157 3957
    21.1200 .0244 4096 3952
    21.1300 .0244 4090 3949
    21.1400 .0241 4141 3946
    21.1500 .0241 4146 3946
    21.1600 .0243 4123 3947
    21.1700 .0244 4091 3949
    21.1800 .0243 4110 3953
    21.1900 .0239 4188 3958
    21.2000 .0238 4208 3965
    21.2100 .0238 4194 3972
    21.2200 .0241 4148 3976
    21.2300 .0241 4155 3987
    21.2400 .0239 4181 3999
    21.2500 .0240 4174 4012
    21.2600 .0241 4147 4026
    21.2700 .0237 4225 4042
    21.2800 .0239 4192 4059
    21.2900 .0239 4192 4076
    21.3000 .0241 4151 4091
    21.3100 .0237 4219 4108
    21.3200 .0238 4198 4125
    21.3300 .0242 4138 4140
    21.3400 .0238 4204 4152
    21.3500 .0239 4183 4162
    21.3600 .0241 4158 4168
    21.3700 .0240 4159 4168
    21.3800 .0240 4159 4144
    21.3900 .0241 4149 4104
    21.4000 .0243 4109 4062
    21.4100 .0242 4127 4028
    21.4200 .0244 4100 4003
    21.4300 .0241 4154 3986
    21.4400 .0240 4160 3976
    21.4500 .0236 4229 3970
    21.4600 .0237 4227 3969
    21.4700 .0238 4195 3982
    21.4800 .0238 4193 3988
    21.4900 .0237 4215 3998
    21.5000 .0238 4201 4011
    21.5100 .0238 4203 4028
    21.5200 .0237 4226 4048
    21.5300 .0233 4287 4071
    21.5400 .0230 4344 4097
    21.5500 .0231 4333 4127
    21.5600 .0231 4331 4161
    21.5700 .0225 4453 4198
    21.5800 .0221 4529 4237
    21.5900 .0220 4545 4280
    21.6000 .0218 4581 4325
    21.6100 .0218 4585 4371
    21.6200 .0220 4543 4418
    21.6300 .0217 4611 4464
    21.6400 .0217 4610 4509
    21.6500 .0216 4619 4549
    21.6600 .0216 4624 4580
    21.6700 .0220 4541 4597
    21.6800 .0222 4514 4605
    21.6900 .0225 4447 4605
    21.7000 .0224 4462 4597
    21.7100 .0224 4460 4544
    21.7200 .0230 4356 4435
    21.7300 .0234 4271 4312
    21.7400 .0241 4148 4201
    21.7500 .0241 4143 4112
    21.7600 .0253 3949 4043
    21.7700 .0254 3940 3989
    21.7800 .0253 3957 3947
    21.7900 .0246 4060 3913
    21.8000 .0250 3997 3886
    21.8100 .0254 3932 3863
    21.8200 .0259 3856 3844
    21.8300 .0260 3851 3829
    21.8400 .0262 3822 3815
    21.8500 .0260 3849 3804
    21.8600 .0261 3836 3795
    21.8700 .0258 3882 3786
    21.8800 .0262 3820 3779
    21.8900 .0263 3804 3773
    21.9000 .0261 3838 3768
    21.9100 .0260 3840 3763
    21.9200 .0266 3757 3758
    21.9300 .0264 3785 3754
    21.9400 .0262 3821 3751
    21.9500 .0269 3723 3748
    21.9600 .0269 3720 3745
    21.9700 .0267 3742 3742
    21.9800 .0265 3768 3740
    21.9900 .0261 3838 3738
    22.0000 .0262 3822 3736
    22.0100 .0265 3769 3734
    22.0200 .0267 3749 3732
    22.0300 .0271 3694 3731
    22.0400 .0266 3765 3729
    22.0500 .0270 3697 3728
    22.0600 .0270 3706 3727
    22.0700 .0265 3774 3726
    22.0800 .0266 3758 3725
    22.0900 .0272 3676 3726
    22.1000 .0277 3607 3725
    22.1100 .0276 3625 3725
    22.1200 .0267 3743 3725
    22.1300 .0268 3737 3725
    22.1400 .0267 3739 3726
    22.1500 .0264 3795 3726
    22.1600 .0270 3704 3727
    22.1700 .0270 3707 3728
    22.1800 .0268 3732 3729
    22.1900 .0267 3743 3730
    22.2000 .0272 3677 3732
    22.2100 .0268 3728 3734
    22.2200 .0269 3717 3737
    22.2300 .0271 3691 3739
    22.2400 .0268 3737 3743
    22.2500 .0269 3717 3747
    22.2600 .0271 3695 3751
    22.2700 .0268 3737 3756
    22.2800 .0262 3813 3762
    22.2900 .0264 3791 3769
    22.3000 .0267 3750 3777
    22.3100 .0265 3770 3788
    22.3200 .0263 3806 3799
    22.3300 .0257 3897 3813
    22.3400 .0257 3892 3828
    22.3500 .0256 3910 3846
    22.3600 .0260 3845 3866
    22.3700 .0254 3938 3890
    22.3800 .0255 3915 3918
    22.3900 .0249 4011 3949
    22.4000 .0246 4057 3985
    22.4100 .0242 4131 4026
    22.4200 .0248 4036 4072
    22.4300 .0245 4088 4123
    22.4400 .0238 4195 4179
    22.4500 .0232 4312 4241
    22.4600 .0233 4292 4308
    22.4700 .0228 4388 4380
    22.4800 .0222 4500 4456
    22.4900 .0217 4618 4537
    22.5000 .0209 4783 4619
    22.5100 .0206 4851 4703
    22.5200 .0201 4973 4785
    22.5300 .0198 5043 4864
    22.5400 .0199 5036 4935
    22.5500 .0196 5097 4996
    22.5600 .0199 5037 5043
    22.5700 .0198 5058 5074
    22.5800 .0201 4971 5085
    22.5900 .0207 4834 5026
    22.6000 .0215 4641 4850
    22.6100 .0223 4489 4634
    22.6200 .0232 4316 4435
    22.6300 .0236 4233 4274
    22.6400 .0246 4070 4151
    22.6500 .0251 3978 4056
    22.6600 .0260 3847 3982
    22.6700 .0262 3815 3923
    22.6800 .0267 3750 3876
    22.6900 .0269 3721 3837
    22.7000 .0269 3716 3804
    22.7100 .0267 3743 3778
    22.7200 .0275 3631 3756
    22.7300 .0270 3709 3737
    22.7400 .0269 3714 3722
    22.7500 .0274 3646 3708
    22.7600 .0279 3581 3696
    22.7700 .0278 3596 3686
    22.7800 .0277 3616 3675
    22.7900 .0283 3530 3663
    22.8000 .0287 3488 3650
    22.8100 .0277 3608 3639
    22.8200 .0277 3614 3629
    22.8300 .0276 3621 3621
    22.8400 .0280 3567 3614
    22.8500 .0282 3552 3608
    22.8600 .0285 3509 3603
    22.8700 .0283 3530 3599
    22.8800 .0278 3593 3595
    22.8900 .0274 3650 3591
    22.9000 .0283 3531 3588
    22.9100 .0283 3538 3586
    22.9200 .0290 3454 3584
    22.9300 .0287 3487 3582
    22.9400 .0286 3502 3581
    22.9500 .0285 3513 3580
    22.9600 .0286 3496 3580
    22.9700 .0284 3520 3580
    22.9800 .0284 3524 3581
    22.9900 .0286 3494 3582
    23.0000 .0288 3476 3584
    23.0100 .0284 3523 3587
    23.0200 .0284 3519 3591
    23.0300 .0280 3570 3595
    23.0400 .0279 3589 3603
    23.0500 .0277 3612 3610
    23.0600 .0280 3576 3617
    23.0700 .0276 3622 3625
    23.0800 .0271 3690 3634
    23.0900 .0272 3678 3643
    23.1000 .0273 3668 3654
    23.1100 .0273 3664 3665
    23.1200 .0274 3653 3676
    23.1300 .0266 3753 3688
    23.1400 .0266 3760 3700
    23.1500 .0267 3744 3712
    23.1600 .0274 3652 3722
    23.1700 .0267 3742 3731
    23.1800 .0268 3735 3739
    23.1900 .0261 3825 3748
    23.2000 .0269 3721 3751
    23.2100 .0268 3729 3741
    23.2200 .0269 3711 3717
    23.2300 .0270 3704 3691
    23.2400 .0268 3733 3669
    23.2500 .0268 3730 3654
    23.2600 .0278 3603 3645
    23.2700 .0271 3690 3641
    23.2800 .0277 3610 3640
    23.2900 .0278 3593 3643
    23.3000 .0271 3686 3648
    23.3100 .0273 3667 3655
    23.3200 .0273 3657 3664
    23.3300 .0269 3717 3675
    23.3400 .0267 3747 3687
    23.3500 .0270 3708 3700
    23.3600 .0272 3675 3714
    23.3700 .0264 3784 3727
    23.3800 .0263 3803 3741
    23.3900 .0267 3747 3753
    23.4000 .0268 3736 3763
    23.4100 .0265 3772 3771
    23.4200 .0270 3697 3775
    23.4300 .0276 3625 3761
    23.4400 .0272 3672 3736
    23.4500 .0275 3642 3711
    23.4600 .0284 3522 3690
    23.4700 .0286 3493 3674
    23.4800 .0282 3546 3662
    23.4900 .0284 3516 3652
    23.5000 .0288 3476 3643
    23.5100 .0286 3493 3634
    23.5200 .0284 3518 3616
    23.5300 .0289 3461 3591
    23.5400 .0288 3469 3565
    23.5500 .0286 3501 3542
    23.5600 .0294 3402 3524
    23.5700 .0288 3471 3510
    23.5800 .0287 3480 3498
    23.5900 .0291 3439 3489
    23.6000 .0288 3475 3481
    23.6100 .0285 3512 3474
    23.6200 .0285 3510 3468
    23.6300 .0286 3493 3463
    23.6400 .0290 3452 3459
    23.6500 .0292 3427 3455
    23.6600 .0290 3448 3452
    23.6700 .0291 3440 3446
    23.6800 .0294 3402 3444
    23.6900 .0295 3393 3442
    23.7000 .0293 3414 3440
    23.7100 .0292 3425 3439
    23.7200 .0294 3401 3438
    23.7300 .0295 3394 3437
    23.7400 .0292 3427 3436
    23.7500 .0295 3395 3435
    23.7600 .0296 3381 3435
    23.7700 .0292 3429 3435
    23.7800 .0290 3448 3436
    23.7900 .0289 3460 3436
    23.8000 .0292 3421 3437
    23.8100 .0288 3469 3439
    23.8200 .0291 3433 3441
    23.8300 .0286 3497 3443
    23.8400 .0283 3539 3446
    23.8500 .0282 3547 3450
    23.8600 .0287 3488 3454
    23.8700 .0283 3528 3461
    23.8800 .0284 3516 3467
    23.8900 .0281 3553 3474
    23.9000 .0280 3569 3483
    23.9100 .0282 3550 3492
    23.9200 .0287 3480 3504
    23.9300 .0286 3500 3517
    23.9400 .0281 3557 3532
    23.9500 .0278 3603 3548
    23.9600 .0282 3548 3567
    23.9700 .0275 3632 3588
    23.9800 .0279 3583 3612
    23.9900 .0280 3571 3637
    24.0000 .0281 3558 3665
    24.0100 .0272 3676 3695
    24.0200 .0271 3685 3725
    24.0300 .0266 3756 3755
    24.0400 .0266 3765 3787
    24.0500 .0263 3803 3823
    24.0600 .0259 3857 3862
    24.0700 .0251 3984 3903
    24.0800 .0246 4058 3946
    24.0900 .0247 4044 3989
    24.1000 .0245 4077 4031
    24.1100 .0237 4218 4071
    24.1200 .0243 4120 4108
    24.1300 .0238 4201 4139
    24.1400 .0238 4193 4164
    24.1500 .0241 4147 4157
    24.1600 .0249 4023 4114
    24.1700 .0248 4030 4055
    24.1800 .0254 3934 4003
    24.1900 .0258 3883 3967
    24.2000 .0258 3869 3948
    24.2100 .0255 3914 3941
    24.2200 .0258 3873 3943
    24.2300 .0253 3955 3950
    24.2400 .0250 4002 3958
    24.2500 .0248 4038 3962
    24.2600 .0251 3978 3963
    24.2700 .0249 4009 3962
    24.2800 .0255 3919 3958
    24.2900 .0257 3894 3950
    24.3000 .0265 3777 3926
    24.3100 .0268 3737 3858
    24.3200 .0268 3728 3770
    24.3300 .0273 3660 3686
    24.3400 .0280 3570 3617
    24.3500 .0280 3572 3563
    24.3600 .0290 3450 3520
    24.3700 .0284 3526 3484
    24.3800 .0293 3411 3453
    24.3900 .0294 3402 3428
    24.4000 .0294 3396 3406
    24.4100 .0295 3385 3387
    24.4200 .0296 3373 3372
    24.4300 .0295 3392 3358
    24.4400 .0298 3361 3346
    24.4500 .0299 3345 3336
    24.4600 .0306 3269 3328
    24.4700 .0300 3332 3320
    24.4800 .0298 3353 3313
    24.4900 .0296 3377 3307
    24.5000 .0302 3310 3301
    24.5100 .0302 3314 3296
    24.5200 .0296 3382 3291
    24.5300 .0296 3380 3287
    24.5400 .0300 3336 3283
    24.5500 .0305 3280 3281
    24.5600 .0305 3279 3277
    24.5700 .0301 3323 3274
    24.5800 .0302 3315 3271
    24.5900 .0308 3250 3268
    24.6000 .0308 3252 3266
    24.6100 .0309 3241 3263
    24.6200 .0306 3266 3261
    24.6300 .0307 3259 3259
    24.6400 .0307 3254 3257
    24.6500 .0302 3310 3255
    24.6600 .0310 3228 3254
    24.6700 .0307 3257 3252
    24.6800 .0308 3246 3251
    24.6900 .0308 3243 3250
    24.7000 .0305 3279 3250
    24.7100 .0298 3358 3249
    24.7200 .0308 3244 3250
    24.7300 .0306 3270 3251
    24.7400 .0301 3321 3252
    24.7500 .0298 3353 3254
    24.7600 .0308 3248 3256
    24.7700 .0302 3308 3259
    24.7800 .0300 3333 3262
    24.7900 .0299 3349 3267
    24.8000 .0295 3395 3272
    24.8100 .0290 3454 3278
    24.8200 .0290 3451 3285
    24.8300 .0287 3489 3293
    24.8400 .0291 3434 3304
    24.8500 .0292 3419 3313
    24.8600 .0296 3376 3323
    24.8700 .0292 3430 3334
    24.8800 .0289 3459 3345
    24.8900 .0296 3383 3356
    24.9000 .0291 3440 3367
    24.9100 .0293 3410 3377
    24.9200 .0299 3348 3386
    24.9300 .0296 3377 3394
    24.9400 .0298 3354 3400
    24.9500 .0299 3339 3404
    24.9600 .0294 3407 3405
    24.9700 .0297 3371 3399
    24.9800 .0303 3296 3375
    24.9900 .0304 3291 3343
    25.0000 .0308 3251 3312
    25.0100 .0307 3253 3286
    25.0200 .0311 3220 3266
    25.0300 .0310 3224 3251
    25.0400 .0310 3227 3239
    25.0500 .0311 3219 3229
    25.0600 .0317 3156 3221
    25.0700 .0314 3183 3214
    25.0800 .0318 3141 3208
    25.0900 .0315 3171 3203
    25.1000 .0312 3202 3199
    25.1100 .0313 3194 3196
    25.1200 .0318 3147 3194
    25.1300 .0316 3169 3192
    25.1400 .0307 3257 3191
    25.1500 .0308 3244 3191
    25.1600 .0322 3109 3191
    25.1700 .0322 3102 3192
    25.1800 .0320 3121 3194
    25.1900 .0322 3103 3197
    25.2000 .0321 3117 3200
    25.2100 .0311 3213 3204
    25.2200 .0314 3187 3208
    25.2300 .0317 3153 3214
    25.2400 .0310 3224 3221
    25.2500 .0304 3292 3228
    25.2600 .0306 3263 3236
    25.2700 .0302 3313 3245
    25.2800 .0304 3294 3254
    25.2900 .0308 3251 3264
    25.3000 .0306 3271 3274
    25.3100 .0304 3286 3284
    25.3200 .0304 3287 3293
    25.3300 .0301 3317 3301
    25.3400 .0300 3332 3309
    25.3500 .0303 3305 3315
    25.3600 .0307 3253 3320
    25.3700 .0301 3322 3322
    25.3800 .0310 3229 3312
    25.3900 .0313 3197 3293
    25.4000 .0314 3184 3274
    25.4100 .0313 3191 3264
    25.4200 .0319 3132 3256
    25.4300 .0313 3196 3253
    25.4400 .0318 3142 3254
    25.4500 .0310 3228 3258
    25.4600 .0312 3201 3265
    25.4700 .0310 3226 3274
    25.4800 .0300 3332 3285
    25.4900 .0309 3236 3299
    25.5000 .0307 3253 3315
    25.5100 .0304 3293 3332
    25.5200 .0299 3341 3351
    25.5300 .0303 3305 3371
    25.5400 .0296 3380 3392
    25.5500 .0294 3396 3413
    25.5600 .0293 3412 3434
    25.5700 .0286 3502 3448
    25.5800 .0281 3556 3459
    25.5900 .0283 3530 3469
    25.6000 .0281 3565 3480
    25.6100 .0269 3716 3492
    25.6200 .0279 3586 3504
    25.6300 .0283 3536 3513
    25.6400 .0284 3524 3521
    25.6500 .0281 3556 3518
    25.6600 .0290 3447 3487
    25.6700 .0291 3440 3444
    25.6800 .0292 3429 3407
    25.6900 .0295 3389 3380
    25.7000 .0297 3366 3366
    25.7100 .0296 3380 3360
    25.7200 .0298 3360 3384
    25.7300 .0295 3390 3390
    25.7400 .0296 3376 3401
    25.7500 .0292 3425 3414
    25.7600 .0294 3399 3431
    25.7700 .0292 3424 3449
    25.7800 .0291 3442 3469
    25.7900 .0295 3391 3489
    25.8000 .0292 3424 3510
    25.8100 .0288 3469 3530
    25.8200 .0291 3436 3544
    25.8300 .0283 3537 3545
    25.8400 .0285 3505 3540
    25.8500 .0283 3537 3531
    25.8600 .0283 3528 3520
    25.8700 .0288 3478 3513
    25.8800 .0291 3439 3511
    25.8900 .0286 3498 3512
    25.9000 .0284 3515 3514
    25.9100 .0283 3532 3515
    25.9200 .0285 3509 3517
    25.9300 .0296 3374 3512
    25.9400 .0298 3354 3497
    25.9500 .0301 3327 3450
    25.9600 .0305 3281 3392
    25.9700 .0302 3311 3333
    25.9800 .0305 3283 3285
    25.9900 .0317 3151 3281
    26.0000 .0326 3067 3254
    26.0100 .0324 3084 3233
    26.0200 .0328 3053 3215
    26.0300 .0324 3085 3201
    26.0400 .0324 3090 3188
    26.0500 .0325 3080 3178
    26.0600 .0329 3037 3170
    26.0700 .0319 3132 3163
    26.0800 .0322 3104 3158
    26.0900 .0318 3148 3154
    26.1000 .0323 3100 3152
    26.1100 .0323 3095 3150
    26.1200 .0326 3069 3149
    26.1300 .0324 3086 3149
    26.1400 .0327 3061 3150
    26.1500 .0323 3099 3152
    26.1600 .0322 3107 3155
    26.1700 .0321 3120 3158
    26.1800 .0321 3116 3162
    26.1900 .0326 3065 3167
    26.2000 .0320 3126 3173
    26.2100 .0316 3165 3181
    26.2200 .0320 3123 3189
    26.2300 .0308 3242 3199
    26.2400 .0311 3215 3210
    26.2500 .0317 3155 3222
    26.2600 .0320 3124 3237
    26.2700 .0307 3258 3254
    26.2800 .0307 3260 3273
    26.2900 .0304 3289 3294
    26.3000 .0306 3272 3320
    26.3100 .0297 3364 3348
    26.3200 .0306 3264 3379
    26.3300 .0301 3320 3412
    26.3400 .0296 3382 3448
    26.3500 .0295 3392 3486
    26.3600 .0292 3425 3529
    26.3700 .0286 3501 3577
    26.3800 .0281 3557 3631
    26.3900 .0281 3565 3689
    26.4000 .0281 3560 3751
    26.4100 .0263 3802 3815
    26.4200 .0265 3777 3881
    26.4300 .0260 3840 3947
    26.4400 .0255 3923 4012
    26.4500 .0249 4011 4074
    26.4600 .0249 4021 4131
    26.4700 .0243 4121 4182
    26.4800 .0240 4165 4225
    26.4900 .0239 4180 4259
    26.5000 .0243 4110 4277
    26.5100 .0248 4040 4227
    26.5200 .0256 3903 4123
    26.5300 .0255 3916 4021
    26.5400 .0255 3917 3948
    26.5500 .0251 3982 3910
    26.5600 .0257 3898 3900
    26.5700 .0250 3995 3915
    26.5800 .0248 4027 3949
    26.5900 .0252 3973 4003
    26.6000 .0249 4021 4077
    26.6100 .0245 4075 4171
    26.6200 .0237 4224 4288
    26.6300 .0230 4354 4428
    26.6400 .0224 4458 4596
    26.6500 .0216 4620 4788
    26.6600 .0208 4815 5004
    26.6700 .0197 5085 5246
    26.6800 .0186 5364 5513
    26.6900 .0181 5533 5802
    26.7000 .0171 5832 6113
    26.7100 .0158 6314 6440
    26.7200 .0151 6605 6779
    26.7300 .0144 6964 7125
    26.7400 .0133 7504 7471
    26.7500 .0124 8065 7808
    26.7600 .0119 8436 8127
    26.7700 .0113 8843 8417
    26.7800 .0111 9047 8668
    26.7900 .0110 9079 8869
    26.8000 .0112 8959 9015
    26.8100 .0112 8892 9069
    26.8200 .0119 8399 8704
    26.8300 .0125 7981 8061
    26.8400 .0132 7595 7427
    26.8500 .0139 7210 6951
    26.8600 .0145 6874 6655
    26.8700 .0149 6696 6508
    26.8800 .0155 6435 6470
    26.8900 .0154 6479 6516
    26.9000 .0153 6540 6632
    26.9100 .0148 6761 6813
    26.9200 .0146 6858 7054
    26.9300 .0139 7217 7354
    26.9400 .0133 7510 7707
    26.9500 .0128 7798 8111
    26.9600 .0121 8241 8558
    26.9700 .0112 8932 9041
    26.9800 .0107 9382 9548
    26.9900 .0100 10043 10067
    27.0000 .0093 10737 10583
    27.0100 .0088 11320 11074
    27.0200 .0085 11778 11489
    27.0300 .0082 12258 11828
    27.0400 .0078 12856 12103
    27.0500 .0077 12920 12299
    27.0600 .0078 12779 12339
    27.0700 .0081 12377 12241
    27.0800 .0085 11713 11929
    27.0900 .0093 10777 10965
    27.1000 .0102 9814 9687
    27.1100 .0114 8783 8485
    27.1200 .0126 7958 7525
    27.1300 .0141 7096 6805
    27.1400 .0159 6285 6261
    27.1500 .0175 5727 5832
    27.1600 .0192 5203 5477
    27.1700 .0205 4874 5176
    27.1800 .0212 4717 4917
    27.1900 .0219 4567 4697
    27.2000 .0227 4403 4515
    27.2100 .0237 4218 4363
    27.2200 .0242 4129 4238
    27.2300 .0241 4154 4138
    27.2400 .0245 4074 4057
    27.2500 .0250 3996 3992
    27.2600 .0253 3949 3940
    27.2700 .0261 3827 3899
    27.2800 .0261 3830 3866
    27.2900 .0252 3972 3840
    27.3000 .0256 3900 3809
    27.3100 .0260 3849 3774
    27.3200 .0262 3810 3741
    27.3300 .0266 3756 3717
    27.3400 .0275 3641 3702
    27.3500 .0270 3705 3694
    27.3600 .0278 3597 3691
    27.3700 .0271 3694 3692
    27.3800 .0270 3704 3695
    27.3900 .0278 3591 3682
    27.4000 .0280 3571 3657
    27.4100 .0276 3625 3635
    27.4200 .0280 3577 3627
    27.4300 .0274 3644 3635
    27.4400 .0275 3633 3656
    27.4500 .0276 3619 3689
    27.4600 .0274 3651 3731
    27.4700 .0267 3743 3780
    27.4800 .0263 3804 3836
    27.4900 .0264 3789 3892
    27.5000 .0252 3961 3945
    27.5100 .0247 4052 4000
    27.5200 .0244 4096 4062
    27.5300 .0240 4160 4130
    27.5400 .0237 4222 4202
    27.5500 .0235 4262 4273
    27.5600 .0233 4285 4342
    27.5700 .0226 4416 4402
    27.5800 .0227 4411 4456
    27.5900 .0231 4334 4499
    27.6000 .0230 4344 4481
    27.6100 .0231 4337 4374
    27.6200 .0238 4198 4246
    27.6300 .0238 4210 4145
    27.6400 .0240 4163 4081
    27.6500 .0242 4127 4050
    27.6600 .0244 4099 4038
    27.6700 .0239 4188 4037
    27.6800 .0239 4183 4040
    27.6900 .0242 4131 4043
    27.7000 .0241 4147 4043
    27.7100 .0247 4041 4038
    27.7200 .0249 4010 4023
    27.7300 .0249 4016 3956
    27.7400 .0261 3826 3833
    27.7500 .0267 3741 3699
    27.7600 .0279 3579 3586
    27.7700 .0285 3503 3502
    27.7800 .0288 3478 3442
    27.7900 .0290 3453 3397
    27.8000 .0299 3345 3361
    27.8100 .0301 3321 3330
    27.8200 .0303 3303 3302
    27.8300 .0305 3278 3276
    27.8400 .0304 3292 3251
    27.8500 .0312 3209 3227
    27.8600 .0320 3123 3187
    27.8700 .0328 3053 3133
    27.8800 .0329 3039 3063
    27.8900 .0348 2876 3014
    27.9000 .0346 2891 2976
    27.9100 .0342 2928 2945
    27.9200 .0352 2841 2921
    27.9300 .0350 2854 2901
    27.9400 .0345 2897 2883
    27.9500 .0348 2872 2868
    27.9600 .0353 2829 2854
    27.9700 .0351 2848 2843
    27.9800 .0349 2867 2833
    27.9900 .0353 2836 2826
    28.0000 .0352 2838 2820
    28.0100 .0341 2933 2816
    28.0200 .0351 2845 2814
    28.0300 .0355 2819 2813
    28.0400 .0349 2862 2815
    28.0500 .0348 2873 2819
    28.0600 .0361 2770 2826
    28.0700 .0351 2852 2833
    28.0800 .0340 2941 2845
    28.0900 .0339 2953 2860
    28.1000 .0337 2965 2877
    28.1100 .0339 2952 2896
    28.1200 .0341 2936 2921
    28.1300 .0342 2920 2950
    28.1400 .0326 3069 2962
    28.1500 .0332 3011 2997
    28.1600 .0330 3030 3036
    28.1700 .0322 3104 3077
    28.1800 .0316 3166 3119
    28.1900 .0302 3306 3163
    28.2000 .0299 3341 3207
    28.2100 .0297 3364 3249
    28.2200 .0298 3352 3290
    28.2300 .0292 3425 3326
    28.2400 .0284 3519 3357
    28.2500 .0284 3515 3381
    28.2600 .0287 3479 3396
    28.2700 .0288 3467 3403
    28.2800 .0291 3435 3377
    28.2900 .0300 3336 3289
    28.3000 .0311 3212 3184
    28.3100 .0320 3125 3092
    28.3200 .0328 3050 3022
    28.3300 .0332 3013 2973
    28.3400 .0346 2889 2937
    28.3500 .0343 2916 2909
    28.3600 .0352 2839 2886
    28.3700 .0358 2795 2868
    28.3800 .0352 2844 2853
    28.3900 .0351 2846 2842
    28.4000 .0364 2749 2834
    28.4100 .0363 2757 2828
    28.4200 .0363 2758 2824
    28.4300 .0367 2727 2823
    28.4400 .0369 2713 2821
    28.4500 .0366 2729 2821
    28.4600 .0363 2754 2821
    28.4700 .0358 2795 2821
    28.4800 .0367 2722 2820
    28.4900 .0364 2744 2810
    28.5000 .0367 2727 2794
    28.5100 .0365 2742 2777
    28.5200 .0370 2706 2764
    28.5300 .0381 2625 2755
    28.5400 .0384 2603 2748
    28.5500 .0374 2671 2742
    28.5600 .0389 2572 2740
    28.5700 .0379 2638 2735
    28.5800 .0382 2617 2729
    28.5900 .0376 2661 2717
    28.6000 .0379 2637 2703
    28.6100 .0370 2702 2691
    28.6200 .0372 2688 2681
    28.6300 .0380 2630 2675
    28.6400 .0379 2641 2672
    28.6500 .0383 2614 2670
    28.6600 .0382 2619 2667
    28.6700 .0383 2612 2668
    28.6800 .0379 2642 2672
    28.6900 .0381 2623 2677
    28.7000 .0380 2634 2685
    28.7100 .0374 2677 2695
    28.7200 .0372 2688 2707
    28.7300 .0375 2668 2723
    28.7400 .0365 2736 2742
    28.7500 .0366 2729 2764
    28.7600 .0362 2764 2789
    28.7700 .0358 2793 2818
    28.7800 .0354 2824 2849
    28.7900 .0360 2777 2885
    28.8000 .0355 2820 2925
    28.8100 .0342 2920 2968
    28.8200 .0336 2973 3013
    28.8300 .0338 2958 3060
    28.8400 .0326 3063 3109
    28.8500 .0322 3109 3158
    28.8600 .0323 3096 3206
    28.8700 .0309 3238 3253
    28.8800 .0307 3259 3296
    28.8900 .0305 3284 3325
    28.9000 .0303 3296 3333
    28.9100 .0301 3318 3334
    28.9200 .0292 3426 3336
    28.9300 .0290 3452 3341
    28.9400 .0300 3334 3345
    28.9500 .0306 3264 3343
    28.9600 .0309 3237 3298
    28.9700 .0311 3219 3224
    28.9800 .0318 3147 3152
    28.9900 .0324 3089 3093
    29.0000 .0334 2990 3047
    29.0100 .0334 2993 3009
    29.0200 .0340 2937 2977
    29.0300 .0336 2974 2954
    29.0400 .0338 2958 2938
    29.0500 .0340 2943 2928
    29.0600 .0343 2913 2923
    29.0700 .0339 2947 2922
    29.0800 .0342 2924 2924
    29.0900 .0333 3001 2928
    29.1000 .0335 2982 2933
    29.1100 .0329 3043 2940
    29.1200 .0335 2988 2947
    29.1300 .0337 2967 2954
    29.1400 .0338 2956 2945
    29.1500 .0345 2898 2925
    29.1600 .0337 2971 2910
    29.1700 .0330 3026 2907
    29.1800 .0326 3065 2916
    29.1900 .0333 2999 2936
    29.2000 .0330 3032 2964
    29.2100 .0324 3083 2999
    29.2200 .0322 3102 3040
    29.2300 .0316 3169 3086
    29.2400 .0314 3187 3135
    29.2500 .0312 3201 3186
    29.2600 .0312 3201 3239
    29.2700 .0300 3333 3294
    29.2800 .0295 3392 3351
    29.2900 .0290 3452 3407
    29.3000 .0292 3429 3461
    29.3100 .0287 3480 3509
    29.3200 .0287 3485 3550
    29.3300 .0287 3488 3579
    29.3400 .0282 3549 3599
    29.3500 .0280 3572 3606
    29.3600 .0290 3445 3541
    29.3700 .0292 3428 3407
    29.3800 .0303 3302 3266
    29.3900 .0313 3198 3153
    29.4000 .0321 3113 3076
    29.4100 .0325 3079 3027
    29.4200 .0330 3033 2996
    29.4300 .0334 2990 2978
    29.4400 .0333 3005 2969
    29.4500 .0340 2940 2969
    29.4600 .0336 2979 2976
    29.4700 .0328 3051 2992
    29.4800 .0328 3045 3017
    29.4900 .0328 3049 3050
    29.5000 .0323 3094 3090
    29.5100 .0314 3184 3137
    29.5200 .0309 3240 3189
    29.5300 .0308 3249 3242
    29.5400 .0295 3389 3292
    29.5500 .0296 3380 3346
    29.5600 .0292 3422 3402
    29.5700 .0282 3550 3460
    29.5800 .0280 3570 3517
    29.5900 .0275 3631 3570
    29.6000 .0274 3648 3616
    29.6100 .0271 3696 3652
    29.6200 .0275 3637 3677
    29.6300 .0283 3531 3688
    29.6400 .0287 3484 3642
    29.6500 .0290 3454 3508
    29.6600 .0298 3354 3352
    29.6700 .0306 3268 3219
    29.6800 .0313 3196 3122
    29.6900 .0321 3119 3054
    29.7000 .0330 3033 3005
    29.7100 .0340 2943 2965
    29.7200 .0348 2870 2923
    29.7300 .0358 2795 2881
    29.7400 .0361 2769 2846
    29.7500 .0357 2805 2819
    29.7600 .0365 2736 2801
    29.7700 .0358 2793 2789
    29.7800 .0360 2781 2783
    29.7900 .0356 2806 2781
    29.8000 .0358 2792 2782
    29.8100 .0355 2818 2786
    29.8200 .0360 2776 2790
    29.8300 .0355 2817 2796
    29.8400 .0349 2867 2801
    29.8500 .0353 2836 2806
    29.8600 .0370 2703 2810
    29.8700 .0365 2739 2810
    29.8800 .0366 2733 2791
    29.8900 .0364 2748 2763
    29.9000 .0360 2780 2739
    29.9100 .0363 2758 2721
    29.9200 .0378 2645 2706
    29.9300 .0383 2614 2697
    29.9400 .0379 2638 2693
    29.9500 .0376 2659 2696
    29.9600 .0377 2655 2705
    29.9700 .0368 2720 2717
    29.9800 .0369 2709 2732
    29.9900 .0375 2665 2749
    30.0000 .0364 2745 2766
    30.0100 .0361 2768 2786
    30.0200 .0369 2709 2805
    30.0300 .0359 2788 2823
    30.0400 .0353 2830 2839
    30.0500 .0347 2883 2852
    30.0600 .0355 2819 2860
    30.0700 .0344 2906 2864
    30.0800 .0353 2836 2857
    30.0900 .0360 2774 2814
    30.1000 .0367 2722 2752
    30.1100 .0370 2706 2693
    30.1200 .0370 2705 2648
    30.1300 .0380 2632 2614
    30.1400 .0389 2568 2586
    30.1500 .0396 2523 2560
    30.1600 .0404 2474 2536
    30.1700 .0397 2518 2514
    30.1800 .0406 2461 2495
    30.1900 .0402 2485 2479
    30.2000 .0402 2490 2466
    30.2100 .0410 2437 2454
    30.2200 .0421 2375 2444
    30.2300 .0418 2391 2435
    30.2400 .0418 2395 2428
    30.2500 .0416 2405 2420
    30.2600 .0419 2389 2413
    30.2700 .0421 2377 2407
    30.2800 .0421 2377 2403
    30.2900 .0423 2364 2399
    30.3000 .0429 2329 2396
    30.3100 .0418 2394 2395
    30.3200 .0421 2377 2394
    30.3300 .0416 2405 2394
    30.3400 .0409 2444 2394
    30.3500 .0416 2403 2395
    30.3600 .0414 2413 2395
    30.3700 .0408 2452 2396
    30.3800 .0410 2438 2398
    30.3900 .0418 2395 2399
    30.4000 .0411 2432 2397
    30.4100 .0413 2421 2398
    30.4200 .0417 2400 2397
    30.4300 .0418 2390 2394
    30.4400 .0417 2396 2392
    30.4500 .0414 2414 2389
    30.4600 .0428 2336 2388
    30.4700 .0419 2385 2385
    30.4800 .0431 2320 2379
    30.4900 .0427 2342 2373
    30.5000 .0418 2393 2368
    30.5100 .0416 2402 2365
    30.5200 .0420 2383 2364
    30.5300 .0423 2364 2365
    30.5400 .0408 2450 2368
    30.5500 .0405 2469 2373
    30.5600 .0422 2369 2379
    30.5700 .0421 2374 2386
    30.5800 .0412 2426 2396
    30.5900 .0419 2389 2407
    30.6000 .0417 2398 2420
    30.6100 .0414 2418 2434
    30.6200 .0409 2446 2450
    30.6300 .0403 2484 2467
    30.6400 .0408 2448 2486
    30.6500 .0396 2526 2504
    30.6600 .0408 2450 2523
    30.6700 .0393 2543 2541
    30.6800 .0384 2605 2556
    30.6900 .0372 2686 2572
    30.7000 .0377 2655 2582
    30.7100 .0372 2688 2587
    30.7200 .0374 2677 2589
    30.7300 .0372 2686 2590
    30.7400 .0370 2704 2589
    30.7500 .0377 2656 2584
    30.7600 .0382 2619 2555
    30.7700 .0374 2671 2511
    30.7800 .0385 2598 2467
    30.7900 .0405 2470 2433
    30.8000 .0403 2482 2408
    30.8100 .0404 2475 2389
    30.8200 .0415 2410 2375
    30.8300 .0415 2407 2363
    30.8400 .0410 2442 2352
    30.8500 .0413 2421 2343
    30.8600 .0425 2352 2335
    30.8700 .0416 2405 2328
    30.8800 .0422 2368 2322
    30.8900 .0422 2367 2318
    30.9000 .0417 2398 2315
    30.9100 .0421 2375 2315
    30.9200 .0425 2351 2314
    30.9300 .0417 2396 2315
    30.9400 .0415 2408 2318
    30.9500 .0416 2406 2321
    30.9600 .0421 2373 2325
    30.9700 .0415 2407 2331
    30.9800 .0414 2416 2337
    30.9900 .0417 2397 2344
    31.0000 .0415 2409 2351
    31.0100 .0415 2410 2359
    31.0200 .0415 2409 2367
    31.0300 .0404 2477 2374
    31.0400 .0405 2472 2382
    31.0500 .0399 2506 2388
    31.0600 .0414 2415 2394
    31.0700 .0395 2529 2399
    31.0800 .0401 2494 2400
    31.0900 .0395 2530 2393
    31.1000 .0400 2498 2385
    31.1100 .0403 2482 2380
    31.1200 .0395 2534 2375
    31.1300 .0400 2503 2366
    31.1400 .0403 2482 2358
    31.1500 .0400 2499 2353
    31.1600 .0412 2426 2352
    31.1700 .0408 2450 2353
    31.1800 .0408 2452 2356
    31.1900 .0409 2443 2362
    31.2000 .0414 2417 2369
    31.2100 .0411 2432 2379
    31.2200 .0401 2493 2391
    31.2300 .0396 2526 2403
    31.2400 .0399 2509 2415
    31.2500 .0401 2492 2430
    31.2600 .0401 2491 2450
    31.2700 .0389 2571 2476
    31.2800 .0384 2603 2507
    31.2900 .0379 2637 2542
    31.3000 .0381 2623 2581
    31.3100 .0371 2696 2624
    31.3200 .0367 2728 2669
    31.3300 .0369 2712 2716
    31.3400 .0361 2770 2764
    31.3500 .0358 2793 2812
    31.3600 .0356 2807 2859
    31.3700 .0348 2874 2904
    31.3800 .0346 2891 2945
    31.3900 .0345 2902 2980
    31.4000 .0340 2939 2988
    31.4100 .0340 2941 2972
    31.4200 .0338 2956 2951
    31.4300 .0341 2930 2936
    31.4400 .0342 2922 2921
    31.4500 .0341 2930 2892
    31.4600 .0348 2870 2856
    31.4700 .0348 2876 2821
    31.4800 .0355 2819 2787
    31.4900 .0368 2721 2728
    31.5000 .0375 2666 2653
    31.5100 .0371 2697 2583
    31.5200 .0378 2649 2527
    31.5300 .0389 2574 2485
    31.5400 .0386 2589 2453
    31.5500 .0392 2552 2428
    31.5600 .0400 2500 2407
    31.5700 .0403 2479 2389
    31.5800 .0408 2453 2373
    31.5900 .0420 2380 2359
    31.6000 .0421 2375 2349
    31.6100 .0415 2412 2341
    31.6200 .0407 2460 2336
    31.6300 .0409 2447 2332
    31.6400 .0406 2466 2329
    31.6500 .0408 2451 2329
    31.6600 .0413 2424 2331
    31.6700 .0408 2453 2338
    31.6800 .0398 2512 2348
    31.6900 .0387 2585 2361
    31.7000 .0389 2574 2378
    31.7100 .0382 2617 2398
    31.7200 .0390 2567 2421
    31.7300 .0386 2593 2446
    31.7400 .0382 2617 2475
    31.7500 .0380 2632 2507
    31.7600 .0375 2666 2541
    31.7700 .0375 2665 2577
    31.7800 .0362 2759 2614
    31.7900 .0366 2735 2652
    31.8000 .0369 2710 2692
    31.8100 .0367 2728 2722
    31.8200 .0368 2716 2740
    31.8300 .0354 2823 2756
    31.8400 .0352 2841 2778
    31.8500 .0349 2867 2804
    31.8600 .0357 2805 2834
    31.8700 .0348 2874 2863
    31.8800 .0346 2888 2888
    31.8900 .0346 2892 2909
    31.9000 .0348 2876 2923
    31.9100 .0345 2895 2920
    31.9200 .0347 2881 2868
    31.9300 .0350 2856 2795
    31.9400 .0351 2847 2729
    31.9500 .0353 2829 2681
    31.9600 .0363 2757 2650
    31.9700 .0365 2739 2627
    31.9800 .0373 2683 2593
    31.9900 .0379 2637 2555
    32.0000 .0382 2616 2523
    32.0100 .0381 2622 2502
    32.0200 .0389 2573 2491
    32.0300 .0383 2609 2490
    32.0400 .0390 2566 2496
    32.0500 .0385 2600 2507
    32.0600 .0392 2550 2524
    32.0700 .0377 2651 2545
    32.0800 .0374 2673 2571
    32.0900 .0381 2624 2600
    32.1000 .0378 2643 2632
    32.1100 .0377 2654 2666
    32.1200 .0373 2684 2702
    32.1300 .0361 2768 2739
    32.1400 .0359 2783 2776
    32.1500 .0363 2758 2812
    32.1600 .0365 2738 2846
    32.1700 .0353 2835 2874
    32.1800 .0351 2847 2866
    32.1900 .0357 2802 2838
    32.2000 .0351 2845 2816
    32.2100 .0349 2869 2813
    32.2200 .0347 2879 2825
    32.2300 .0345 2897 2848
    32.2400 .0345 2899 2876
    32.2500 .0346 2894 2905
    32.2600 .0342 2926 2932
    32.2700 .0340 2942 2957
    32.2800 .0338 2956 2978
    32.2900 .0341 2932 2993
    32.3000 .0334 2993 2970
    32.3100 .0326 3070 2917
    32.3200 .0330 3028 2864
    32.3300 .0329 3042 2827
    32.3400 .0326 3063 2806
    32.3500 .0326 3068 2795
    32.3600 .0342 2922 2788
    32.3700 .0346 2891 2777
    32.3800 .0351 2850 2739
    32.3900 .0353 2836 2689
    32.4000 .0355 2817 2644
    32.4100 .0360 2779 2608
    32.4200 .0378 2646 2585
    32.4300 .0384 2602 2571
    32.4400 .0384 2606 2565
    32.4500 .0389 2570 2564
    32.4600 .0403 2481 2565
    32.4700 .0392 2553 2563
    32.4800 .0392 2550 2559
    32.4900 .0395 2533 2558
    32.5000 .0403 2479 2560
    32.5100 .0397 2516 2564
    32.5200 .0405 2469 2561
    32.5300 .0409 2443 2551
    32.5400 .0410 2437 2539
    32.5500 .0421 2375 2522
    32.5600 .0420 2379 2507
    32.5700 .0410 2438 2497
    32.5800 .0408 2450 2495
    32.5900 .0407 2459 2496
    32.6000 .0403 2483 2500
    32.6100 .0399 2506 2503
    32.6200 .0407 2457 2505
    32.6300 .0404 2477 2503
    32.6400 .0397 2518 2499
    32.6500 .0404 2477 2489
    32.6600 .0410 2442 2452
    32.6700 .0396 2525 2398
    32.6800 .0410 2441 2348
    32.6900 .0421 2378 2309
    32.7000 .0430 2326 2282
    32.7100 .0428 2335 2263
    32.7200 .0443 2258 2248
    32.7300 .0437 2289 2232
    32.7400 .0444 2252 2217
    32.7500 .0446 2240 2204
    32.7600 .0470 2129 2193
    32.7700 .0454 2201 2185
    32.7800 .0458 2183 2179
    32.7900 .0464 2157 2175
    32.8000 .0455 2199 2172
    32.8100 .0457 2186 2171
    32.8200 .0460 2175 2170
    32.8300 .0463 2162 2170
    32.8400 .0461 2171 2172
    32.8500 .0464 2156 2175
    32.8600 .0468 2138 2179
    32.8700 .0462 2166 2184
    32.8800 .0452 2210 2188
    32.8900 .0450 2222 2193
    32.9000 .0455 2197 2197
    32.9100 .0449 2228 2199
    32.9200 .0459 2180 2201
    32.9300 .0457 2189 2201
    32.9400 .0455 2196 2198
    32.9500 .0456 2193 2188
    32.9600 .0466 2146 2167
    32.9700 .0467 2143 2145
    32.9800 .0464 2157 2127
    32.9900 .0478 2092 2116
    33.0000 .0476 2100 2108
    33.0100 .0474 2108 2104
    33.0200 .0473 2113 2101
    33.0300 .0479 2086 2101
    33.0400 .0477 2096 2102
    33.0500 .0472 2117 2105
    33.0600 .0481 2080 2110
    33.0700 .0470 2126 2118
    33.0800 .0467 2143 2129
    33.0900 .0463 2161 2143
    33.1000 .0458 2183 2161
    33.1100 .0448 2231 2181
    33.1200 .0453 2207 2205
    33.1300 .0460 2176 2231
    33.1400 .0446 2240 2260
    33.1500 .0432 2317 2291
    33.1600 .0440 2271 2323
    33.1700 .0425 2354 2355
    33.1800 .0419 2384 2388
    33.1900 .0422 2370 2419
    33.2000 .0408 2451 2447
    33.2100 .0409 2444 2473
    33.2200 .0392 2548 2494
    33.2300 .0398 2510 2511
    33.2400 .0395 2533 2521
    33.2500 .0394 2535 2525
    33.2600 .0407 2456 2502
    33.2700 .0403 2482 2436
    33.2800 .0403 2484 2359
    33.2900 .0429 2333 2295
    33.3000 .0441 2269 2251
    33.3100 .0435 2299 2221
    33.3200 .0446 2244 2200
    33.3300 .0450 2224 2181
    33.3400 .0454 2202 2166
    33.3500 .0438 2281 2152
    33.3600 .0464 2153 2139
    33.3700 .0464 2156 2128
    33.3800 .0469 2131 2119
    33.3900 .0473 2114 2113
    33.4000 .0463 2158 2108
    33.4100 .0467 2143 2107
    33.4200 .0472 2117 2108
    33.4300 .0456 2193 2112
    33.4400 .0457 2186 2117
    33.4500 .0467 2142 2125
    33.4600 .0473 2112 2135
    33.4700 .0456 2192 2146
    33.4800 .0460 2174 2160
    33.4900 .0462 2166 2174
    33.5000 .0465 2151 2190
    33.5100 .0442 2264 2211
    33.5200 .0453 2208 2236
    33.5300 .0449 2228 2266
    33.5400 .0443 2258 2298
    33.5500 .0432 2316 2333
    33.5600 .0434 2302 2369
    33.5700 .0417 2397 2405
    33.5800 .0405 2467 2441
    33.5900 .0397 2520 2475
    33.6000 .0393 2545 2505
    33.6100 .0385 2598 2531
    33.6200 .0395 2529 2548
    33.6300 .0387 2583 2556
    33.6400 .0386 2588 2558
    33.6500 .0401 2494 2554
    33.6600 .0407 2458 2513
    33.6700 .0402 2486 2431
    33.6800 .0408 2449 2344
    33.6900 .0429 2331 2276
    33.7000 .0449 2227 2228
    33.7100 .0460 2173 2194
    33.7200 .0473 2114 2169
    33.7300 .0478 2093 2146
    33.7400 .0480 2084 2124
    33.7500 .0477 2097 2104
    33.7600 .0490 2041 2084
    33.7700 .0488 2048 2066
    33.7800 .0501 1998 2050
    33.7900 .0501 1997 2036
    33.8000 .0489 2044 2024
    33.8100 .0499 2006 2014
    33.8200 .0503 1990 2005
    33.8300 .0508 1967 1997
    33.8400 .0506 1978 1991
    33.8500 .0509 1963 1985
    33.8600 .0523 1912 1980
    33.8700 .0506 1975 1976
    33.8800 .0515 1941 1973
    33.8900 .0511 1957 1970
    33.9000 .0522 1916 1968
    33.9100 .0512 1955 1966
    33.9200 .0515 1940 1966
    33.9300 .0520 1922 1966
    33.9400 .0515 1942 1966
    33.9500 .0519 1925 1968
    33.9600 .0536 1867 1970
    33.9700 .0521 1918 1973
    33.9800 .0515 1940 1977
    33.9900 .0514 1947 1981
    34.0000 .0511 1956 1987
    34.0100 .0505 1979 1993
    34.0200 .0499 2005 2000
    34.0300 .0502 1992 2008
    34.0400 .0499 2005 2016
    34.0500 .0496 2016 2024
    34.0600 .0506 1978 2032
    34.0700 .0488 2048 2040
    34.0800 .0488 2050 2048
    34.0900 .0491 2037 2056
    34.1000 .0501 1998 2062
    34.1100 .0494 2024 2064
    34.1200 .0489 2047 2060
    34.1300 .0484 2066 2057
    34.1400 .0484 2067 2056
    34.1500 .0478 2094 2057
    34.1600 .0476 2102 2060
    34.1700 .0475 2107 2061
    34.1800 .0473 2116 2058
    34.1900 .0472 2118 2052
    34.2000 .0482 2075 2048
    34.2100 .0475 2106 2043
    34.2200 .0486 2059 2038
    34.2300 .0486 2058 2035
    34.2400 .0482 2075 2034
    34.2500 .0491 2035 2033
    34.2600 .0495 2020 2032
    34.2700 .0492 2033 2032
    34.2800 .0496 2018 2028
    34.2900 .0505 1979 2026
    34.3000 .0503 1987 2021
    34.3100 .0498 2007 2009
    34.3200 .0494 2025 1992
    34.3300 .0515 1943 1976
    34.3400 .0508 1967 1964
    34.3500 .0516 1937 1957
    34.3600 .0517 1935 1952
    34.3700 .0516 1937 1949
    34.3800 .0509 1963 1947
    34.3900 .0507 1972 1946
    34.4000 .0507 1972 1946
    34.4100 .0507 1973 1947
    34.4200 .0517 1936 1950
    34.4300 .0514 1944 1954
    34.4400 .0514 1946 1959
    34.4500 .0511 1956 1965
    34.4600 .0510 1962 1973
    34.4700 .0506 1976 1982
    34.4800 .0500 2001 1991
    34.4900 .0492 2033 2002
    34.5000 .0486 2059 2013
    34.5100 .0489 2043 2024
    34.5200 .0489 2044 2036
    34.5300 .0486 2056 2048
    34.5400 .0487 2055 2059
    34.5500 .0490 2041 2071
    34.5600 .0486 2058 2081
    34.5700 .0479 2089 2081
    34.5800 .0484 2067 2079
    34.5900 .0489 2047 2079
    34.6000 .0487 2055 2084
    34.6100 .0478 2093 2093
    34.6200 .0471 2123 2099
    34.6300 .0471 2122 2105
    34.6400 .0464 2154 2110
    34.6500 .0478 2092 2117
    34.6600 .0489 2047 2126
    34.6700 .0478 2092 2134
    34.6800 .0463 2160 2140
    34.6900 .0466 2146 2146
    34.7000 .0469 2130 2150
    34.7100 .0479 2089 2144
    34.7200 .0489 2044 2126
    34.7300 .0485 2062 2104
    34.7400 .0476 2101 2085
    34.7500 .0498 2010 2068
    34.7600 .0514 1945 2044
    34.7700 .0508 1969 2016
    34.7800 .0503 1987 1991
    34.7900 .0522 1915 1971
    34.8000 .0533 1877 1956
    34.8100 .0520 1924 1944
    34.8200 .0529 1891 1934
    34.8300 .0540 1853 1924
    34.8400 .0536 1864 1915
    34.8500 .0539 1856 1906
    34.8600 .0547 1828 1899
    34.8700 .0547 1827 1892
    34.8800 .0534 1871 1885
    34.8900 .0542 1844 1880
    34.9000 .0553 1809 1875
    34.9100 .0541 1847 1871
    34.9200 .0537 1863 1867
    34.9300 .0539 1857 1864
    34.9400 .0545 1834 1861
    34.9500 .0547 1829 1858
    34.9600 .0561 1784 1855
    34.9700 .0549 1822 1853
    34.9800 .0559 1790 1852
    34.9900 .0545 1835 1850
    35.0000 .0549 1821 1849
    35.0100 .0551 1816 1848
    35.0200 .0547 1827 1848
    35.0300 .0544 1837 1847
    35.0400 .0541 1848 1847
    35.0500 .0556 1797 1848
    35.0600 .0556 1799 1849
    35.0700 .0540 1851 1850
    35.0800 .0535 1870 1851
    35.0900 .0539 1857 1853
    35.1000 .0543 1841 1855
    35.1100 .0542 1846 1858
    35.1200 .0539 1856 1860
    35.1300 .0534 1873 1863
    35.1400 .0536 1866 1866
    35.1500 .0533 1876 1869
    35.1600 .0552 1813 1871
    35.1700 .0529 1890 1874
    35.1800 .0532 1878 1875
    35.1900 .0541 1847 1876
    35.2000 .0542 1846 1875
    35.2100 .0536 1866 1873
    35.2200 .0520 1924 1871
    35.2300 .0522 1914 1869
    35.2400 .0521 1918 1863
    35.2500 .0524 1909 1855
    35.2600 .0556 1799 1847
    35.2700 .0538 1860 1841
    35.2800 .0537 1861 1836
    35.2900 .0539 1856 1833
    35.3000 .0543 1842 1830
    35.3100 .0536 1867 1827
    35.3200 .0556 1799 1824
    35.3300 .0552 1812 1822
    35.3400 .0549 1823 1819
    35.3500 .0565 1770 1817
    35.3600 .0581 1720 1815
    35.3700 .0561 1784 1813
    35.3800 .0564 1773 1811
    35.3900 .0549 1821 1810
    35.4000 .0549 1822 1809
    35.4100 .0542 1844 1807
    35.4200 .0548 1824 1806
    35.4300 .0554 1805 1805
    35.4400 .0561 1783 1805
    35.4500 .0568 1762 1804
    35.4600 .0566 1768 1803
    35.4700 .0567 1763 1803
    35.4800 .0558 1792 1802
    35.4900 .0562 1779 1802
    35.5000 .0581 1722 1802
    35.5100 .0551 1815 1803
    35.5200 .0550 1819 1804
    35.5300 .0552 1813 1805
    35.5400 .0559 1790 1807
    35.5500 .0565 1769 1809
    35.5600 .0559 1789 1813
    35.5700 .0556 1799 1817
    35.5800 .0547 1829 1821
    35.5900 .0552 1810 1826
    35.6000 .0559 1790 1832
    35.6100 .0531 1884 1839
    35.6200 .0548 1826 1846
    35.6300 .0554 1805 1854
    35.6400 .0537 1861 1862
    35.6500 .0538 1859 1871
    35.6600 .0547 1828 1880
    35.6700 .0539 1855 1890
    35.6800 .0531 1885 1899
    35.6900 .0521 1920 1908
    35.7000 .0534 1874 1917
    35.7100 .0527 1896 1925
    35.7200 .0542 1845 1927
    35.7300 .0523 1913 1925
    35.7400 .0533 1876 1922
    35.7500 .0522 1916 1923
    35.7600 .0535 1868 1927
    35.7700 .0534 1873 1932
    35.7800 .0525 1903 1938
    35.7900 .0527 1897 1944
    35.8000 .0532 1878 1948
    35.8100 .0531 1885 1949
    35.8200 .0534 1873 1941
    35.8300 .0527 1896 1929
    35.8400 .0521 1920 1921
    35.8500 .0527 1898 1916
    35.8600 .0541 1849 1914
    35.8700 .0524 1907 1914
    35.8800 .0519 1927 1913
    35.8900 .0531 1885 1911
    35.9000 .0530 1888 1905
    35.9100 .0533 1876 1893
    35.9200 .0540 1851 1880
    35.9300 .0549 1821 1870
    35.9400 .0539 1857 1862
    35.9500 .0545 1834 1855
    35.9600 .0551 1814 1846
    35.9700 .0548 1824 1836
    35.9800 .0543 1842 1826
    35.9900 .0552 1812 1819
    36.0000 .0545 1834 1815
    36.0100 .0543 1842 1811
    36.0200 .0546 1831 1809
    36.0300 .0545 1834 1808
    36.0400 .0552 1810 1808
    36.0500 .0552 1813 1809
    36.0600 .0559 1788 1811
    36.0700 .0544 1838 1814
    36.0800 .0537 1861 1819
    36.0900 .0561 1782 1826
    36.1000 .0571 1752 1834
    36.1100 .0551 1816 1845
    36.1200 .0557 1794 1857
    36.1300 .0553 1809 1871
    36.1400 .0539 1856 1887
    36.1500 .0524 1907 1905
    36.1600 .0537 1862 1926
    36.1700 .0517 1934 1949
    36.1800 .0516 1937 1975
    36.1900 .0502 1991 2003
    36.2000 .0506 1978 2034
    36.2100 .0491 2035 2064
    36.2200 .0490 2041 2089
    36.2300 .0478 2093 2113
    36.2400 .0472 2118 2142
    36.2500 .0460 2175 2175
    36.2600 .0465 2149 2211
    36.2700 .0441 2268 2247
    36.2800 .0430 2325 2282
    36.2900 .0422 2368 2313
    36.3000 .0413 2421 2340
    36.3100 .0419 2387 2361
    36.3200 .0429 2332 2377
    36.3300 .0424 2356 2385
    36.3400 .0425 2352 2354
    36.3500 .0441 2268 2284
    36.3600 .0447 2238 2212
    36.3700 .0450 2222 2161
    36.3800 .0456 2194 2131
    36.3900 .0466 2145 2114
    36.4000 .0468 2138 2102
    36.4100 .0469 2130 2091
    36.4200 .0486 2059 2080
    36.4300 .0494 2024 2068
    36.4400 .0502 1992 2056
    36.4500 .0499 2006 2044
    36.4600 .0516 1939 2032
    36.4700 .0512 1955 2013
    36.4800 .0515 1942 1984
    36.4900 .0518 1931 1955
    36.5000 .0522 1915 1933
    36.5100 .0530 1888 1918
    36.5200 .0545 1836 1909
    36.5300 .0550 1817 1903
    36.5400 .0541 1847 1898
    36.5500 .0545 1835 1893
    36.5600 .0552 1813 1889
    36.5700 .0541 1849 1884
    36.5800 .0552 1811 1878
    36.5900 .0559 1789 1869
    36.6000 .0569 1759 1859
    36.6100 .0563 1776 1852
    36.6200 .0560 1786 1847
    36.6300 .0557 1795 1845
    36.6400 .0566 1767 1844
    36.6500 .0572 1748 1843
    36.6600 .0580 1724 1842
    36.6700 .0556 1798 1839
    36.6800 .0557 1796 1836
    36.6900 .0559 1788 1833
    36.7000 .0562 1780 1830
    36.7100 .0549 1821 1824
    36.7200 .0573 1744 1814
    36.7300 .0568 1762 1803
    36.7400 .0564 1773 1794
    36.7500 .0577 1733 1785
    36.7600 .0587 1704 1776
    36.7700 .0564 1774 1769
    36.7800 .0573 1746 1763
    36.7900 .0574 1743 1757
    36.8000 .0587 1704 1753
    36.8100 .0585 1710 1749
    36.8200 .0587 1703 1744
    36.8300 .0574 1741 1740
    36.8400 .0582 1717 1737
    36.8500 .0595 1680 1734
    36.8600 .0601 1664 1731
    36.8700 .0581 1720 1728
    36.8800 .0579 1728 1725
    36.8900 .0578 1729 1723
    36.9000 .0594 1683 1721
    36.9100 .0583 1715 1719
    36.9200 .0582 1717 1717
    36.9300 .0576 1736 1716
    36.9400 .0587 1703 1714
    36.9500 .0593 1686 1713
    36.9600 .0613 1632 1712
    36.9700 .0594 1684 1710
    36.9800 .0579 1728 1709
    36.9900 .0595 1681 1708
    37.0000 .0596 1678 1708
    37.0100 .0591 1693 1707
    37.0200 .0604 1656 1707
    37.0300 .0589 1698 1707
    37.0400 .0573 1745 1707
    37.0500 .0583 1716 1707
    37.0600 .0588 1701 1708
    37.0700 .0572 1748 1710
    37.0800 .0568 1761 1712
    37.0900 .0588 1701 1715
    37.1000 .0585 1710 1719
    37.1100 .0584 1713 1723
    37.1200 .0589 1698 1729
    37.1300 .0568 1762 1736
    37.1400 .0560 1785 1744
    37.1500 .0578 1729 1753
    37.1600 .0589 1699 1764
    37.1700 .0579 1728 1776
    37.1800 .0568 1761 1788
    37.1900 .0559 1788 1802
    37.2000 .0554 1804 1817
    37.2100 .0553 1809 1832
    37.2200 .0544 1839 1847
    37.2300 .0539 1854 1863
    37.2400 .0540 1851 1879
    37.2500 .0541 1848 1894
    37.2600 .0540 1853 1909
    37.2700 .0527 1896 1923
    37.2800 .0528 1895 1926
    37.2900 .0523 1911 1921
    37.3000 .0522 1914 1916
    37.3100 .0499 2004 1916
    37.3200 .0513 1949 1921
    37.3300 .0506 1976 1928
    37.3400 .0509 1966 1932
    37.3500 .0501 1996 1936
    37.3600 .0519 1927 1937
    37.3700 .0511 1956 1935
    37.3800 .0501 1996 1929
    37.3900 .0513 1951 1904
    37.4000 .0512 1955 1867
    37.4100 .0518 1932 1833
    37.4200 .0522 1915 1808
    37.4300 .0542 1844 1792
    37.4400 .0553 1808 1781
    37.4500 .0555 1801 1772
    37.4600 .0580 1724 1763
    37.4700 .0564 1772 1754
    37.4800 .0576 1735 1745
    37.4900 .0591 1693 1736
    37.5000 .0591 1691 1728
    37.5100 .0578 1731 1721
    37.5200 .0592 1689 1715
    37.5300 .0587 1705 1710
    37.5400 .0582 1717 1705
    37.5500 .0592 1688 1702
    37.5600 .0614 1628 1699
    37.5700 .0607 1648 1696
    37.5800 .0603 1658 1694
    37.5900 .0602 1660 1693
    37.6000 .0605 1652 1692
    37.6100 .0596 1679 1692
    37.6200 .0604 1656 1692
    37.6300 .0591 1692 1693
    37.6400 .0595 1680 1694
    37.6500 .0577 1733 1696
    37.6600 .0579 1727 1698
    37.6700 .0574 1743 1700
    37.6800 .0571 1752 1702
    37.6900 .0569 1758 1705
    37.7000 .0582 1718 1708
    37.7100 .0579 1726 1710
    37.7200 .0592 1689 1713
    37.7300 .0577 1732 1715
    37.7400 .0582 1718 1716
    37.7500 .0579 1727 1716
    37.7600 .0596 1678 1715
    37.7700 .0591 1691 1713
    37.7800 .0598 1671 1712
    37.7900 .0595 1681 1712
    37.8000 .0599 1669 1711
    37.8100 .0594 1684 1707
    37.8200 .0598 1671 1700
    37.8300 .0589 1698 1693
    37.8400 .0578 1731 1689
    37.8500 .0582 1717 1687
    37.8600 .0601 1665 1687
    37.8700 .0579 1726 1687
    37.8800 .0573 1744 1689
    37.8900 .0588 1700 1691
    37.9000 .0604 1656 1693
    37.9100 .0590 1695 1697
    37.9200 .0604 1656 1702
    37.9300 .0587 1705 1707
    37.9400 .0576 1737 1714
    37.9500 .0587 1705 1722
    37.9600 .0604 1657 1730
    37.9700 .0581 1720 1739
    37.9800 .0588 1701 1749
    37.9900 .0588 1701 1758
    38.0000 .0579 1726 1768
    38.0100 .0567 1765 1777
    38.0200 .0571 1750 1786
    38.0300 .0587 1703 1793
    38.0400 .0569 1758 1796
    38.0500 .0578 1731 1798
    38.0600 .0584 1711 1800
    38.0700 .0565 1770 1803
    38.0800 .0561 1784 1805
    38.0900 .0572 1747 1797
    38.1000 .0578 1731 1783
    38.1100 .0575 1740 1770
    38.1200 .0574 1742 1763
    38.1300 .0579 1727 1760
    38.1400 .0569 1759 1759
    38.1500 .0564 1772 1759
    38.1600 .0586 1707 1759
    38.1700 .0556 1798 1758
    38.1800 .0553 1808 1756
    38.1900 .0546 1831 1752
    38.2000 .0552 1810 1748
    38.2100 .0565 1770 1745
    38.2200 .0565 1770 1740
    38.2300 .0572 1747 1733
    38.2400 .0567 1763 1728
    38.2500 .0560 1787 1727
    38.2600 .0582 1719 1730
    38.2700 .0555 1801 1735
    38.2800 .0547 1827 1743
    38.2900 .0557 1795 1752
    38.3000 .0578 1729 1762
    38.3100 .0561 1782 1773
    38.3200 .0561 1784 1784
    38.3300 .0551 1816 1796
    38.3400 .0550 1817 1808
    38.3500 .0553 1807 1820
    38.3600 .0551 1816 1830
    38.3700 .0537 1861 1840
    38.3800 .0540 1852 1846
    38.3900 .0531 1884 1851
    38.4000 .0543 1840 1854
    38.4100 .0531 1885 1850
    38.4200 .0538 1858 1829
    38.4300 .0555 1803 1800
    38.4400 .0558 1793 1776
    38.4500 .0561 1784 1759
    38.4600 .0576 1735 1746
    38.4700 .0565 1770 1733
    38.4800 .0559 1788 1723
    38.4900 .0565 1771 1713
    38.5000 .0577 1732 1704
    38.5100 .0579 1726 1696
    38.5200 .0590 1694 1688
    38.5300 .0591 1691 1681
    38.5400 .0602 1662 1674
    38.5500 .0592 1689 1668
    38.5600 .0606 1650 1663
    38.5700 .0594 1684 1658
    38.5800 .0606 1649 1654
    38.5900 .0612 1635 1650
    38.6000 .0623 1604 1647
    38.6100 .0603 1659 1644
    38.6200 .0621 1611 1642
    38.6300 .0617 1620 1640
    38.6400 .0611 1637 1638
    38.6500 .0616 1624 1637
    38.6600 .0636 1572 1637
    38.6700 .0605 1653 1636
    38.6800 .0609 1642 1636
    38.6900 .0610 1639 1637
    38.7000 .0607 1647 1637
    38.7100 .0605 1653 1638
    38.7200 .0605 1652 1640
    38.7300 .0611 1636 1642
    38.7400 .0598 1673 1644
    38.7500 .0606 1649 1647
    38.7600 .0644 1552 1650
    38.7700 .0624 1602 1653
    38.7800 .0616 1624 1657
    38.7900 .0606 1649 1661
    38.8000 .0601 1663 1664
    38.8100 .0601 1664 1668
    38.8200 .0608 1646 1673
    38.8300 .0602 1660 1677
    38.8400 .0610 1639 1681
    38.8500 .0592 1689 1682
    38.8600 .0621 1610 1682
    38.8700 .0596 1678 1683
    38.8800 .0589 1698 1686
    38.8900 .0595 1680 1690
    38.9000 .0596 1679 1696
    38.9100 .0592 1689 1702
    38.9200 .0590 1694 1708
    38.9300 .0584 1712 1714
    38.9400 .0580 1724 1720
    38.9500 .0588 1700 1727
    38.9600 .0593 1687 1733
    38.9700 .0574 1741 1736
    38.9800 .0580 1723 1734
    38.9900 .0572 1748 1734
    39.0000 .0563 1776 1740
    39.0100 .0562 1778 1750
    39.0200 .0574 1741 1764
    39.0300 .0572 1749 1780
    39.0400 .0550 1817 1797
    39.0500 .0552 1813 1815
    39.0600 .0559 1789 1832
    39.0700 .0545 1836 1850
    39.0800 .0526 1900 1866
    39.0900 .0534 1874 1881
    39.1000 .0528 1894 1895
    39.1100 .0519 1927 1901
    39.1200 .0534 1873 1902
    39.1300 .0531 1882 1902
    39.1400 .0517 1934 1901
    39.1500 .0519 1927 1889
    39.1600 .0534 1874 1871
    39.1700 .0532 1880 1855
    39.1800 .0532 1879 1845
    39.1900 .0549 1822 1837
    39.2000 .0551 1816 1820
    39.2100 .0549 1822 1797
    39.2200 .0560 1786 1777
    39.2300 .0567 1764 1762
    39.2400 .0564 1773 1752
    39.2500 .0568 1760 1744
    39.2600 .0573 1746 1737
    39.2700 .0576 1735 1730
    39.2800 .0578 1729 1722
    39.2900 .0581 1721 1714
    39.3000 .0591 1692 1706
    39.3100 .0597 1674 1694
    39.3200 .0601 1664 1680
    39.3300 .0590 1696 1668
    39.3400 .0596 1677 1659
    39.3500 .0605 1652 1652
    39.3600 .0621 1610 1647
    39.3700 .0608 1645 1642
    39.3800 .0604 1655 1638
    39.3900 .0609 1642 1634
    39.4000 .0607 1647 1630
    39.4100 .0598 1672 1626
    39.4200 .0611 1636 1623
    39.4300 .0614 1628 1620
    39.4400 .0612 1635 1618
    39.4500 .0610 1639 1616
    39.4600 .0616 1624 1615
    39.4700 .0616 1623 1615
    39.4800 .0621 1611 1615
    39.4900 .0612 1633 1616
    39.5000 .0617 1621 1617
    39.5100 .0609 1641 1620
    39.5200 .0604 1655 1623
    39.5300 .0618 1618 1627
    39.5400 .0612 1634 1632
    39.5500 .0620 1613 1638
    39.5600 .0625 1600 1645
    39.5700 .0618 1619 1652
    39.5800 .0605 1652 1661
    39.5900 .0593 1685 1670
    39.6000 .0595 1680 1679
    39.6100 .0575 1738 1689
    39.6200 .0579 1728 1698
    39.6300 .0576 1735 1707
    39.6400 .0564 1774 1716
    39.6500 .0560 1785 1724
    39.6600 .0583 1714 1730
    39.6700 .0573 1746 1730
    39.6800 .0574 1743 1726
    39.6900 .0561 1784 1722
    39.7000 .0551 1814 1720
    39.7100 .0548 1824 1718
    39.7200 .0560 1787 1717
    39.7300 .0556 1798 1709
    39.7400 .0556 1800 1692
    39.7500 .0565 1770 1675
    39.7600 .0598 1672 1663
    39.7700 .0591 1692 1656
    39.7800 .0581 1722 1653
    39.7900 .0583 1716 1651
    39.8000 .0592 1689 1650
    39.8100 .0593 1687 1650
    39.8200 .0597 1676 1650
    39.8300 .0589 1697 1651
    39.8400 .0598 1673 1653
    39.8500 .0591 1693 1657
    39.8600 .0609 1641 1663
    39.8700 .0593 1687 1669
    39.8800 .0593 1686 1678
    39.8900 .0596 1678 1687
    39.9000 .0593 1687 1698
    39.9100 .0584 1712 1710
    39.9200 .0598 1672 1723
    39.9300 .0589 1699 1736
    39.9400 .0579 1726 1751
    39.9500 .0578 1729 1762
    39.9600 .0579 1726 1770
    39.9700 .0564 1774 1778
    39.9800 .0552 1811 1790
    39.9900 .0555 1803 1804
    40.0000 .0547 1829 1820
    40.0100 .0515 1941 1837
    40.0200 .0535 1868 1853
    40.0300 .0520 1922 1869
    40.0400 .0527 1898 1874
    40.0500 .0528 1893 1866
    40.0600 .0547 1829 1860
    40.0700 .0545 1835 1860
    40.0800 .0540 1851 1867
    40.0900 .0542 1844 1877
    40.1000 .0550 1817 1887
    40.1100 .0537 1861 1895
    40.1200 .0537 1861 1899
    40.1300 .0544 1839 1899
    40.1400 .0542 1844 1895
    40.1500 .0546 1830 1883
    40.1600 .0566 1767 1846
    40.1700 .0556 1798 1799
    40.1800 .0549 1823 1761
    40.1900 .0555 1801 1736
    40.2000 .0574 1743 1722
    40.2100 .0569 1758 1713
    40.2200 .0584 1712 1705
    40.2300 .0590 1695 1697
    40.2400 .0579 1728 1688
    40.2500 .0600 1667 1679
    40.2600 .0612 1633 1672
    40.2700 .0598 1673 1665
    40.2800 .0594 1684 1660
    40.2900 .0612 1633 1657
    40.3000 .0615 1627 1656
    40.3100 .0607 1648 1656
    40.3200 .0603 1659 1658
    40.3300 .0611 1637 1662
    40.3400 .0610 1640 1667
    40.3500 .0615 1625 1673
    40.3600 .0630 1588 1679
    40.3700 .0611 1637 1687
    40.3800 .0602 1660 1694
    40.3900 .0602 1662 1700
    40.4000 .0605 1652 1705
    40.4100 .0593 1687 1711
    40.4200 .0590 1694 1717
    40.4300 .0588 1701 1723
    40.4400 .0588 1701 1728
    40.4500 .0577 1734 1732
    40.4600 .0588 1700 1734
    40.4700 .0560 1786 1735
    40.4800 .0564 1773 1728
    40.4900 .0579 1728 1708
    40.5000 .0584 1713 1685
    40.5100 .0573 1746 1667
    40.5200 .0581 1720 1656
    40.5300 .0594 1683 1651
    40.5400 .0596 1677 1648
    40.5500 .0579 1726 1645
    40.5600 .0612 1633 1642
    40.5700 .0605 1652 1638
    40.5800 .0595 1681 1634
    40.5900 .0596 1677 1630
    40.6000 .0598 1673 1626
    40.6100 .0595 1682 1623
    40.6200 .0601 1664 1621
    40.6300 .0586 1706 1620
    40.6400 .0576 1737 1621
    40.6500 .0587 1703 1623
    40.6600 .0601 1663 1626
    40.6700 .0583 1714 1630
    40.6800 .0578 1730 1635
    40.6900 .0581 1722 1641
    40.7000 .0584 1712 1646
    40.7100 .0593 1687 1651
    40.7200 .0558 1791 1658
    40.7300 .0579 1726 1668
    40.7400 .0577 1732 1680
    40.7500 .0582 1718 1694
    40.7600 .0597 1676 1707
    40.7700 .0581 1722 1722
    40.7800 .0570 1754 1736
    40.7900 .0584 1711 1750
    40.8000 .0588 1700 1764
    40.8100 .0562 1778 1780
    40.8200 .0574 1741 1796
    40.8300 .0573 1746 1813
    40.8400 .0563 1776 1830
    40.8500 .0551 1815 1841
    40.8600 .0581 1720 1840
    40.8700 .0567 1763 1838
    40.8800 .0556 1797 1843
    40.8900 .0549 1821 1858
    40.9000 .0554 1805 1880
    40.9100 .0529 1889 1906
    40.9200 .0531 1885 1934
    40.9300 .0529 1891 1960
    40.9400 .0496 2017 1985
    40.9500 .0486 2057 2008
    40.9600 .0491 2038 2029
    40.9700 .0483 2072 2047
    40.9800 .0481 2077 2062
    40.9900 .0478 2091 2071
    41.0000 .0485 2063 2054
    41.0100 .0482 2074 2018
    41.0200 .0483 2069 1983
    41.0300 .0490 2039 1954
    41.0400 .0493 2027 1938
    41.0500 .0514 1946 1932
    41.0600 .0530 1887 1934
    41.0700 .0529 1892 1938
    41.0800 .0533 1876 1941
    41.0900 .0545 1835 1936
    41.1000 .0561 1781 1924
    41.1100 .0551 1816 1914
    41.1200 .0536 1865 1909
    41.1300 .0542 1846 1906
    41.1400 .0545 1836 1904
    41.1500 .0543 1840 1903
    41.1600 .0550 1817 1905
    41.1700 .0522 1915 1906
    41.1800 .0515 1941 1902
    41.1900 .0522 1915 1897
    41.2000 .0520 1923 1896
    41.2100 .0517 1934 1898
    41.2200 .0518 1930 1902
    41.2300 .0521 1921 1905
    41.2400 .0526 1902 1902
    41.2500 .0525 1906 1887
    41.2600 .0535 1868 1868
    41.2700 .0533 1876 1851
    41.2800 .0540 1851 1839
    41.2900 .0553 1808 1830
    41.3000 .0560 1785 1815
    41.3100 .0557 1796 1790
    41.3200 .0562 1778 1765
    41.3300 .0572 1749 1744
    41.3400 .0571 1751 1729
    41.3500 .0583 1716 1714
    41.3600 .0611 1638 1698
    41.3700 .0587 1705 1683
    41.3800 .0585 1710 1670
    41.3900 .0579 1726 1658
    41.4000 .0587 1705 1648
    41.4100 .0576 1735 1639
    41.4200 .0582 1718 1631
    41.4300 .0594 1683 1623
    41.4400 .0608 1645 1616
    41.4500 .0598 1671 1610
    41.4600 .0618 1618 1605
    41.4700 .0614 1629 1601
    41.4800 .0618 1619 1598
    41.4900 .0597 1674 1596
    41.5000 .0606 1650 1595
    41.5100 .0594 1683 1596
    41.5200 .0599 1669 1599
    41.5300 .0597 1674 1603
    41.5400 .0592 1688 1610
    41.5500 .0601 1663 1618
    41.5600 .0608 1645 1630
    41.5700 .0588 1700 1645
    41.5800 .0576 1737 1664
    41.5900 .0582 1718 1686
    41.6000 .0574 1743 1713
    41.6100 .0560 1785 1743
    41.6200 .0569 1757 1779
    41.6300 .0551 1816 1818
    41.6400 .0535 1869 1860
    41.6500 .0536 1864 1904
    41.6600 .0530 1888 1949
    41.6700 .0498 2009 1997
    41.6800 .0496 2016 2047
    41.6900 .0492 2031 2097
    41.7000 .0477 2098 2145
    41.7100 .0463 2158 2190
    41.7200 .0453 2207 2230
    41.7300 .0443 2256 2265
    41.7400 .0436 2293 2294
    41.7500 .0439 2279 2315
    41.7600 .0445 2246 2289
    41.7700 .0436 2292 2217
    41.7800 .0442 2264 2148
    41.7900 .0451 2219 2112
    41.8000 .0466 2145 2105
    41.8100 .0468 2139 2114
    41.8200 .0481 2077 2127
    41.8300 .0476 2100 2137
    41.8400 .0467 2143 2141
    41.8500 .0478 2091 2140
    41.8600 .0493 2029 2126
    41.8700 .0481 2079 2099
    41.8800 .0483 2070 2075
    41.8900 .0489 2043 2050
    41.9000 .0495 2021 2026
    41.9100 .0480 2085 2009
    41.9200 .0485 2060 2002
    41.9300 .0481 2081 2002
    41.9400 .0490 2041 2004
    41.9500 .0492 2032 2001
    41.9600 .0509 1963 1997
    41.9700 .0508 1969 1990
    41.9800 .0505 1979 1978
    41.9900 .0511 1956 1966
    42.0000 .0512 1954 1963
    42.0100 .0503 1989 1967
    42.0200 .0504 1983 1975
    42.0300 .0505 1981 1985
    42.0400 .0506 1975 1994
    42.0500 .0517 1935 2002
    42.0600 .0508 1969 2008
    42.0700 .0500 2001 2002
    42.0800 .0496 2018 1976
    42.0900 .0500 2002 1948
    42.1000 .0512 1952 1931
    42.1100 .0501 1995 1926
    42.1200 .0508 1970 1929
    42.1300 .0512 1954 1933
    42.1400 .0523 1913 1936
    42.1500 .0513 1948 1937
    42.1600 .0517 1936 1933
    42.1700 .0519 1928 1911
    42.1800 .0519 1926 1879
    42.1900 .0517 1933 1853
    42.2000 .0532 1878 1839
    42.2100 .0523 1913 1833
    42.2200 .0531 1883 1831
    42.2300 .0552 1813 1829
    42.2400 .0546 1832 1825
    42.2500 .0537 1862 1818
    42.2600 .0557 1795 1810
    42.2700 .0551 1815 1798
    42.2800 .0560 1786 1776
    42.2900 .0564 1773 1749
    42.3000 .0569 1757 1724
    42.3100 .0567 1764 1704
    42.3200 .0582 1717 1689
    42.3300 .0584 1713 1679
    42.3400 .0585 1709 1671
    42.3500 .0565 1770 1664
    42.3600 .0583 1715 1657
    42.3700 .0590 1694 1649
    42.3800 .0591 1691 1642
    42.3900 .0599 1670 1636
    42.4000 .0612 1635 1630
    42.4100 .0599 1669 1626
    42.4200 .0596 1678 1624
    42.4300 .0598 1673 1624
    42.4400 .0587 1705 1627
    42.4500 .0601 1665 1632
    42.4600 .0623 1606 1640
    42.4700 .0599 1670 1651
    42.4800 .0596 1679 1665
    42.4900 .0609 1643 1683
    42.5000 .0595 1681 1703
    42.5100 .0586 1707 1728
    42.5200 .0575 1739 1755
    42.5300 .0565 1771 1786
    42.5400 .0538 1860 1818
    42.5500 .0534 1872 1853
    42.5600 .0538 1858 1888
    42.5700 .0524 1908 1923
    42.5800 .0515 1941 1956
    42.5900 .0483 2071 1987
    42.6000 .0479 2088 2015
    42.6100 .0466 2144 2038
    42.6200 .0468 2137 2057
    42.6300 .0467 2142 2068
    42.6400 .0458 2182 2046
    42.6500 .0461 2168 2005
    42.6600 .0475 2107 1969
    42.6700 .0475 2107 1947
    42.6800 .0488 2051 1929
    42.6900 .0507 1971 1899
    42.7000 .0528 1894 1867
    42.7100 .0512 1954 1842
    42.7200 .0537 1861 1822
    42.7300 .0540 1851 1809
    42.7400 .0562 1780 1799
    42.7500 .0564 1774 1789
    42.7600 .0592 1689 1778
    42.7700 .0577 1734 1767
    42.7800 .0583 1716 1756
    42.7900 .0595 1682 1746
    42.8000 .0592 1689 1732
    42.8100 .0592 1688 1719
    42.8200 .0597 1675 1709
    42.8300 .0584 1711 1700
    42.8400 .0586 1706 1693
    42.8500 .0599 1670 1688
    42.8600 .0606 1651 1684
    42.8700 .0598 1673 1682
    42.8800 .0596 1679 1677
    42.8900 .0612 1634 1671
    42.9000 .0620 1613 1666
    42.9100 .0615 1627 1665
    42.9200 .0619 1615 1668
    42.9300 .0613 1632 1674
    42.9400 .0609 1641 1682
    42.9500 .0595 1681 1691
    42.9600 .0605 1652 1703
    42.9700 .0596 1677 1715
    42.9800 .0601 1663 1729
    42.9900 .0607 1647 1743
    43.0000 .0585 1710 1759
    43.0100 .0587 1704 1776
    43.0200 .0584 1712 1793
    43.0300 .0581 1720 1809
    43.0400 .0557 1794 1823
    43.0500 .0554 1804 1831
    43.0600 .0585 1710 1833
    43.0700 .0565 1769 1834
    43.0800 .0555 1803 1836
    43.0900 .0554 1806 1838
    43.1000 .0539 1854 1840
    43.1100 .0542 1846 1834
    43.1200 .0551 1815 1811
    43.1300 .0567 1763 1773
    43.1400 .0563 1777 1739
    43.1500 .0565 1769 1717
    43.1600 .0576 1736 1705
    43.1700 .0583 1715 1697
    43.1800 .0583 1716 1691
    43.1900 .0584 1712 1684
    43.2000 .0584 1713 1676
    43.2100 .0589 1699 1666
    43.2200 .0601 1664 1657
    43.2300 .0614 1629 1649
    43.2400 .0611 1638 1642
    43.2500 .0589 1698 1636
    43.2600 .0603 1658 1632
    43.2700 .0613 1631 1629
    43.2800 .0605 1652 1627
    43.2900 .0609 1642 1627
    43.3000 .0612 1633 1628
    43.3100 .0601 1665 1631
    43.3200 .0613 1631 1635
    43.3300 .0608 1645 1640
    43.3400 .0594 1683 1646
    43.3500 .0596 1679 1653
    43.3600 .0618 1617 1661
    43.3700 .0582 1719 1670
    43.3800 .0575 1738 1679
    43.3900 .0593 1685 1689
    43.4000 .0597 1675 1700
    43.4100 .0596 1677 1710
    43.4200 .0596 1678 1716
    43.4300 .0580 1725 1722
    43.4400 .0577 1734 1728
    43.4500 .0588 1700 1736
    43.4600 .0585 1710 1744
    43.4700 .0574 1741 1752
    43.4800 .0567 1765 1759
    43.4900 .0580 1723 1758
    43.5000 .0581 1722 1751
    43.5100 .0576 1736 1742
    43.5200 .0575 1738 1735
    43.5300 .0580 1725 1732
    43.5400 .0569 1756 1735
    43.5500 .0581 1722 1739
    43.5600 .0592 1689 1744
    43.5700 .0577 1734 1747
    43.5800 .0585 1710 1747
    43.5900 .0597 1675 1743
    43.6000 .0584 1712 1735
    43.6100 .0577 1732 1731
    43.6200 .0588 1701 1728
    43.6300 .0587 1705 1725
    43.6400 .0594 1683 1722
    43.6500 .0608 1646 1717
    43.6600 .0613 1631 1703
    43.6700 .0606 1650 1685
    43.6800 .0599 1669 1670
    43.6900 .0608 1644 1661
    43.7000 .0620 1614 1657
    43.7100 .0593 1685 1656
    43.7200 .0600 1667 1656
    43.7300 .0611 1638 1657
    43.7400 .0606 1650 1657
    43.7500 .0607 1648 1659
    43.7600 .0613 1632 1661
    43.7700 .0601 1665 1665
    43.7800 .0598 1673 1671
    43.7900 .0600 1666 1678
    43.8000 .0601 1664 1687
    43.8100 .0599 1670 1697
    43.8200 .0603 1659 1707
    43.8300 .0597 1674 1718
    43.8400 .0588 1700 1729
    43.8500 .0593 1685 1740
    43.8600 .0598 1673 1751
    43.8700 .0573 1746 1762
    43.8800 .0579 1728 1773
    43.8900 .0589 1699 1782
    43.9000 .0588 1700 1782
    43.9100 .0570 1755 1775
    43.9200 .0563 1776 1772
    43.9300 .0549 1822 1778
    43.9400 .0547 1829 1792
    43.9500 .0541 1850 1812
    43.9600 .0551 1814 1833
    43.9700 .0534 1871 1856
    43.9800 .0542 1846 1878
    43.9900 .0519 1926 1895
    44.0000 .0522 1915 1872
    44.0100 .0512 1953 1895
    44.0200 .0520 1923 1925
    44.0300 .0510 1959 1958
    44.0400 .0513 1948 1993
    44.0500 .0503 1989 2026
    44.0600 .0499 2006 2055
    44.0700 .0479 2087 2080
    44.0800 .0480 2082 2100
    44.0900 .0486 2057 2110
    44.1000 .0492 2032 2103
    44.1100 .0478 2094 2081
    44.1200 .0499 2003 2060
    44.1300 .0503 1990 2023
    44.1400 .0486 2057 1968
    44.1500 .0502 1993 1918
    44.1600 .0524 1907 1885
    44.1700 .0530 1888 1867
    44.1800 .0532 1879 1853
    44.1900 .0551 1814 1834
    44.2000 .0567 1763 1810
    44.2100 .0562 1780 1784
    44.2200 .0567 1764 1759
    44.2300 .0579 1727 1737
    44.2400 .0577 1733 1718
    44.2500 .0586 1707 1702
    44.2600 .0605 1654 1687
    44.2700 .0602 1660 1674
    44.2800 .0601 1665 1663
    44.2900 .0604 1657 1652
    44.3000 .0621 1610 1644
    44.3100 .0615 1627 1636
    44.3200 .0637 1570 1630
    44.3300 .0638 1567 1625
    44.3400 .0606 1650 1621
    44.3500 .0609 1641 1618
    44.3600 .0611 1636 1617
    44.3700 .0605 1653 1616
    44.3800 .0611 1638 1615
    44.3900 .0625 1601 1614
    44.4000 .0632 1582 1614
    44.4100 .0609 1642 1617
    44.4200 .0613 1632 1622
    44.4300 .0625 1600 1628
    44.4400 .0619 1615 1635
    44.4500 .0599 1669 1643
    44.4600 .0618 1619 1651
    44.4700 .0604 1655 1660
    44.4800 .0614 1628 1668
    44.4900 .0611 1636 1674
    44.5000 .0601 1663 1678
    44.5100 .0603 1659 1682
    44.5200 .0593 1685 1687
    44.5300 .0592 1689 1691
    44.5400 .0582 1717 1693
    44.5500 .0580 1724 1694
    44.5600 .0598 1673 1690
    44.5700 .0602 1660 1671
    44.5800 .0591 1692 1649
    44.5900 .0607 1648 1634
    44.6000 .0614 1628 1626
    44.6100 .0592 1690 1623
    44.6200 .0603 1658 1623
    44.6300 .0612 1635 1622
    44.6400 .0606 1651 1621
    44.6500 .0626 1598 1618
    44.6600 .0651 1535 1614
    44.6700 .0626 1598 1610
    44.6800 .0615 1627 1608
    44.6900 .0613 1631 1609
    44.7000 .0626 1597 1610
    44.7100 .0601 1665 1614
    44.7200 .0597 1674 1619
    44.7300 .0607 1648 1625
    44.7400 .0585 1709 1633
    44.7500 .0592 1690 1642
    44.7600 .0601 1663 1652
    44.7700 .0589 1697 1661
    44.7800 .0596 1677 1671
    44.7900 .0604 1657 1679
    44.8000 .0604 1655 1686
    44.8100 .0577 1732 1688
    44.8200 .0586 1707 1686
    44.8300 .0590 1696 1684
    44.8400 .0594 1684 1683
    44.8500 .0593 1685 1682
    44.8600 .0612 1635 1682
    44.8700 .0608 1645 1675
    44.8800 .0604 1655 1654
    44.8900 .0615 1625 1630
    44.9000 .0619 1616 1613
    44.9100 .0608 1645 1603
    44.9200 .0618 1618 1598
    44.9300 .0619 1616 1595
    44.9400 .0603 1659 1591
    44.9500 .0622 1609 1586
    44.9600 .0640 1563 1581
    44.9700 .0646 1547 1576
    44.9800 .0633 1580 1570
    44.9900 .0640 1563 1566
    45.0000 .0653 1532 1562
    45.0100 .0643 1556 1559
    45.0200 .0629 1589 1557
    45.0300 .0638 1568 1557
    45.0400 .0650 1539 1558
    45.0500 .0650 1538 1560
    45.0600 .0664 1505 1564
    45.0700 .0650 1538 1569
    45.0800 .0637 1571 1573
    45.0900 .0644 1554 1579
    45.1000 .0642 1557 1586
    45.1100 .0620 1614 1593
    45.1200 .0634 1578 1600
    45.1300 .0633 1579 1606
    45.1400 .0623 1605 1613
    45.1500 .0637 1570 1619
    45.1600 .0640 1562 1626
    45.1700 .0615 1626 1630
    45.1800 .0629 1591 1626
    45.1900 .0632 1582 1621
    45.2000 .0609 1643 1620
    45.2100 .0601 1664 1624
    45.2200 .0609 1643 1631
    45.2300 .0615 1627 1637
    45.2400 .0621 1611 1643
    45.2500 .0615 1626 1647
    45.2600 .0625 1600 1648
    45.2700 .0617 1621 1644
    45.2800 .0615 1625 1640
    45.2900 .0628 1592 1629
    45.3000 .0639 1566 1616
    45.3100 .0609 1641 1605
    45.3200 .0624 1603 1596
    45.3300 .0641 1560 1589
    45.3400 .0613 1631 1585
    45.3500 .0625 1600 1582
    45.3600 .0640 1563 1579
    45.3700 .0638 1568 1575
    45.3800 .0624 1602 1569
    45.3900 .0628 1593 1560
    45.4000 .0643 1555 1552
    45.4100 .0643 1556 1548
    45.4200 .0649 1540 1546
    45.4300 .0646 1548 1547
    45.4400 .0646 1549 1549
    45.4500 .0631 1584 1553
    45.4600 .0643 1556 1558
    45.4700 .0627 1596 1564
    45.4800 .0640 1563 1572
    45.4900 .0640 1562 1580
    45.5000 .0649 1541 1590
    45.5100 .0637 1569 1601
    45.5200 .0632 1582 1615
    45.5300 .0621 1611 1630
    45.5400 .0623 1606 1646
    45.5500 .0625 1600 1662
    45.5600 .0637 1570 1678
    45.5700 .0602 1661 1694
    45.5800 .0591 1692 1710
    45.5900 .0576 1736 1725
    45.6000 .0585 1710 1728
    45.6100 .0574 1743 1721
    45.6200 .0580 1725 1715
    45.6300 .0581 1722 1717
    45.6400 .0567 1763 1726
    45.6500 .0573 1744 1737
    45.6600 .0588 1701 1746
    45.6700 .0561 1781 1751
    45.6800 .0554 1805 1752
    45.6900 .0571 1752 1748
    45.7000 .0579 1727 1734
    45.7100 .0563 1776 1696
    45.7200 .0574 1741 1655
    45.7300 .0578 1730 1626
    45.7400 .0587 1704 1612
    45.7500 .0589 1697 1607
    45.7600 .0598 1672 1606
    45.7700 .0594 1683 1605
    45.7800 .0584 1712 1602
    45.7900 .0598 1672 1599
    45.8000 .0621 1611 1595
    45.8100 .0615 1626 1594
    45.8200 .0619 1616 1593
    45.8300 .0613 1630 1596
    45.8400 .0614 1629 1601
    45.8500 .0615 1627 1610
    45.8600 .0621 1610 1621
    45.8700 .0605 1653 1633
    45.8800 .0595 1682 1647
    45.8900 .0603 1658 1662
    45.9000 .0615 1626 1679
    45.9100 .0581 1722 1697
    45.9200 .0604 1656 1719
    45.9300 .0586 1706 1744
    45.9400 .0576 1735 1771
    45.9500 .0567 1763 1800
    45.9600 .0569 1757 1828
    45.9700 .0563 1776 1852
    45.9800 .0565 1770 1866
    45.9900 .0547 1829 1878
    46.0000 .0543 1843 1897
    46.0100 .0534 1871 1923
    46.0200 .0522 1915 1943
    46.0300 .0521 1920 1951
    46.0400 .0503 1990 1959
    46.0500 .0503 1989 1975
    46.0600 .0514 1944 1994
    46.0700 .0511 1958 2007
    46.0800 .0513 1949 2013
    46.0900 .0505 1979 2013
    46.1000 .0503 1987 2015
    46.1100 .0507 1973 2020
    46.1200 .0508 1968 2021
    46.1300 .0511 1958 2001
    46.1400 .0499 2003 1967
    46.1500 .0515 1940 1936
    46.1600 .0554 1805 1916
    46.1700 .0545 1835 1906
    46.1800 .0536 1864 1885
    46.1900 .0537 1863 1847
    46.2000 .0560 1787 1810
    46.2100 .0566 1768 1785
    46.2200 .0567 1764 1772
    46.2300 .0578 1729 1765
    46.2400 .0581 1720 1759
    46.2500 .0585 1710 1752
    46.2600 .0615 1627 1743
    46.2700 .0585 1709 1732
    46.2800 .0596 1677 1720
    46.2900 .0587 1703 1709
    46.3000 .0602 1661 1698
    46.3100 .0593 1686 1684
    46.3200 .0587 1703 1659
    46.3300 .0601 1663 1633
    46.3400 .0601 1664 1615
    46.3500 .0600 1666 1607
    46.3600 .0619 1615 1608
    46.3700 .0596 1679 1613
    46.3800 .0600 1666 1620
    46.3900 .0606 1651 1628
    46.4000 .0605 1653 1637
    46.4100 .0598 1673 1648
    46.4200 .0596 1679 1660
    46.4300 .0589 1699 1674
    46.4400 .0588 1700 1689
    46.4500 .0597 1674 1705
    46.4600 .0595 1681 1722
    46.4700 .0577 1734 1737
    46.4800 .0563 1775 1751
    46.4900 .0568 1761 1761
    46.5000 .0560 1786 1768
    46.5100 .0554 1805 1773
    46.5200 .0565 1770 1777
    46.5300 .0571 1752 1762
    46.5400 .0560 1785 1732
    46.5500 .0575 1739 1708
    46.5600 .0587 1704 1694
    46.5700 .0563 1775 1686
    46.5800 .0579 1727 1684
    46.5900 .0593 1686 1686
    46.6000 .0583 1714 1687
    46.6100 .0574 1742 1686
    46.6200 .0591 1693 1683
    46.6300 .0588 1701 1679
    46.6400 .0591 1691 1666
    46.6500 .0597 1674 1650
    46.6600 .0617 1621 1635
    46.6700 .0607 1648 1625
    46.6800 .0609 1642 1618
    46.6900 .0627 1594 1614
    46.7000 .0618 1617 1611
    46.7100 .0624 1603 1604
    46.7200 .0621 1610 1590
    46.7300 .0623 1605 1578
    46.7400 .0623 1605 1571
    46.7500 .0608 1644 1568
    46.7600 .0648 1543 1569
    46.7700 .0633 1581 1570
    46.7800 .0639 1566 1571
    46.7900 .0641 1559 1571
    46.8000 .0635 1575 1570
    46.8100 .0625 1601 1569
    46.8200 .0646 1547 1568
    46.8300 .0643 1555 1566
    46.8400 .0645 1551 1564
    46.8500 .0644 1553 1560
    46.8600 .0655 1526 1551
    46.8700 .0645 1551 1537
    46.8800 .0646 1549 1526
    46.8900 .0654 1529 1516
    46.9000 .0666 1501 1507
    46.9100 .0665 1504 1500
    46.9200 .0666 1502 1495
    46.9300 .0663 1508 1491
    46.9400 .0663 1509 1487
    46.9500 .0661 1513 1483
    46.9600 .0689 1451 1478
    46.9700 .0665 1503 1473
    46.9800 .0661 1512 1468
    46.9900 .0670 1492 1464
    47.0000 .0680 1471 1459
    47.0100 .0648 1543 1455
    47.0200 .0671 1490 1452
    47.0300 .0657 1521 1450
    47.0400 .0662 1510 1448
    47.0500 .0673 1485 1447
    47.0600 .0692 1446 1446
    47.0700 .0680 1470 1446
    47.0800 .0675 1482 1447
    47.0900 .0670 1493 1449
    47.1000 .0682 1467 1452
    47.1100 .0664 1505 1456
    47.1200 .0665 1503 1460
    47.1300 .0658 1519 1467
    47.1400 .0657 1523 1474
    47.1500 .0668 1497 1482
    47.1600 .0676 1480 1491
    47.1700 .0661 1512 1501
    47.1800 .0657 1521 1511
    47.1900 .0659 1517 1522
    47.2000 .0644 1554 1531
    47.2100 .0633 1580 1540
    47.2200 .0646 1549 1547
    47.2300 .0632 1582 1553
    47.2400 .0634 1577 1557
    47.2500 .0638 1567 1558
    47.2600 .0645 1551 1559
    47.2700 .0628 1592 1546
    47.2800 .0613 1630 1523
    47.2900 .0615 1627 1504
    47.3000 .0635 1574 1494
    47.3100 .0646 1549 1493
    47.3200 .0629 1590 1497
    47.3300 .0635 1576 1501
    47.3400 .0632 1582 1506
    47.3500 .0643 1556 1509
    47.3600 .0663 1509 1514
    47.3700 .0635 1575 1520
    47.3800 .0635 1575 1529
    47.3900 .0638 1568 1540
    47.4000 .0617 1620 1554
    47.4100 .0607 1647 1569
    47.4200 .0620 1614 1588
    47.4300 .0602 1661 1611
    47.4400 .0603 1659 1636
    47.4500 .0598 1673 1664
    47.4600 .0602 1662 1690
    47.4700 .0583 1715 1715
    47.4800 .0574 1741 1739
    47.4900 .0570 1755 1758
    47.5000 .0561 1784 1775
    47.5100 .0563 1775 1787
    47.5200 .0562 1778 1796
    47.5300 .0575 1740 1793
    47.5400 .0572 1749 1753
    47.5500 .0568 1760 1700
    47.5600 .0581 1720 1664
    47.5700 .0576 1735 1649
    47.5800 .0593 1687 1643
    47.5900 .0586 1706 1639
    47.6000 .0598 1673 1634
    47.6100 .0615 1626 1626
    47.6200 .0635 1576 1617
    47.6300 .0623 1606 1607
    47.6400 .0620 1613 1596
    47.6500 .0648 1544 1585
    47.6600 .0673 1485 1571
    47.6700 .0647 1545 1556
    47.6800 .0647 1546 1545
    47.6900 .0649 1540 1540
    47.7000 .0650 1539 1540
    47.7100 .0649 1542 1543
    47.7200 .0651 1537 1548
    47.7300 .0666 1501 1553
    47.7400 .0657 1522 1559
    47.7500 .0660 1516 1564
    47.7600 .0678 1475 1572
    47.7700 .0660 1516 1581
    47.7800 .0637 1571 1590
    47.7900 .0655 1527 1598
    47.8000 .0657 1523 1606
    47.8100 .0637 1569 1612
    47.8200 .0641 1559 1616
    47.8300 .0633 1579 1616
    47.8400 .0613 1632 1605
    47.8500 .0630 1588 1594
    47.8600 .0631 1586 1585
    47.8700 .0613 1632 1570
    47.8800 .0612 1634 1557
    47.8900 .0604 1655 1553
    47.9000 .0610 1639 1558
    47.9100 .0619 1615 1568
    47.9200 .0623 1606 1581
    47.9300 .0620 1613 1595
    47.9400 .0605 1653 1609
    47.9500 .0613 1632 1624
    47.9600 .0630 1588 1639
    47.9700 .0606 1650 1654
    47.9800 .0616 1624 1672
    47.9900 .0612 1633 1692
    48.0000 .0606 1649 1713
    48.0100 .0589 1699 1733
    48.0200 .0563 1776 1752
    48.0300 .0576 1737 1769
    48.0400 .0569 1757 1784
    48.0500 .0555 1802 1795
    48.0600 .0572 1749 1787
    48.0700 .0563 1777 1753
    48.0800 .0559 1790 1725
    48.0900 .0570 1754 1717
    48.1000 .0568 1762 1727
    48.1100 .0550 1817 1746
    48.1200 .0554 1805 1764
    48.1300 .0565 1769 1779
    48.1400 .0566 1767 1780
    48.1500 .0567 1764 1771
    48.1600 .0583 1715 1762
    48.1700 .0575 1740 1758
    48.1800 .0568 1760 1756
    48.1900 .0586 1707 1755
    48.2000 .0583 1716 1751
    48.2100 .0568 1760 1742
    48.2200 .0581 1722 1725
    48.2300 .0590 1696 1698
    48.2400 .0607 1647 1668
    48.2500 .0616 1623 1640
    48.2600 .0623 1606 1613
    48.2700 .0620 1614 1594
    48.2800 .0637 1570 1583
    48.2900 .0648 1544 1577
    48.3000 .0661 1513 1573
    48.3100 .0642 1558 1569
    48.3200 .0659 1517 1564
    48.3300 .0650 1538 1559
    48.3400 .0655 1526 1554
    48.3500 .0684 1462 1550
    48.3600 .0701 1427 1547
    48.3700 .0670 1493 1546
    48.3800 .0657 1521 1545
    48.3900 .0668 1496 1544
    48.4000 .0685 1460 1544
    48.4100 .0674 1483 1543
    48.4200 .0664 1506 1541
    48.4300 .0667 1499 1539
    48.4400 .0649 1540 1536
    48.4500 .0672 1488 1522
    48.4600 .0698 1433 1500
    48.4700 .0679 1472 1484
    48.4800 .0686 1458 1477
    48.4900 .0675 1481 1475
    48.5000 .0671 1490 1475
    48.5100 .0663 1509 1476
    48.5200 .0674 1484 1475
    48.5300 .0684 1462 1473
    48.5400 .0683 1464 1470
    48.5500 .0694 1441 1467
    48.5600 .0715 1398 1465
    48.5700 .0693 1444 1462
    48.5800 .0687 1455 1459
    48.5900 .0693 1442 1457
    48.6000 .0723 1383 1454
    48.6100 .0711 1407 1452
    48.6200 .0712 1404 1449
    48.6300 .0684 1462 1443
    48.6400 .0693 1443 1433
    48.6500 .0693 1443 1425
    48.6600 .0700 1429 1420
    48.6700 .0716 1397 1417
    48.6800 .0707 1414 1416
    48.6900 .0704 1420 1414
    48.7000 .0717 1394 1412
    48.7100 .0711 1407 1410
    48.7200 .0718 1392 1407
    48.7300 .0707 1414 1405
    48.7400 .0709 1410 1402
    48.7500 .0703 1422 1400
    48.7600 .0732 1367 1398
    48.7700 .0704 1420 1396
    48.7800 .0700 1429 1395
    48.7900 .0710 1409 1393
    48.8000 .0707 1415 1392
    48.8100 .0692 1446 1392
    48.8200 .0711 1407 1391
    48.8300 .0706 1416 1390
    48.8400 .0708 1412 1390
    48.8500 .0707 1414 1389
    48.8600 .0734 1363 1388
    48.8700 .0700 1428 1387
    48.8800 .0707 1414 1386
    48.8900 .0703 1423 1385
    48.9000 .0707 1415 1385
    48.9100 .0695 1439 1387
    48.9200 .0704 1421 1389
    48.9300 .0711 1406 1392
    48.9400 .0711 1407 1396
    48.9500 .0695 1438 1400
    48.9600 .0704 1420 1405
    48.9700 .0710 1409 1411
    48.9800 .0705 1419 1417
    48.9900 .0703 1422 1425
    49.0000 .0705 1418 1435
    49.0100 .0683 1464 1446
    49.0200 .0667 1499 1457
    49.0300 .0677 1478 1468
    49.0400 .0680 1471 1480
    49.0500 .0681 1469 1489
    49.0600 .0699 1431 1495
    49.0700 .0668 1497 1500
    49.0800 .0659 1517 1507
    49.0900 .0640 1563 1514
    49.1000 .0672 1488 1521
    49.1100 .0668 1496 1526
    49.1200 .0663 1509 1530
    49.1300 .0658 1519 1524
    49.1400 .0653 1532 1503
    49.1500 .0663 1508 1481
    49.1600 .0671 1491 1470
    49.1700 .0643 1555 1468
    49.1800 .0654 1530 1474
    49.1900 .0653 1531 1480
    49.2000 .0662 1511 1485
    49.2100 .0646 1549 1488
    49.2200 .0663 1508 1489
    49.2300 .0668 1496 1490
    49.2400 .0659 1517 1491
    49.2500 .0659 1518 1493
    49.2600 .0670 1493 1496
    49.2700 .0663 1508 1500
    49.2800 .0664 1506 1501
    49.2900 .0650 1538 1498
    49.3000 .0664 1506 1501
    49.3100 .0651 1536 1512
    49.3200 .0662 1510 1529
    49.3300 .0645 1551 1548
    49.3400 .0622 1608 1569
    49.3500 .0630 1588 1590
    49.3600 .0633 1581 1609
    49.3700 .0609 1642 1627
    49.3800 .0595 1680 1643
    49.3900 .0585 1708 1656
    49.4000 .0588 1702 1667
    49.4100 .0588 1702 1676
    49.4200 .0595 1682 1676
    49.4300 .0591 1691 1668
    49.4400 .0596 1679 1650
    49.4500 .0610 1639 1619
    49.4600 .0617 1620 1597
    49.4700 .0588 1701 1591
    49.4800 .0594 1683 1600
    49.4900 .0612 1634 1619
    49.5000 .0606 1649 1639
    49.5100 .0613 1631 1659
    49.5200 .0605 1653 1677
    49.5300 .0601 1664 1693
    49.5400 .0605 1652 1707
    49.5500 .0622 1607 1720
    49.5600 .0629 1591 1731
    49.5700 .0618 1617 1741
    49.5800 .0612 1635 1749
    49.5900 .0602 1661 1755
    49.6000 .0596 1677 1759
    49.6100 .0600 1667 1751
    49.6200 .0602 1660 1710
    49.6300 .0605 1653 1662
    49.6400 .0596 1677 1633
    49.6500 .0597 1676 1628
    49.6600 .0622 1608 1636
    49.6700 .0607 1648 1648
    49.6800 .0604 1656 1659
    49.6900 .0601 1663 1669
    49.7000 .0616 1624 1677
    49.7100 .0600 1667 1684
    49.7200 .0598 1671 1690
    49.7300 .0598 1671 1696
    49.7400 .0594 1684 1701
    49.7500 .0608 1644 1703
    49.7600 .0619 1615 1701
    49.7700 .0603 1659 1698
    49.7800 .0599 1669 1695
    49.7900 .0601 1665 1693
    49.8000 .0595 1681 1689
    49.8100 .0590 1695 1665
    49.8200 .0598 1672 1623
    49.8300 .0597 1674 1586
    49.8400 .0598 1671 1566
    49.8500 .0618 1617 1558
    49.8600 .0643 1556 1556
    49.8700 .0621 1611 1552
    49.8800 .0627 1595 1543
    49.8900 .0658 1519 1532
    49.9000 .0654 1529 1518
    49.9100 .0646 1547 1503
    49.9200 .0656 1524 1490
    49.9300 .0657 1521 1479
    49.9400 .0670 1493 1469
    49.9500 .0668 1498 1460
    49.9600 .0705 1418 1452
    49.9700 .0706 1417 1444
    49.9800 .0707 1414 1437
    49.9900 .0705 1419 1429
    50.0000 .0715 1398 1420
    50.0100 .0697 1434 1413
    50.0200 .0721 1387 1407
    50.0300 .0710 1408 1403
    50.0400 .0697 1434 1400
    50.0500 .0705 1418 1396
    50.0600 .0750 1333 1393
    50.0700 .0710 1408 1389
    50.0800 .0701 1427 1386
    50.0900 .0707 1414 1384
    50.1000 .0723 1384 1381
    50.1100 .0726 1378 1379
    50.1200 .0718 1393 1377
    50.1300 .0710 1408 1375
    50.1400 .0711 1406 1373
    50.1500 .0715 1399 1372
    50.1600 .0747 1338 1371
    50.1700 .0738 1355 1370
    50.1800 .0726 1377 1369
    50.1900 .0732 1366 1368
    50.2000 .0740 1352 1368
    50.2100 .0714 1400 1367
    50.2200 .0723 1384 1367
    50.2300 .0748 1337 1367
    50.2400 .0739 1353 1366
    50.2500 .0738 1355 1366
    50.2600 .0745 1342 1365
    50.2700 .0699 1431 1365
    50.2800 .0716 1396 1365
    50.2900 .0722 1386 1366
    50.3000 .0742 1348 1367
    50.3100 .0715 1399 1368
    50.3200 .0729 1372 1369
    50.3300 .0715 1398 1369
    50.3400 .0718 1393 1370
    50.3500 .0745 1343 1369
    50.3600 .0751 1332 1371
    50.3700 .0749 1336 1374
    50.3800 .0747 1339 1376
    50.3900 .0747 1338 1379
    50.4000 .0723 1384 1381
    50.4100 .0730 1369 1383
    50.4200 .0750 1333 1385
    50.4300 .0754 1327 1386
    50.4400 .0735 1360 1387
    50.4500 .0743 1346 1386
    50.4600 .0757 1321 1383
    50.4700 .0729 1372 1382
    50.4800 .0726 1377 1381
    50.4900 .0736 1358 1379
    50.5000 .0753 1328 1378
    50.5100 .0729 1371 1378
    50.5200 .0743 1346 1378
    50.5300 .0751 1332 1379
    50.5400 .0722 1385 1380
    50.5500 .0706 1416 1380
    50.5600 .0747 1339 1380
    50.5700 .0733 1365 1380
    50.5800 .0743 1345 1379
    50.5900 .0729 1372 1378
    50.6000 .0724 1381 1374
    50.6100 .0701 1427 1370
    50.6200 .0721 1387 1366
    50.6300 .0729 1371 1366
    50.6400 .0710 1408 1367
    50.6500 .0715 1398 1368
    50.6600 .0734 1362 1370
    50.6700 .0720 1389 1371
    50.6800 .0700 1428 1371
    50.6900 .0740 1351 1372
    50.7000 .0732 1367 1373
    50.7100 .0710 1408 1373
    50.7200 .0730 1369 1372
    50.7300 .0728 1374 1372
    50.7400 .0724 1382 1372
    50.7500 .0719 1390 1371
    50.7600 .0753 1328 1370
    50.7700 .0737 1356 1365
    50.7800 .0714 1400 1359
    50.7900 .0718 1392 1354
    50.8000 .0740 1351 1352
    50.8100 .0740 1352 1353
    50.8200 .0743 1346 1353
    50.8300 .0723 1383 1353
    50.8400 .0736 1359 1353
    50.8500 .0740 1351 1352
    50.8600 .0773 1294 1351
    50.8700 .0745 1342 1350
    50.8800 .0728 1374 1349
    50.8900 .0729 1372 1348
    50.9000 .0748 1337 1347
    50.9100 .0737 1356 1347
    50.9200 .0741 1350 1348
    50.9300 .0730 1370 1349
    50.9400 .0714 1400 1350
    50.9500 .0752 1329 1351
    50.9600 .0762 1313 1352
    50.9700 .0747 1338 1354
    50.9800 .0747 1338 1355
    50.9900 .0760 1315 1356
    51.0000 .0762 1313 1357
    51.0100 .0743 1345 1357
    51.0200 .0757 1321 1356
    51.0300 .0754 1326 1354
    51.0400 .0726 1377 1352
    51.0500 .0747 1339 1353
    51.0600 .0784 1275 1355
    51.0700 .0739 1353 1359
    51.0800 .0738 1355 1362
    51.0900 .0721 1387 1366
    51.1000 .0743 1345 1368
    51.1100 .0742 1347 1370
    51.1200 .0757 1321 1371
    51.1300 .0750 1333 1371
    51.1400 .0757 1321 1373
    51.1500 .0754 1326 1374
    51.1600 .0756 1323 1376
    51.1700 .0737 1356 1376
    51.1800 .0746 1340 1375
    51.1900 .0729 1372 1373
    51.2000 .0739 1354 1366
    51.2100 .0726 1377 1356
    51.2200 .0745 1343 1349
    51.2300 .0744 1344 1346
    51.2400 .0746 1340 1346
    51.2500 .0739 1354 1348
    51.2600 .0776 1289 1349
    51.2700 .0746 1341 1350
    51.2800 .0744 1344 1350
    51.2900 .0746 1341 1351
    51.3000 .0739 1353 1352
    51.3100 .0740 1351 1355
    51.3200 .0740 1352 1358
    51.3300 .0736 1358 1364
    51.3400 .0746 1340 1371
    51.3500 .0745 1342 1379
    51.3600 .0761 1314 1389
    51.3700 .0719 1390 1399
    51.3800 .0730 1370 1411
    51.3900 .0719 1391 1424
    51.4000 .0719 1391 1438
    51.4100 .0692 1445 1451
    51.4200 .0691 1448 1463
    51.4300 .0687 1456 1473
    51.4400 .0669 1494 1485
    51.4500 .0689 1451 1497
    51.4600 .0706 1416 1508
    51.4700 .0677 1478 1518
    51.4800 .0672 1487 1518
    51.4900 .0680 1471 1510
    51.5000 .0695 1439 1502
    51.5100 .0680 1471 1498
    51.5200 .0688 1453 1487
    51.5300 .0669 1495 1476
    51.5400 .0663 1509 1470
    51.5500 .0691 1447 1467
    51.5600 .0717 1395 1466
    51.5700 .0718 1392 1463
    51.5800 .0711 1407 1455
    51.5900 .0723 1383 1439
    51.6000 .0740 1352 1422
    51.6100 .0723 1384 1411
    51.6200 .0740 1351 1403
    51.6300 .0741 1350 1398
    51.6400 .0718 1392 1393
    51.6500 .0712 1404 1387
    51.6600 .0748 1337 1382
    51.6700 .0746 1341 1375
    51.6800 .0743 1345 1369
    51.6900 .0743 1346 1362
    51.7000 .0768 1302 1355
    51.7100 .0759 1318 1349
    51.7200 .0750 1333 1345
    51.7300 .0734 1363 1342
    51.7400 .0727 1375 1340
    51.7500 .0740 1351 1338
    51.7600 .0759 1318 1337
    51.7700 .0742 1347 1336
    51.7800 .0753 1328 1336
    51.7900 .0749 1336 1336
    51.8000 .0746 1340 1338
    51.8100 .0735 1360 1340
    51.8200 .0754 1326 1343
    51.8300 .0739 1354 1348
    51.8400 .0740 1351 1356
    51.8500 .0729 1371 1366
    51.8600 .0738 1355 1377
    51.8700 .0720 1388 1389
    51.8800 .0718 1393 1403
    51.8900 .0705 1418 1417
    51.9000 .0720 1389 1431
    51.9100 .0701 1427 1446
    51.9200 .0701 1426 1461
    51.9300 .0706 1417 1475
    51.9400 .0682 1466 1489
    51.9500 .0668 1496 1500
    51.9600 .0686 1458 1506
    51.9700 .0683 1465 1500
    51.9800 .0679 1472 1496
    51.9900 .0674 1484 1499
    52.0000 .0665 1503 1509
    52.0100 .0658 1519 1517
    52.0200 .0674 1483 1517
    52.0300 .0654 1530 1514
    52.0400 .0638 1568 1514
    52.0500 .0659 1518 1517
    52.0600 .0693 1442 1517
    52.0700 .0668 1497 1511
    52.0800 .0658 1519 1504
    52.0900 .0671 1490 1499
    52.1000 .0665 1504 1493
    52.1100 .0649 1541 1491
    52.1200 .0661 1513 1497
    52.1300 .0666 1502 1508
    52.1400 .0664 1507 1520
    52.1500 .0639 1566 1533
    52.1600 .0672 1487 1544
    52.1700 .0646 1548 1555
    52.1800 .0635 1576 1564
    52.1900 .0639 1565 1574
    52.2000 .0620 1613 1580
    52.2100 .0622 1607 1575
    52.2200 .0615 1625 1569
    52.2300 .0606 1649 1564
    52.2400 .0605 1652 1560
    52.2500 .0629 1589 1561
    52.2600 .0632 1582 1566
    52.2700 .0611 1638 1570
    52.2800 .0630 1587 1572
    52.2900 .0656 1524 1569
    52.3000 .0634 1578 1547
    52.3100 .0623 1605 1510
    52.3200 .0643 1555 1479
    52.3300 .0654 1529 1464
    52.3400 .0651 1537 1462
    52.3500 .0658 1520 1464
    52.3600 .0692 1446 1467
    52.3700 .0664 1507 1467
    52.3800 .0662 1510 1465
    52.3900 .0664 1506 1462
    52.4000 .0671 1490 1460
    52.4100 .0677 1478 1459
    52.4200 .0689 1452 1459
    52.4300 .0679 1473 1459
    52.4400 .0681 1469 1462
    52.4500 .0696 1437 1470
    52.4600 .0689 1452 1481
    52.4700 .0681 1469 1493
    52.4800 .0665 1503 1505
    52.4900 .0662 1511 1516
    52.5000 .0678 1474 1526
    52.5100 .0679 1472 1533
    52.5200 .0671 1490 1538
    52.5300 .0685 1459 1544
    52.5400 .0674 1483 1550
    52.5500 .0665 1503 1539
    52.5600 .0684 1462 1518
    52.5700 .0644 1552 1507
    52.5800 .0654 1529 1511
    52.5900 .0666 1502 1527
    52.6000 .0676 1479 1546
    52.6100 .0660 1515 1563
    52.6200 .0662 1510 1575
    52.6300 .0690 1450 1582
    52.6400 .0672 1489 1585
    52.6500 .0657 1523 1584
    52.6600 .0688 1453 1580
    52.6700 .0648 1543 1568
    52.6800 .0659 1517 1543
    52.6900 .0663 1509 1519
    52.7000 .0674 1483 1505
    52.7100 .0665 1503 1493
    52.7200 .0669 1494 1477
    52.7300 .0686 1458 1462
    52.7400 .0684 1462 1453
    52.7500 .0687 1456 1447
    52.7600 .0717 1394 1440
    52.7700 .0691 1448 1430
    52.7800 .0715 1399 1418
    52.7900 .0739 1354 1406
    52.8000 .0707 1414 1394
    52.8100 .0713 1403 1384
    52.8200 .0728 1374 1375
    52.8300 .0734 1362 1366
    52.8400 .0740 1352 1359
    52.8500 .0734 1363 1352
    52.8600 .0749 1335 1346
    52.8700 .0721 1387 1341
    52.8800 .0725 1380 1338
    52.8900 .0765 1307 1336
    52.9000 .0784 1276 1335
    52.9100 .0742 1347 1336
    52.9200 .0745 1343 1338
    52.9300 .0749 1336 1341
    52.9400 .0729 1372 1346
    52.9500 .0734 1363 1352
    52.9600 .0758 1319 1360
    52.9700 .0739 1354 1369
    52.9800 .0730 1370 1379
    52.9900 .0725 1380 1391
    53.0000 .0725 1379 1403
    53.0100 .0706 1416 1415
    53.0200 .0716 1396 1427
    53.0300 .0694 1440 1438
    53.0400 .0701 1426 1446
    53.0500 .0701 1427 1452
    53.0600 .0702 1425 1457
    53.0700 .0689 1452 1464
    53.0800 .0684 1462 1471
    53.0900 .0685 1459 1476
    53.1000 .0668 1496 1466
    53.1100 .0668 1496 1447
    53.1200 .0684 1461 1434
    53.1300 .0686 1457 1431
    53.1400 .0684 1463 1434
    53.1500 .0698 1433 1439
    53.1600 .0736 1359 1436
    53.1700 .0699 1431 1426
    53.1800 .0701 1426 1416
    53.1900 .0711 1406 1410
    53.2000 .0723 1383 1408
    53.2100 .0712 1405 1409
    53.2200 .0722 1385 1409
    53.2300 .0718 1393 1408
    53.2400 .0729 1371 1405
    53.2500 .0740 1351 1402
    53.2600 .0766 1305 1398
    53.2700 .0741 1349 1394
    53.2800 .0731 1368 1389
    53.2900 .0757 1321 1377
    53.3000 .0772 1295 1364
    53.3100 .0760 1315 1353
    53.3200 .0764 1309 1346
    53.3300 .0768 1302 1344
    53.3400 .0747 1338 1344
    53.3500 .0779 1284 1343
    53.3600 .0812 1231 1340
    53.3700 .0767 1303 1337
    53.3800 .0749 1335 1335
    53.3900 .0745 1343 1333
    53.4000 .0764 1309 1333
    53.4100 .0772 1296 1332
    53.4200 .0765 1307 1333
    53.4300 .0762 1313 1334
    53.4400 .0746 1340 1335
    53.4500 .0760 1315 1337
    53.4600 .0779 1284 1339
    53.4700 .0751 1332 1341
    53.4800 .0765 1307 1343
    53.4900 .0767 1304 1344
    53.5000 .0766 1306 1346
    53.5100 .0755 1325 1347
    53.5200 .0752 1330 1345
    53.5300 .0748 1337 1338
    53.5400 .0743 1346 1331
    53.5500 .0740 1352 1329
    53.5600 .0778 1286 1331
    53.5700 .0727 1375 1337
    53.5800 .0722 1385 1343
    53.5900 .0731 1368 1348
    53.6000 .0742 1348 1351
    53.6100 .0721 1387 1357
    53.6200 .0712 1404 1365
    53.6300 .0710 1409 1374
    53.6400 .0728 1373 1383
    53.6500 .0745 1342 1393
    53.6600 .0772 1296 1402
    53.6700 .0742 1347 1411
    53.6800 .0715 1399 1418
    53.6900 .0718 1392 1424
    53.7000 .0731 1368 1429
    53.7100 .0725 1380 1431
    53.7200 .0719 1391 1427
    53.7300 .0710 1408 1407
    53.7400 .0712 1404 1388
    53.7500 .0729 1371 1378
    53.7600 .0759 1317 1377
    53.7700 .0705 1419 1377
    53.7800 .0710 1409 1371
    53.7900 .0719 1391 1363
    53.8000 .0742 1347 1355
    53.8100 .0742 1348 1350
    53.8200 .0739 1354 1346
    53.8300 .0755 1325 1342
    53.8400 .0755 1325 1338
    53.8500 .0779 1284 1334
    53.8600 .0797 1255 1331
    53.8700 .0759 1317 1328
    53.8800 .0734 1363 1327
    53.8900 .0767 1303 1327
    53.9000 .0794 1259 1330
    53.9100 .0774 1292 1334
    53.9200 .0765 1308 1339
    53.9300 .0763 1310 1346
    53.9400 .0747 1338 1355
    53.9500 .0735 1361 1364
    53.9600 .0771 1297 1375
    53.9700 .0765 1307 1386
    53.9800 .0752 1330 1394
    53.9900 .0734 1362 1400
    54.0000 .0753 1328 1406
    54.0100 .0728 1374 1414
    54.0200 .0730 1369 1421
    54.0300 .0724 1381 1427
    54.0400 .0714 1400 1430
    54.0500 .0742 1348 1433
    54.0600 .0747 1338 1428
    54.0700 .0715 1399 1408
    54.0800 .0723 1384 1382
    54.0900 .0736 1358 1366
    54.1000 .0724 1382 1363
    54.1100 .0707 1415 1368
    54.1200 .0711 1406 1374
    54.1300 .0719 1391 1378
    54.1400 .0716 1396 1378
    54.1500 .0713 1403 1374
    54.1600 .0750 1334 1369
    54.1700 .0732 1367 1365
    54.1800 .0716 1396 1362
    54.1900 .0728 1373 1361
    54.2000 .0758 1320 1361
    54.2100 .0740 1352 1362
    54.2200 .0746 1340 1363
    54.2300 .0766 1305 1360
    54.2400 .0763 1311 1356
    54.2500 .0739 1353 1353
    54.2600 .0758 1320 1353
    54.2700 .0743 1345 1354
    54.2800 .0733 1364 1355
    54.2900 .0736 1358 1352
    54.3000 .0759 1317 1346
    54.3100 .0733 1365 1341
    54.3200 .0727 1375 1332
    54.3300 .0750 1333 1324
    54.3400 .0745 1342 1319
    54.3500 .0756 1322 1319
    54.3600 .0773 1293 1320
    54.3700 .0754 1327 1322
    54.3800 .0744 1344 1323
    54.3900 .0742 1347 1323
    54.4000 .0766 1305 1323
    54.4100 .0755 1324 1322
    54.4200 .0726 1377 1323
    54.4300 .0735 1360 1323
    54.4400 .0740 1351 1321
    54.4500 .0732 1366 1318
    54.4600 .0750 1334 1318
    54.4700 .0749 1335 1321
    54.4800 .0743 1346 1326
    54.4900 .0718 1393 1331
    54.5000 .0739 1354 1337
    54.5100 .0725 1379 1341
    54.5200 .0709 1411 1346
    54.5300 .0713 1402 1351
    54.5400 .0714 1401 1353
    54.5500 .0708 1413 1350
    54.5600 .0725 1380 1349
    54.5700 .0693 1442 1357
    54.5800 .0681 1468 1374
    54.5900 .0686 1457 1396
    54.6000 .0694 1440 1418
    54.6100 .0677 1478 1441
    54.6200 .0665 1504 1462
    54.6300 .0651 1537 1481
    54.6400 .0649 1540 1498
    54.6500 .0639 1564 1512
    54.6600 .0649 1541 1524
    54.6700 .0646 1547 1532
    54.6800 .0651 1536 1535
    54.6900 .0640 1562 1526
    54.7000 .0626 1598 1511
    54.7100 .0660 1515 1474
    54.7200 .0656 1524 1438
    54.7300 .0627 1596 1423
    54.7400 .0634 1578 1429
    54.7500 .0635 1574 1446
    54.7600 .0642 1557 1462
    54.7700 .0655 1527 1475
    54.7800 .0655 1526 1484
    54.7900 .0651 1537 1490
    54.8000 .0633 1579 1495
    54.8100 .0627 1595 1505
    54.8200 .0630 1588 1526
    54.8300 .0638 1568 1559
    54.8400 .0641 1559 1601
    54.8500 .0589 1697 1644
    54.8600 .0595 1681 1689
    54.8700 .0578 1730 1739
    54.8800 .0575 1740 1796
    54.8900 .0577 1733 1856
    54.9000 .0569 1756 1914
    54.9100 .0543 1841 1964
    54.9200 .0527 1897 2005
    54.9300 .0523 1913 2036
    54.9400 .0513 1951 2054
    54.9500 .0496 2018 2058
    54.9600 .0490 2039 2027
    54.9700 .0496 2016 1904
    54.9800 .0511 1958 1781
    54.9900 .0525 1904 1725
    55.0000 .0530 1886 1733
    55.0100 .0523 1912 1769
    55.0200 .0528 1893 1802
    55.0300 .0535 1868 1815
    55.0400 .0538 1860 1806
    55.0500 .0536 1867 1775
    55.0600 .0561 1781 1734
    55.0700 .0566 1768 1698
    55.0800 .0566 1767 1672
    55.0900 .0587 1703 1654
    55.1000 .0604 1655 1640
    55.1100 .0622 1608 1628
    55.1200 .0638 1568 1617
    55.1300 .0639 1565 1604
    55.1400 .0650 1539 1579
    55.1500 .0644 1552 1549
    55.1600 .0653 1532 1528
    55.1700 .0640 1562 1519
    55.1800 .0633 1580 1518
    55.1900 .0646 1549 1520
    55.2000 .0652 1533 1518
    55.2100 .0643 1556 1505
    55.2200 .0645 1550 1488
    55.2300 .0645 1551 1476
    55.2400 .0650 1539 1471
    55.2500 .0646 1549 1471
    55.2600 .0657 1523 1471
    55.2700 .0644 1552 1471
    55.2800 .0649 1540 1470
    55.2900 .0652 1534 1465
    55.3000 .0661 1513 1457
    55.3100 .0670 1492 1452
    55.3200 .0674 1484 1454
    55.3300 .0681 1468 1452
    55.3400 .0672 1489 1452
    55.3500 .0685 1460 1459
    55.3600 .0684 1463 1473
    55.3700 .0684 1463 1492
    55.3800 .0702 1424 1512
    55.3900 .0690 1450 1530
    55.4000 .0683 1464 1545
    55.4100 .0654 1528 1557
    55.4200 .0687 1455 1565
    55.4300 .0674 1484 1571
    55.4400 .0670 1493 1573
    55.4500 .0684 1461 1573
    55.4600 .0699 1431 1552
    55.4700 .0671 1491 1510
    55.4800 .0675 1482 1468
    55.4900 .0685 1460 1445
    55.5000 .0662 1510 1441
    55.5100 .0666 1501 1448
    55.5200 .0693 1443 1455
    55.5300 .0692 1445 1456
    55.5400 .0693 1444 1450
    55.5500 .0694 1440 1437
    55.5600 .0734 1363 1421
    55.5700 .0715 1398 1401
    55.5800 .0698 1433 1378
    55.5900 .0716 1396 1360
    55.6000 .0731 1368 1348
    55.6100 .0711 1406 1342
    55.6200 .0730 1370 1339
    55.6300 .0722 1386 1337
    55.6400 .0729 1371 1338
    55.6500 .0722 1385 1339
    55.6600 .0754 1326 1343
    55.6700 .0734 1362 1349
    55.6800 .0723 1383 1358
    55.6900 .0714 1400 1369
    55.7000 .0715 1399 1382
    55.7100 .0699 1430 1398
    55.7200 .0689 1451 1414
    55.7300 .0684 1461 1431
    55.7400 .0679 1472 1448
    55.7500 .0685 1459 1465
    55.7600 .0702 1424 1478
    55.7700 .0653 1532 1485
    55.7800 .0676 1480 1489
    55.7900 .0655 1527 1494
    55.8000 .0665 1504 1494
    55.8100 .0647 1546 1482
    55.8200 .0650 1538 1469
    55.8300 .0643 1556 1460
    55.8400 .0651 1535 1464
    55.8500 .0649 1540 1455
    55.8600 .0679 1472 1437
    55.8700 .0663 1508 1423
    55.8800 .0659 1518 1420
    55.8900 .0681 1469 1422
    55.9000 .0702 1425 1425
    55.9100 .0685 1459 1424
    55.9200 .0700 1428 1419
    55.9300 .0704 1421 1412
    55.9400 .0676 1479 1402
    55.9500 .0708 1412 1392
    55.9600 .0723 1384 1381
    55.9700 .0690 1450 1367
    55.9800 .0693 1444 1348
    55.9900 .0700 1429 1332
    56.0000 .0722 1386 1323
    56.0100 .0724 1381 1319
    56.0200 .0742 1347 1317
    56.0300 .0730 1369 1316
    56.0400 .0719 1391 1314
    56.0500 .0728 1374 1310
    56.0600 .0754 1327 1305
    56.0700 .0729 1372 1299
    56.0800 .0742 1347 1294
    56.0900 .0758 1320 1290
    56.1000 .0763 1310 1287
    56.1100 .0758 1320 1284
    56.1200 .0762 1313 1282
    56.1300 .0747 1338 1280
    56.1400 .0754 1326 1278
    56.1500 .0761 1314 1275
    56.1600 .0802 1247 1273
    56.1700 .0783 1277 1270
    56.1800 .0781 1280 1268
    56.1900 .0775 1290 1268
    56.2000 .0777 1287 1269
    56.2100 .0755 1325 1271
    56.2200 .0763 1311 1274
    56.2300 .0755 1325 1277
    56.2400 .0767 1303 1280
    56.2500 .0758 1320 1283
    56.2600 .0797 1255 1285
    56.2700 .0760 1316 1287
    56.2800 .0775 1291 1289
    56.2900 .0786 1273 1291
    56.3000 .0752 1329 1293
    56.3100 .0754 1327 1295
    56.3200 .0779 1283 1288
    56.3300 .0754 1327 1284
    56.3400 .0751 1331 1284
    56.3500 .0743 1346 1291
    56.3600 .0753 1328 1301
    56.3700 .0743 1345 1311
    56.3800 .0725 1380 1321
    56.3900 .0732 1367 1329
    56.4000 .0720 1389 1337
    56.4100 .0711 1407 1343
    56.4200 .0725 1379 1348
    56.4300 .0699 1430 1353
    56.4400 .0702 1425 1355
    56.4500 .0703 1422 1353
    56.4600 .0718 1393 1351
    56.4700 .0694 1440 1351
    56.4800 .0687 1455 1351
    56.4900 .0706 1417 1349
    56.5000 .0708 1413 1347
    56.5100 .0690 1450 1337
    56.5200 .0710 1408 1323
    56.5300 .0736 1358 1314
    56.5400 .0724 1382 1312
    56.5500 .0729 1372 1310
    56.5600 .0760 1316 1309
    56.5700 .0735 1360 1306
    56.5800 .0724 1382 1301
    56.5900 .0754 1327 1296
    56.6000 .0786 1272 1291
    56.6100 .0786 1273 1284
    56.6200 .0784 1276 1276
    56.6300 .0761 1314 1269
    56.6400 .0769 1300 1265
    56.6500 .0778 1286 1263
    56.6600 .0797 1254 1262
    56.6700 .0771 1297 1262
    56.6800 .0766 1306 1263
    56.6900 .0801 1249 1264
    56.7000 .0805 1242 1267
    56.7100 .0770 1298 1269
    56.7200 .0777 1287 1274
    56.7300 .0779 1284 1281
    56.7400 .0775 1290 1289
    56.7500 .0776 1289 1296
    56.7600 .0830 1205 1304
    56.7700 .0791 1265 1313
    56.7800 .0762 1313 1322
    56.7900 .0788 1269 1329
    56.8000 .0807 1239 1336
    56.8100 .0769 1300 1341
    56.8200 .0778 1285 1344
    56.8300 .0786 1273 1345
    56.8400 .0793 1261 1342
    56.8500 .0786 1272 1322
    56.8600 .0796 1257 1300
    56.8700 .0775 1291 1288
    56.8800 .0780 1282 1286
    56.8900 .0796 1257 1288
    56.9000 .0786 1273 1290
    56.9100 .0773 1293 1289
    56.9200 .0780 1282 1286
    56.9300 .0796 1256 1281
    56.9400 .0794 1260 1274
    56.9500 .0775 1291 1267
    56.9600 .0806 1241 1260
    56.9700 .0807 1239 1253
    56.9800 .0785 1274 1247
    56.9900 .0805 1242 1241
    57.0000 .0807 1239 1237
    57.0100 .0806 1241 1233
    57.0200 .0812 1231 1230
    57.0300 .0803 1245 1227
    57.0400 .0799 1252 1225
    57.0500 .0801 1249 1224
    57.0600 .0815 1227 1224
    57.0700 .0812 1232 1224
    57.0800 .0808 1238 1225
    57.0900 .0821 1218 1228
    57.1000 .0831 1204 1231
    57.1100 .0799 1252 1235
    57.1200 .0804 1244 1240
    57.1300 .0783 1277 1246
    57.1400 .0792 1262 1253
    57.1500 .0801 1249 1260
    57.1600 .0833 1201 1268
    57.1700 .0788 1269 1275
    57.1800 .0804 1244 1282
    57.1900 .0801 1248 1289
    57.2000 .0804 1244 1295
    57.2100 .0774 1292 1300
    57.2200 .0769 1301 1301
    57.2300 .0770 1298 1296
    57.2400 .0731 1368 1291
    57.2500 .0730 1369 1287
    57.2600 .0753 1328 1288
    57.2700 .0740 1351 1290
    57.2800 .0747 1339 1293
    57.2900 .0771 1297 1294
    57.3000 .0775 1290 1291
    57.3100 .0745 1343 1280
    57.3200 .0762 1313 1269
    57.3300 .0768 1302 1263
    57.3400 .0756 1322 1262
    57.3500 .0768 1302 1264
    57.3600 .0811 1233 1265
    57.3700 .0780 1282 1266
    57.3800 .0776 1288 1267
    57.3900 .0773 1293 1269
    57.4000 .0782 1278 1270
    57.4100 .0763 1310 1273
    57.4200 .0777 1287 1277
    57.4300 .0776 1288 1283
    57.4400 .0781 1281 1289
    57.4500 .0775 1290 1295
    57.4600 .0787 1270 1301
    57.4700 .0743 1346 1306
    57.4800 .0750 1334 1311
    57.4900 .0784 1275 1315
    57.5000 .0754 1326 1318
    57.5100 .0747 1339 1318
    57.5200 .0769 1300 1306
    57.5300 .0776 1288 1294
    57.5400 .0767 1303 1288
    57.5500 .0775 1291 1291
    57.5600 .0801 1248 1300
    57.5700 .0783 1277 1308
    57.5800 .0778 1285 1314
    57.5900 .0770 1299 1317
    57.6000 .0803 1246 1317
    57.6100 .0794 1260 1315
    57.6200 .0784 1276 1310
    57.6300 .0782 1278 1299
    57.6400 .0809 1236 1289
    57.6500 .0814 1229 1285
    57.6600 .0838 1194 1288
    57.6700 .0762 1312 1294
    57.6800 .0787 1271 1299
    57.6900 .0808 1237 1304
    57.7000 .0799 1251 1305
    57.7100 .0797 1254 1302
    57.7200 .0820 1219 1301
    57.7300 .0797 1254 1303
    57.7400 .0766 1305 1307
    57.7500 .0792 1262 1312
    57.7600 .0810 1235 1315
    57.7700 .0794 1259 1317
    57.7800 .0805 1242 1316
    57.7900 .0835 1198 1315
    57.8000 .0806 1241 1309
    57.8100 .0790 1266 1291
    57.8200 .0786 1272 1274
    57.8300 .0803 1245 1266
    57.8400 .0811 1233 1268
    57.8500 .0822 1216 1272
    57.8600 .0835 1197 1276
    57.8700 .0793 1261 1277
    57.8800 .0792 1263 1275
    57.8900 .0828 1208 1270
    57.9000 .0826 1211 1265
    57.9100 .0805 1243 1259
    57.9200 .0795 1258 1252
    57.9300 .0819 1221 1244
    57.9400 .0792 1262 1238
    57.9500 .0810 1234 1234
    57.9600 .0827 1209 1232
    57.9700 .0808 1238 1230
    57.9800 .0803 1245 1228
    57.9900 .0793 1261 1226
    58.0000 .0795 1258 1223
    58.0100 .0814 1229 1221
    58.0200 .0829 1206 1218
    58.0300 .0847 1181 1215
    58.0400 .0829 1206 1213
    58.0500 .0814 1229 1212
    58.0600 .0838 1194 1210
    58.0700 .0823 1215 1207
    58.0800 .0822 1217 1205
    58.0900 .0816 1225 1203
    58.1000 .0829 1206 1202
    58.1100 .0816 1225 1202
    58.1200 .0817 1224 1201
    58.1300 .0841 1189 1201
    58.1400 .0822 1217 1200
    58.1500 .0846 1182 1199
    58.1600 .0861 1161 1198
    58.1700 .0853 1172 1198
    58.1800 .0838 1193 1197
    58.1900 .0844 1185 1197
    58.2000 .0858 1166 1196
    58.2100 .0826 1211 1195
    58.2200 .0831 1204 1195
    58.2300 .0824 1213 1195
    58.2400 .0829 1206 1195
    58.2500 .0839 1192 1195
    58.2600 .0876 1141 1195
    58.2700 .0818 1223 1196
    58.2800 .0820 1219 1196
    58.2900 .0791 1264 1195
    58.3000 .0820 1220 1195
    58.3100 .0799 1252 1196
    58.3200 .0817 1224 1196
    58.3300 .0816 1225 1196
    58.3400 .0810 1234 1197
    58.3500 .0801 1249 1197
    58.3600 .0823 1215 1196
    58.3700 .0784 1276 1194
    58.3800 .0787 1270 1193
    58.3900 .0789 1267 1194
    58.4000 .0788 1269 1197
    58.4100 .0779 1283 1201
    58.4200 .0796 1256 1205
    58.4300 .0819 1221 1210
    58.4400 .0805 1242 1215
    58.4500 .0802 1247 1219
    58.4600 .0830 1205 1223
    58.4700 .0831 1203 1227
    58.4800 .0810 1235 1232
    58.4900 .0826 1211 1236
    58.5000 .0839 1192 1240
    58.5100 .0834 1199 1244
    58.5200 .0843 1186 1244
    58.5300 .0822 1217 1243
    58.5400 .0828 1208 1243
    58.5500 .0811 1233 1242
    58.5600 .0818 1222 1239
    58.5700 .0812 1232 1238
    58.5800 .0797 1254 1243
    58.5900 .0813 1230 1251
    58.6000 .0806 1240 1261
    58.6100 .0800 1250 1269
    58.6200 .0788 1269 1276
    58.6300 .0799 1251 1282
    58.6400 .0773 1294 1286
    58.6500 .0770 1299 1289
    58.6600 .0806 1241 1289
    58.6700 .0787 1271 1291
    58.6800 .0778 1286 1296
    58.6900 .0770 1299 1303
    58.7000 .0756 1323 1309
    58.7100 .0732 1366 1314
    58.7200 .0772 1295 1311
    58.7300 .0763 1311 1300
    58.7400 .0734 1363 1292
    58.7500 .0747 1338 1292
    58.7600 .0756 1322 1296
    58.7700 .0766 1306 1297
    58.7800 .0754 1327 1295
    58.7900 .0749 1336 1294
    58.8000 .0780 1282 1293
    58.8100 .0762 1312 1292
    58.8200 .0778 1286 1290
    58.8300 .0796 1256 1282
    58.8400 .0787 1271 1269
    58.8500 .0794 1260 1259
    58.8600 .0840 1190 1256
    58.8700 .0808 1237 1256
    58.8800 .0805 1242 1258
    58.8900 .0807 1239 1258
    58.9000 .0814 1229 1258
    58.9100 .0806 1241 1255
    58.9200 .0828 1208 1252
    58.9300 .0814 1229 1249
    58.9400 .0806 1240 1246
    58.9500 .0822 1217 1243
    58.9600 .0878 1139 1238
    58.9700 .0848 1179 1234
    58.9800 .0826 1210 1232
    58.9900 .0849 1178 1232
    59.0000 .0851 1175 1232
    59.0100 .0835 1198 1231
    59.0200 .0837 1195 1229
    59.0300 .0842 1188 1226
    59.0400 .0838 1194 1218
    59.0500 .0851 1175 1211
    59.0600 .0870 1149 1207
    59.0700 .0844 1185 1207
    59.0800 .0840 1190 1208
    59.0900 .0837 1195 1208
    59.1000 .0845 1183 1209
    59.1100 .0826 1210 1209
    59.1200 .0850 1176 1208
    59.1300 .0836 1196 1207
    59.1400 .0849 1178 1207
    59.1500 .0834 1199 1207
    59.1600 .0867 1153 1207
    59.1700 .0827 1209 1207
    59.1800 .0822 1217 1207
    59.1900 .0823 1215 1208
    59.2000 .0847 1181 1207
    59.2100 .0843 1186 1206
    59.2200 .0835 1197 1205
    59.2300 .0847 1181 1203
    59.2400 .0806 1241 1201
    59.2500 .0822 1216 1200
    59.2600 .0833 1201 1200
    59.2700 .0811 1233 1197
    59.2800 .0815 1227 1194
    59.2900 .0829 1207 1193
    59.3000 .0842 1188 1193
    59.3100 .0824 1214 1193
    59.3200 .0841 1189 1193
    59.3300 .0825 1212 1192
    59.3400 .0824 1213 1191
    59.3500 .0831 1203 1189
    59.3600 .0853 1172 1187
    59.3700 .0835 1197 1185
    59.3800 .0838 1193 1182
    59.3900 .0868 1152 1178
    59.4000 .0880 1136 1175
    59.4100 .0848 1179 1173
    59.4200 .0855 1170 1174
    59.4300 .0856 1168 1175
    59.4400 .0858 1165 1177
    59.4500 .0847 1180 1179
    59.4600 .0888 1126 1181
    59.4700 .0834 1199 1184
    59.4800 .0850 1177 1187
    59.4900 .0862 1160 1191
    59.5000 .0875 1143 1196
    59.5100 .0866 1155 1202
    59.5200 .0863 1159 1207
    59.5300 .0847 1180 1212
    59.5400 .0842 1187 1218
    59.5500 .0858 1165 1223
    59.5600 .0882 1134 1227
    59.5700 .0876 1142 1231
    59.5800 .0874 1144 1234
    59.5900 .0861 1161 1234
    59.6000 .0891 1122 1225
    59.6100 .0853 1172 1218
    59.6200 .0859 1164 1218
    59.6300 .0848 1179 1224
    59.6400 .0833 1200 1232
    59.6500 .0840 1190 1239
    59.6600 .0867 1153 1242
    59.6700 .0849 1178 1243
    59.6800 .0858 1166 1242
    59.6900 .0847 1180 1242
    59.7000 .0850 1176 1242
    59.7100 .0829 1206 1242
    59.7200 .0841 1189 1243
    59.7300 .0842 1188 1244
    59.7400 .0820 1220 1243
    59.7500 .0819 1221 1242
    59.7600 .0853 1173 1235
    59.7700 .0818 1222 1222
    59.7800 .0776 1289 1213
    59.7900 .0801 1248 1211
    59.8000 .0823 1215 1213
    59.8100 .0802 1247 1214
    59.8200 .0813 1230 1214
    59.8300 .0810 1234 1214
    59.8400 .0814 1229 1214
    59.8500 .0807 1239 1213
    59.8600 .0839 1192 1213
    59.8700 .0812 1232 1212
    59.8800 .0812 1232 1212
    59.8900 .0829 1206 1212
    59.9000 .0838 1194 1212
    59.9100 .0809 1236 1213
    59.9200 .0824 1213 1214
    59.9300 .0836 1196 1216
    59.9400 .0808 1238 1219
    59.9500 .0817 1224 1223
    59.9600 .0840 1191 1224
    59.9700 .0822 1216 1226
    59.9800 .0833 1201 1228
    59.9900 .0833 1200 1229
    60.0000 .0831 1204 1230
    60.0100 .0825 1212 1233
    60.0200 .0835 1197 1237
    60.0300 .0833 1200 1241
    60.0400 .0822 1217 1246
    60.0500 .0836 1196 1249
    60.0600 .0854 1171 1245
    60.0700 .0799 1252 1238
    60.0800 .0803 1245 1236
    60.0900 .0833 1201 1240
    60.1000 .0826 1210 1247
    60.1100 .0812 1232 1254
    60.1200 .0812 1231 1257
    60.1300 .0831 1204 1258
    60.1400 .0837 1195 1258
    60.1500 .0821 1218 1259
    60.1600 .0835 1197 1262
    60.1700 .0829 1206 1265
    60.1800 .0779 1283 1266
    60.1900 .0818 1223 1262
    60.2000 .0831 1203 1256
    60.2100 .0822 1216 1251
    60.2200 .0813 1230 1245
    60.2300 .0821 1218 1242
    60.2400 .0828 1208 1241
    60.2500 .0828 1208 1242
    60.2600 .0840 1190 1239
    60.2700 .0813 1230 1235
    60.2800 .0830 1205 1231
    60.2900 .0828 1208 1225
    60.3000 .0843 1186 1217
    60.3100 .0824 1214 1211
    60.3200 .0849 1178 1208
    60.3300 .0854 1171 1206
    60.3400 .0847 1181 1205
    60.3500 .0840 1191 1203
    60.3600 .0899 1112 1200
    60.3700 .0858 1166 1197
    60.3800 .0854 1171 1194
    60.3900 .0872 1147 1193
    60.4000 .0875 1143 1193
    60.4100 .0852 1174 1193
    60.4200 .0868 1152 1192
    60.4300 .0858 1165 1192
    60.4400 .0844 1185 1192
    60.4500 .0870 1150 1193
    60.4600 .0888 1126 1193
    60.4700 .0847 1181 1194
    60.4800 .0806 1240 1194
    60.4900 .0864 1158 1190
    60.5000 .0890 1124 1185
    60.5100 .0859 1164 1185
    60.5200 .0864 1157 1187
    60.5300 .0856 1168 1192
    60.5400 .0838 1193 1196
    60.5500 .0833 1200 1199
    60.5600 .0889 1125 1199
    60.5700 .0858 1165 1199
    60.5800 .0842 1187 1198
    60.5900 .0855 1169 1195
    60.6000 .0854 1171 1192
    60.6100 .0791 1265 1185
    60.6200 .0827 1209 1178
    60.6300 .0854 1171 1175
    60.6400 .0834 1199 1176
    60.6500 .0838 1194 1179
    60.6600 .0867 1153 1182
    60.6700 .0860 1163 1183
    60.6800 .0856 1168 1183
    60.6900 .0863 1159 1182
    60.7000 .0868 1152 1180
    60.7100 .0843 1186 1178
    60.7200 .0867 1153 1176
    60.7300 .0873 1146 1174
    60.7400 .0850 1177 1172
    60.7500 .0867 1153 1169
    60.7600 .0899 1112 1163
    60.7700 .0852 1174 1159
    60.7800 .0842 1188 1157
    60.7900 .0861 1161 1157
    60.8000 .0855 1170 1158
    60.8100 .0868 1152 1158
    60.8200 .0864 1157 1158
    60.8300 .0883 1133 1157
    60.8400 .0872 1147 1155
    60.8500 .0868 1152 1154
    60.8600 .0883 1132 1154
    60.8700 .0838 1193 1153
    60.8800 .0852 1174 1153
    60.8900 .0856 1168 1155
    60.9000 .0872 1147 1158
    60.9100 .0837 1195 1162
    60.9200 .0835 1198 1168
    60.9300 .0847 1181 1174
    60.9400 .0853 1173 1181
    60.9500 .0843 1186 1188
    60.9600 .0862 1160 1196
    60.9700 .0821 1218 1203
    60.9800 .0809 1236 1211
    60.9900 .0825 1212 1217
    61.0000 .0826 1211 1223
    61.0100 .0814 1229 1228
    61.0200 .0800 1250 1231
    61.0300 .0814 1229 1226
    61.0400 .0811 1233 1218
    61.0500 .0818 1222 1216
    61.0600 .0866 1155 1221
    61.0700 .0816 1226 1229
    61.0800 .0833 1201 1235
    61.0900 .0838 1194 1233
    61.1000 .0816 1226 1223
    61.1100 .0811 1233 1215
    61.1200 .0826 1210 1214
    61.1300 .0838 1194 1218
    61.1400 .0827 1209 1222
    61.1500 .0825 1212 1224
    61.1600 .0890 1123 1225
    61.1700 .0864 1158 1223
    61.1800 .0860 1163 1219
    61.1900 .0873 1145 1213
    61.2000 .0879 1138 1205
    61.2100 .0815 1227 1200
    61.2200 .0833 1201 1198
    61.2300 .0834 1199 1197
    61.2400 .0827 1209 1191
    61.2500 .0836 1196 1184
    61.2600 .0865 1156 1179
    61.2700 .0821 1218 1177
    61.2800 .0833 1200 1175
    61.2900 .0819 1221 1173
    61.3000 .0821 1218 1171
    61.3100 .0802 1247 1169
    61.3200 .0840 1191 1167
    61.3300 .0864 1158 1165
    61.3400 .0835 1197 1163
    61.3500 .0847 1181 1161
    61.3600 .0883 1133 1160
    61.3700 .0849 1178 1160
    61.3800 .0832 1202 1160
    61.3900 .0834 1199 1160
    61.4000 .0860 1163 1161
    61.4100 .0849 1178 1163
    61.4200 .0856 1168 1166
    61.4300 .0847 1180 1169
    61.4400 .0841 1189 1173
    61.4500 .0858 1165 1177
    61.4600 .0885 1130 1182
    61.4700 .0841 1189 1186
    61.4800 .0870 1149 1191
    61.4900 .0877 1140 1191
    61.5000 .0859 1164 1190
    61.5100 .0836 1196 1191
    61.5200 .0866 1155 1197
    61.5300 .0824 1213 1204
    61.5400 .0829 1206 1210
    61.5500 .0855 1170 1214
    61.5600 .0883 1133 1216
    61.5700 .0847 1180 1216
    61.5800 .0842 1188 1206
    61.5900 .0832 1202 1193
    61.6000 .0814 1229 1185
    61.6100 .0810 1235 1184
    61.6200 .0843 1186 1187
    61.6300 .0827 1209 1188
    61.6400 .0840 1190 1186
    61.6500 .0833 1200 1183
    61.6600 .0902 1109 1179
    61.6700 .0865 1156 1174
    61.6800 .0850 1177 1169
    61.6900 .0862 1160 1164
    61.7000 .0866 1155 1160
    61.7100 .0871 1148 1156
    61.7200 .0883 1132 1153
    61.7300 .0870 1150 1150
    61.7400 .0866 1155 1147
    61.7500 .0873 1145 1144
    61.7600 .0905 1105 1142
    61.7700 .0881 1135 1140
    61.7800 .0867 1154 1138
    61.7900 .0888 1126 1138
    61.8000 .0873 1146 1137
    61.8100 .0834 1199 1138
    61.8200 .0860 1163 1139
    61.8300 .0881 1135 1140
    61.8400 .0873 1145 1142
    61.8500 .0863 1159 1145
    61.8600 .0883 1132 1148
    61.8700 .0847 1180 1153
    61.8800 .0863 1159 1157
    61.8900 .0879 1138 1162
    61.9000 .0874 1144 1168
    61.9100 .0840 1191 1172
    61.9200 .0868 1152 1175
    61.9300 .0853 1172 1179
    61.9400 .0831 1203 1186
    61.9500 .0824 1214 1194
    61.9600 .0877 1140 1202
    61.9700 .0827 1209 1209
    61.9800 .0809 1236 1214
    61.9900 .0819 1221 1211
    62.0000 .0845 1184 1207
    62.0100 .0816 1226 1207
    62.0200 .0832 1202 1210
    62.0300 .0820 1219 1213
    62.0400 .0799 1251 1213
    62.0500 .0811 1233 1212
    62.0600 .0834 1199 1212
    62.0700 .0828 1208 1208
    62.0800 .0812 1232 1201
    62.0900 .0834 1199 1196
    62.1000 .0833 1200 1193
    62.1100 .0833 1200 1192
    62.1200 .0841 1189 1192
    62.1300 .0831 1204 1193
    62.1400 .0816 1226 1192
    62.1500 .0822 1217 1190
    62.1600 .0873 1145 1188
    62.1700 .0831 1204 1186
    62.1800 .0817 1224 1180
    62.1900 .0835 1198 1175
    62.2000 .0837 1195 1173
    62.2100 .0835 1198 1174
    62.2200 .0854 1171 1176
    62.2300 .0843 1186 1178
    62.2400 .0842 1188 1178
    62.2500 .0840 1190 1178
    62.2600 .0859 1164 1177
    62.2700 .0842 1188 1175
    62.2800 .0837 1195 1168
    62.2900 .0850 1176 1164
    62.3000 .0851 1175 1165
    62.3100 .0804 1244 1170
    62.3200 .0832 1202 1176
    62.3300 .0839 1192 1182
    62.3400 .0794 1260 1186
    62.3500 .0835 1198 1188
    62.3600 .0861 1162 1189
    62.3700 .0840 1191 1190
    62.3800 .0829 1207 1189
    62.3900 .0832 1202 1185
    62.4000 .0834 1199 1180
    62.4100 .0824 1213 1176
    62.4200 .0831 1203 1176
    62.4300 .0824 1213 1177
    62.4400 .0816 1225 1181
    62.4500 .0827 1209 1185
    62.4600 .0847 1180 1187
    62.4700 .0810 1235 1185
    62.4800 .0797 1254 1183
    62.4900 .0806 1241 1183
    62.5000 .0819 1221 1182
    62.5100 .0833 1200 1184
    62.5200 .0839 1192 1189
    62.5300 .0823 1215 1197
    62.5400 .0810 1235 1205
    62.5500 .0810 1234 1213
    62.5600 .0846 1182 1220
    62.5700 .0810 1235 1225
    62.5800 .0792 1262 1228
    62.5900 .0807 1239 1230
    62.6000 .0813 1230 1230
    62.6100 .0791 1265 1227
    62.6200 .0820 1219 1223
    62.6300 .0812 1232 1217
    62.6400 .0789 1267 1200
    62.6500 .0805 1243 1188
    62.6600 .0843 1186 1188
    62.6700 .0786 1273 1197
    62.6800 .0781 1280 1207
    62.6900 .0803 1246 1214
    62.7000 .0806 1240 1215
    62.7100 .0795 1258 1214
    62.7200 .0792 1263 1213
    62.7300 .0784 1276 1213
    62.7400 .0810 1235 1213
    62.7500 .0803 1246 1215
    62.7600 .0833 1200 1218
    62.7700 .0816 1226 1219
    62.7800 .0820 1219 1218
    62.7900 .0820 1220 1221
    62.8000 .0838 1194 1229
    62.8100 .0801 1249 1240
    62.8200 .0812 1232 1251
    62.8300 .0792 1263 1260
    62.8400 .0786 1273 1266
    62.8500 .0781 1280 1264
    62.8600 .0797 1255 1258
    62.8700 .0782 1278 1254
    62.8800 .0770 1298 1253
    62.8900 .0796 1257 1256
    62.9000 .0809 1236 1260
    62.9100 .0791 1265 1264
    62.9200 .0789 1267 1263
    62.9300 .0806 1240 1256
    62.9400 .0796 1257 1240
    62.9500 .0806 1240 1222
    62.9600 .0861 1162 1212
    62.9700 .0834 1199 1210
    62.9800 .0848 1179 1211
    62.9900 .0838 1193 1212
    63.0000 .0852 1174 1210
    63.0100 .0825 1212 1206
    63.0200 .0844 1185 1201
    63.0300 .0845 1183 1196
    63.0400 .0842 1188 1191
    63.0500 .0838 1194 1187
    63.0600 .0886 1129 1183
    63.0700 .0861 1161 1180
    63.0800 .0867 1153 1178
    63.0900 .0865 1156 1176
    63.1000 .0882 1134 1174
    63.1100 .0861 1161 1170
    63.1200 .0856 1168 1165
    63.1300 .0858 1166 1163
    63.1400 .0865 1156 1162
    63.1500 .0857 1167 1160
    63.1600 .0890 1123 1156
    63.1700 .0876 1141 1152
    63.1800 .0867 1153 1151
    63.1900 .0882 1134 1151
    63.2000 .0874 1144 1152
    63.2100 .0887 1128 1151
    63.2200 .0873 1146 1149
    63.2300 .0882 1134 1148
    63.2400 .0875 1143 1147
    63.2500 .0881 1135 1147
    63.2600 .0903 1108 1149
    63.2700 .0897 1115 1150
    63.2800 .0883 1132 1153
    63.2900 .0878 1139 1157
    63.3000 .0895 1117 1161
    63.3100 .0887 1127 1165
    63.3200 .0875 1143 1171
    63.3300 .0861 1161 1176
    63.3400 .0857 1167 1180
    63.3500 .0866 1155 1184
    63.3600 .0892 1121 1186
    63.3700 .0842 1187 1188
    63.3800 .0866 1155 1187
    63.3900 .0867 1154 1178
    63.4000 .0880 1136 1166
    63.4100 .0853 1173 1159
    63.4200 .0870 1149 1155
    63.4300 .0876 1142 1154
    63.4400 .0869 1151 1157
    63.4500 .0886 1129 1160
    63.4600 .0917 1090 1161
    63.4700 .0866 1155 1160
    63.4800 .0880 1136 1156
    63.4900 .0914 1094 1150
    63.5000 .0913 1095 1145
    63.5100 .0870 1150 1140
    63.5200 .0879 1138 1135
    63.5300 .0885 1130 1132
    63.5400 .0876 1142 1129
    63.5500 .0885 1130 1126
    63.5600 .0928 1078 1124
    63.5700 .0904 1106 1123
    63.5800 .0894 1118 1121
    63.5900 .0897 1115 1120
    63.6000 .0896 1116 1120
    63.6100 .0882 1134 1119
    63.6200 .0885 1130 1118
    63.6300 .0901 1110 1118
    63.6400 .0886 1129 1117
    63.6500 .0874 1144 1116
    63.6600 .0930 1075 1115
    63.6700 .0915 1093 1113
    63.6800 .0887 1128 1112
    63.6900 .0911 1098 1111
    63.7000 .0912 1097 1111
    63.7100 .0899 1112 1111
    63.7200 .0893 1120 1112
    63.7300 .0886 1129 1113
    63.7400 .0891 1122 1113
    63.7500 .0880 1137 1113
    63.7600 .0902 1109 1113
    63.7700 .0878 1139 1114
    63.7800 .0908 1101 1113
    63.7900 .0890 1123 1114
    63.8000 .0893 1120 1116
    63.8100 .0894 1118 1119
    63.8200 .0877 1140 1122
    63.8300 .0883 1133 1126
    63.8400 .0883 1133 1129
    63.8500 .0917 1091 1132
    63.8600 .0895 1117 1135
    63.8700 .0870 1150 1138
    63.8800 .0861 1162 1141
    63.8900 .0863 1159 1144
    63.9000 .0859 1164 1144
    63.9100 .0853 1172 1142
    63.9200 .0866 1155 1142
    63.9300 .0872 1147 1145
    63.9400 .0887 1127 1149
    63.9500 .0855 1169 1148
    63.9600 .0903 1108 1147
    63.9700 .0857 1167 1149
    63.9800 .0885 1130 1153
    63.9900 .0904 1106 1157
    64.0000 .0893 1120 1159
    64.0100 .0873 1145 1157
    64.0200 .0865 1156 1154
    64.0300 .0865 1156 1151
    64.0400 .0876 1141 1149
    64.0500 .0885 1130 1147
    64.0600 .0907 1103 1141
    64.0700 .0870 1149 1133
    64.0800 .0870 1150 1128
    64.0900 .0895 1117 1128
    64.1000 .0902 1109 1129
    64.1100 .0859 1164 1129
    64.1200 .0881 1135 1129
    64.1300 .0897 1115 1128
    64.1400 .0866 1155 1126
    64.1500 .0865 1156 1125
    64.1600 .0904 1106 1125
    64.1700 .0888 1126 1125
    64.1800 .0880 1137 1126
    64.1900 .0883 1132 1129
    64.2000 .0870 1149 1132
    64.2100 .0843 1186 1136
    64.2200 .0862 1160 1140
    64.2300 .0861 1162 1145
    64.2400 .0865 1156 1149
    64.2500 .0853 1173 1153
    64.2600 .0858 1165 1156
    64.2700 .0838 1194 1157
    64.2800 .0845 1183 1156
    64.2900 .0861 1162 1152
    64.3000 .0858 1166 1150
    64.3100 .0826 1210 1147
    64.3200 .0835 1197 1140
    64.3300 .0840 1191 1136
    64.3400 .0816 1225 1139
    64.3500 .0822 1217 1145
    64.3600 .0859 1164 1151
    64.3700 .0827 1209 1154
    64.3800 .0804 1244 1155
    64.3900 .0845 1183 1154
    64.4000 .0849 1178 1153
    64.4100 .0840 1190 1150
    64.4200 .0847 1180 1149
    64.4300 .0841 1189 1148
    64.4400 .0827 1209 1148
    64.4500 .0849 1178 1148
    64.4600 .0858 1166 1147
    64.4700 .0845 1183 1146
    64.4800 .0837 1195 1144
    64.4900 .0866 1155 1135
    64.5000 .0888 1126 1125
    64.5100 .0869 1151 1121
    64.5200 .0907 1102 1122
    64.5300 .0910 1099 1126
    64.5400 .0854 1171 1128
    64.5500 .0854 1171 1129
    64.5600 .0914 1094 1128
    64.5700 .0894 1118 1126
    64.5800 .0886 1129 1123
    64.5900 .0899 1112 1122
    64.6000 .0907 1103 1121
    64.6100 .0861 1162 1121
    64.6200 .0876 1141 1121
    64.6300 .0893 1120 1123
    64.6400 .0889 1125 1124
    64.6500 .0891 1122 1127
    64.6600 .0922 1085 1129
    64.6700 .0920 1087 1131
    64.6800 .0904 1106 1132
    64.6900 .0917 1090 1134
    64.7000 .0928 1078 1136
    64.7100 .0912 1097 1137
    64.7200 .0907 1102 1134
    64.7300 .0881 1135 1128
    64.7400 .0864 1158 1127
    64.7500 .0883 1133 1129
    64.7600 .0938 1066 1132
    64.7700 .0914 1094 1134
    64.7800 .0917 1091 1137
    64.7900 .0903 1107 1139
    64.8000 .0933 1072 1142
    64.8100 .0922 1085 1143
    64.8200 .0899 1112 1143
    64.8300 .0888 1126 1142
    64.8400 .0891 1122 1138
    64.8500 .0901 1110 1135
    64.8600 .0942 1062 1134
    64.8700 .0903 1107 1134
    64.8800 .0898 1113 1135
    64.8900 .0905 1105 1135
    64.9000 .0895 1117 1130
    64.9100 .0894 1118 1125
    64.9200 .0919 1088 1122
    64.9300 .0893 1120 1120
    64.9400 .0883 1133 1118
    64.9500 .0886 1129 1117
    64.9600 .0915 1093 1117
    64.9700 .0894 1118 1117
    64.9800 .0885 1130 1115
    64.9900 .0901 1110 1113
    65.0000 .0907 1103 1111
    65.0100 .0907 1102 1109
    65.0200 .0900 1111 1106
    65.0300 .0894 1118 1104
    65.0400 .0877 1140 1103
    65.0500 .0892 1121 1101
    65.0600 .0929 1076 1099
    65.0700 .0885 1130 1098
    65.0800 .0906 1104 1098
    65.0900 .0905 1105 1097
    65.1000 .0922 1085 1097
    65.1100 .0888 1126 1097
    65.1200 .0875 1143 1098
    65.1300 .0903 1108 1098
    65.1400 .0883 1133 1098
    65.1500 .0898 1114 1098
    65.1600 .0939 1065 1099
    65.1700 .0908 1101 1100
    65.1800 .0886 1129 1101
    65.1900 .0850 1177 1100
    65.2000 .0864 1158 1100
    65.2100 .0873 1146 1102
    65.2200 .0881 1135 1105
    65.2300 .0882 1134 1108
    65.2400 .0853 1173 1111
    65.2500 .0843 1186 1113
    65.2600 .0889 1125 1115
    65.2700 .0867 1153 1115
    65.2800 .0861 1161 1115
    65.2900 .0870 1150 1115
    65.3000 .0878 1139 1113
    65.3100 .0864 1158 1106
    65.3200 .0884 1131 1102
    65.3300 .0881 1135 1102
    65.3400 .0849 1178 1106
    65.3500 .0848 1179 1111
    65.3600 .0907 1103 1116
    65.3700 .0911 1098 1119
    65.3800 .0898 1114 1121
    65.3900 .0898 1114 1121
    65.4000 .0886 1129 1122
    65.4100 .0892 1121 1124
    65.4200 .0902 1109 1126
    65.4300 .0875 1143 1127
    65.4400 .0880 1136 1129
    65.4500 .0888 1126 1130
    65.4600 .0918 1089 1131
    65.4700 .0868 1152 1129
    65.4800 .0858 1165 1125
    65.4900 .0865 1156 1119
    65.5000 .0871 1148 1116
    65.5100 .0833 1201 1120
    65.5200 .0861 1161 1126
    65.5300 .0882 1134 1132
    65.5400 .0873 1146 1136
    65.5500 .0872 1147 1137
    65.5600 .0883 1133 1137
    65.5700 .0852 1174 1138
    65.5800 .0856 1168 1138
    65.5900 .0854 1171 1138
    65.6000 .0858 1166 1140
    65.6100 .0852 1174 1143
    65.6200 .0856 1168 1147
    65.6300 .0865 1156 1148
    65.6400 .0849 1178 1148
    65.6500 .0856 1168 1148
    65.6600 .0912 1097 1148
    65.6700 .0853 1173 1148
    65.6800 .0853 1172 1145
    65.6900 .0866 1155 1133
    65.7000 .0870 1149 1124
    65.7100 .0858 1165 1125
    65.7200 .0887 1128 1132
    65.7300 .0869 1151 1141
    65.7400 .0874 1144 1148
    65.7500 .0912 1097 1152
    65.7600 .0912 1097 1155
    65.7700 .0905 1105 1157
    65.7800 .0879 1138 1158
    65.7900 .0899 1112 1160
    65.8000 .0917 1091 1161
    65.8100 .0890 1123 1163
    65.8200 .0887 1127 1163
    65.8300 .0906 1104 1164
    65.8400 .0894 1118 1163
    65.8500 .0899 1112 1151
    65.8600 .0929 1077 1138
    65.8700 .0907 1103 1134
    65.8800 .0901 1110 1140
    65.8900 .0895 1117 1148
    65.9000 .0907 1103 1153
    65.9100 .0877 1140 1157
    65.9200 .0903 1107 1157
    65.9300 .0883 1133 1155
    65.9400 .0876 1142 1150
    65.9500 .0887 1127 1145
    65.9600 .0905 1105 1142
    65.9700 .0887 1127 1141
    65.9800 .0893 1120 1142
    65.9900 .0882 1134 1143
    66.0000 .0896 1116 1143
    66.0100 .0870 1150 1141
    66.0200 .0870 1150 1140
    66.0300 .0855 1169 1137
    66.0400 .0867 1154 1134
    66.0500 .0875 1143 1132
    66.0600 .0893 1120 1131
    66.0700 .0839 1192 1126
    66.0800 .0848 1179 1120
    66.0900 .0847 1180 1118
    66.1000 .0871 1148 1120
    66.1100 .0843 1186 1123
    66.1200 .0856 1168 1125
    66.1300 .0868 1152 1125
    66.1400 .0876 1142 1124
    66.1500 .0863 1159 1123
    66.1600 .0877 1140 1122
    66.1700 .0858 1165 1121
    66.1800 .0858 1166 1121
    66.1900 .0883 1133 1120
    66.2000 .0907 1103 1119
    66.2100 .0847 1181 1119
    66.2200 .0873 1145 1116
    66.2300 .0865 1156 1111
    66.2400 .0849 1178 1108
    66.2500 .0871 1148 1109
    66.2600 .0901 1110 1112
    66.2700 .0861 1162 1116
    66.2800 .0873 1145 1118
    66.2900 .0888 1126 1119
    66.3000 .0891 1122 1119
    66.3100 .0876 1142 1121
    66.3200 .0870 1149 1126
    66.3300 .0849 1178 1131
    66.3400 .0840 1190 1137
    66.3500 .0855 1170 1142
    66.3600 .0887 1128 1146
    66.3700 .0867 1153 1151
    66.3800 .0861 1161 1155
    66.3900 .0850 1177 1159
    66.4000 .0857 1167 1162
    66.4100 .0838 1193 1165
    66.4200 .0849 1178 1166
    66.4300 .0839 1192 1163
    66.4400 .0831 1204 1148
    66.4500 .0818 1222 1134
    66.4600 .0838 1193 1132
    66.4700 .0797 1254 1138
    66.4800 .0822 1217 1144
    66.4900 .0833 1201 1148
    66.5000 .0814 1228 1150
    66.5100 .0831 1203 1148
    66.5200 .0855 1170 1145
    66.5300 .0855 1170 1141
    66.5400 .0848 1179 1136
    66.5500 .0843 1186 1133
    66.5600 .0891 1122 1130
    66.5700 .0878 1139 1130
    66.5800 .0878 1139 1130
    66.5900 .0858 1165 1131
    66.6000 .0863 1159 1132
    66.6100 .0856 1168 1132
    66.6200 .0842 1187 1133
    66.6300 .0876 1141 1133
    66.6400 .0883 1133 1134
    66.6500 .0883 1132 1129
    66.6600 .0898 1114 1124
    66.6700 .0892 1121 1122
    66.6800 .0908 1101 1124
    66.6900 .0905 1105 1127
    66.7000 .0917 1090 1129
    66.7100 .0894 1118 1127
    66.7200 .0895 1117 1122
    66.7300 .0892 1121 1117
    66.7400 .0887 1127 1115
    66.7500 .0894 1118 1115
    66.7600 .0942 1062 1116
    66.7700 .0898 1113 1115
    66.7800 .0894 1118 1114
    66.7900 .0913 1095 1111
    66.8000 .0949 1054 1108
    66.8100 .0890 1123 1106
    66.8200 .0908 1101 1103
    66.8300 .0905 1105 1100
    66.8400 .0882 1134 1099
    66.8500 .0890 1123 1097
    66.8600 .0898 1113 1096
    66.8700 .0890 1124 1096
    66.8800 .0884 1131 1097
    66.8900 .0911 1098 1098
    66.9000 .0906 1104 1100
    66.9100 .0894 1118 1101
    66.9200 .0911 1098 1102
    66.9300 .0913 1095 1104
    66.9400 .0921 1086 1105
    66.9500 .0894 1119 1106
    66.9600 .0939 1065 1107
    66.9700 .0938 1066 1107
    66.9800 .0903 1108 1107
    66.9900 .0890 1123 1104
    67.0000 .0920 1087 1100
    67.0100 .0900 1111 1098
    67.0200 .0936 1068 1100
    67.0300 .0915 1093 1103
    67.0400 .0912 1097 1105
    67.0500 .0911 1098 1105
    67.0600 .0934 1071 1103
    67.0700 .0904 1106 1101
    67.0800 .0924 1082 1099
    67.0900 .0941 1063 1098
    67.1000 .0916 1092 1097
    67.1100 .0908 1101 1096
    67.1200 .0928 1078 1096
    67.1300 .0924 1082 1096
    67.1400 .0883 1132 1097
    67.1500 .0887 1128 1099
    67.1600 .0952 1050 1101
    67.1700 .0915 1093 1103
    67.1800 .0870 1150 1105
    67.1900 .0889 1125 1107
    67.2000 .0867 1153 1109
    67.2100 .0861 1161 1111
    67.2200 .0917 1091 1113
    67.2300 .0900 1111 1113
    67.2400 .0907 1102 1114
    67.2500 .0910 1099 1114
    67.2600 .0919 1088 1112
    67.2700 .0891 1122 1105
    67.2800 .0891 1122 1100
    67.2900 .0890 1124 1102
    67.3000 .0872 1147 1109
    67.3100 .0878 1139 1116
    67.3200 .0887 1128 1122
    67.3300 .0900 1111 1125
    67.3400 .0880 1136 1126
    67.3500 .0880 1136 1127
    67.3600 .0903 1107 1127
    67.3700 .0876 1141 1127
    67.3800 .0847 1180 1127
    67.3900 .0890 1123 1127
    67.4000 .0907 1103 1127
    67.4100 .0863 1159 1123
    67.4200 .0867 1153 1116
    67.4300 .0862 1160 1114
    67.4400 .0835 1197 1117
    67.4500 .0863 1159 1120
    67.4600 .0897 1115 1124
    67.4700 .0844 1185 1127
    67.4800 .0842 1188 1130
    67.4900 .0864 1157 1132
    67.5000 .0893 1120 1132
    67.5100 .0875 1143 1130
    67.5200 .0873 1145 1127
    67.5300 .0880 1136 1123
    67.5400 .0895 1117 1120
    67.5500 .0870 1149 1113
    67.5600 .0883 1133 1107
    67.5700 .0863 1159 1105
    67.5800 .0854 1171 1107
    67.5900 .0883 1133 1109
    67.6000 .0893 1120 1110
    67.6100 .0883 1132 1110
    67.6200 .0883 1132 1108
    67.6300 .0864 1157 1106
    67.6400 .0894 1119 1103
    67.6500 .0899 1112 1100
    67.6600 .0929 1077 1098
    67.6700 .0897 1115 1096
    67.6800 .0871 1148 1096
    67.6900 .0899 1112 1098
    67.7000 .0921 1086 1100
    67.7100 .0881 1135 1103
    67.7200 .0902 1109 1106
    67.7300 .0863 1159 1109
    67.7400 .0876 1141 1112
    67.7500 .0887 1128 1116
    67.7600 .0910 1099 1120
    67.7700 .0874 1144 1124
    67.7800 .0883 1132 1127
    67.7900 .0887 1127 1128
    67.8000 .0894 1118 1129
    67.8100 .0887 1128 1128
    67.8200 .0900 1111 1128
    67.8300 .0876 1141 1131
    67.8400 .0870 1149 1136
    67.8500 .0875 1143 1141
    67.8600 .0892 1121 1143
    67.8700 .0871 1148 1135
    67.8800 .0850 1177 1126
    67.8900 .0857 1167 1124
    67.9000 .0868 1152 1129
    67.9100 .0856 1168 1134
    67.9200 .0860 1163 1138
    67.9300 .0858 1166 1139
    67.9400 .0847 1180 1137
    67.9500 .0873 1146 1134
    67.9600 .0905 1105 1132
    67.9700 .0874 1144 1131
    67.9800 .0876 1141 1128
    67.9900 .0882 1134 1126
    68.0000 .0882 1134 1125
    68.0100 .0867 1154 1126
    68.0200 .0861 1161 1125
    68.0300 .0879 1138 1124
    68.0400 .0857 1167 1124
    68.0500 .0870 1150 1124
    68.0600 .0892 1121 1122
    68.0700 .0866 1155 1119
    68.0800 .0888 1126 1115
    68.0900 .0909 1100 1111
    68.1000 .0924 1082 1110
    68.1100 .0881 1135 1111
    68.1200 .0896 1116 1112
    68.1300 .0907 1103 1113
    68.1400 .0882 1134 1111
    68.1500 .0896 1116 1108
    68.1600 .0935 1069 1104
    68.1700 .0890 1124 1101
    68.1800 .0887 1127 1099
    68.1900 .0903 1108 1097
    68.2000 .0915 1093 1094
    68.2100 .0883 1133 1092
    68.2200 .0918 1089 1090
    68.2300 .0902 1109 1089
    68.2400 .0899 1112 1088
    68.2500 .0924 1082 1088
    68.2600 .0946 1057 1087
    68.2700 .0929 1076 1087
    68.2800 .0935 1069 1088
    68.2900 .0912 1096 1089
    68.3000 .0903 1108 1091
    68.3100 .0907 1103 1094
    68.3200 .0903 1107 1097
    68.3300 .0915 1093 1101
    68.3400 .0914 1094 1105
    68.3500 .0917 1090 1109
    68.3600 .0928 1078 1113
    68.3700 .0898 1114 1117
    68.3800 .0917 1090 1120
    68.3900 .0907 1103 1122
    68.4000 .0898 1114 1125
    68.4100 .0852 1174 1124
    68.4200 .0886 1129 1115
    68.4300 .0891 1122 1110
    68.4400 .0873 1145 1115
    68.4500 .0886 1129 1126
    68.4600 .0901 1110 1137
    68.4700 .0867 1153 1144
    68.4800 .0854 1171 1147
    68.4900 .0881 1135 1147
    68.5000 .0897 1115 1144
    68.5100 .0880 1137 1141
    68.5200 .0902 1109 1137
    68.5300 .0875 1143 1133
    68.5400 .0869 1151 1131
    68.5500 .0877 1140 1131
    68.5600 .0932 1073 1132
    68.5700 .0896 1116 1133
    68.5800 .0887 1127 1134
    68.5900 .0907 1102 1130
    68.6000 .0908 1101 1126
    68.6100 .0893 1120 1125
    68.6200 .0920 1087 1128
    68.6300 .0917 1091 1130
    68.6400 .0894 1118 1131
    68.6500 .0898 1113 1131
    68.6600 .0938 1066 1129
    68.6700 .0903 1107 1127
    68.6800 .0903 1107 1124
    68.6900 .0915 1093 1121
    68.7000 .0898 1114 1114
    68.7100 .0898 1114 1107
    68.7200 .0928 1078 1105
    68.7300 .0943 1061 1107
    68.7400 .0916 1092 1110
    68.7500 .0927 1079 1112
    68.7600 .0964 1037 1112
    68.7700 .0936 1068 1112
    68.7800 .0907 1102 1110
    68.7900 .0933 1072 1108
    68.8000 .0943 1060 1106
    68.8100 .0916 1092 1104
    68.8200 .0920 1087 1102
    68.8300 .0929 1076 1100
    68.8400 .0931 1074 1098
    68.8500 .0943 1061 1094
    68.8600 .0931 1074 1092
    68.8700 .0917 1091 1092
    68.8800 .0923 1083 1093
    68.8900 .0909 1100 1093
    68.9000 .0933 1072 1094
    68.9100 .0933 1072 1093
    68.9200 .0927 1079 1092
    68.9300 .0932 1073 1091
    68.9400 .0923 1084 1090
    68.9500 .0941 1063 1089
    68.9600 .0948 1055 1088
    68.9700 .0915 1093 1086
    68.9800 .0910 1099 1085
    68.9900 .0928 1078 1084
    69.0000 .0928 1078 1084
    69.0100 .0907 1102 1084
    69.0200 .0923 1084 1084
    69.0300 .0923 1084 1084
    69.0400 .0912 1097 1083
    69.0500 .0933 1072 1083
    69.0600 .0961 1041 1082
    69.0700 .0934 1071 1081
    69.0800 .0910 1099 1081
    69.0900 .0925 1081 1082
    69.1000 .0923 1083 1082
    69.1100 .0898 1114 1083
    69.1200 .0909 1100 1083
    69.1300 .0906 1104 1084
    69.1400 .0917 1091 1086
    69.1500 .0907 1102 1087
    69.1600 .0917 1090 1088
    69.1700 .0892 1121 1090
    69.1800 .0919 1088 1092
    69.1900 .0915 1093 1092
    69.2000 .0914 1094 1093
    69.2100 .0909 1100 1096
    69.2200 .0934 1071 1100
    69.2300 .0925 1081 1103
    69.2400 .0904 1106 1104
    69.2500 .0905 1105 1105
    69.2600 .0936 1068 1106
    69.2700 .0910 1099 1109
    69.2800 .0896 1116 1110
    69.2900 .0907 1102 1112
    69.3000 .0941 1063 1114
    69.3100 .0910 1099 1116
    69.3200 .0916 1092 1116
    69.3300 .0916 1092 1112
    69.3400 .0888 1126 1107
    69.3500 .0883 1133 1109
    69.3600 .0914 1094 1115
    69.3700 .0883 1132 1121
    69.3800 .0872 1147 1125
    69.3900 .0878 1139 1127
    69.4000 .0903 1108 1128
    69.4100 .0864 1158 1128
    69.4200 .0899 1112 1129
    69.4300 .0910 1099 1130
    69.4400 .0890 1123 1132
    69.4500 .0873 1145 1130
    69.4600 .0927 1079 1126
    69.4700 .0877 1140 1127
    69.4800 .0878 1139 1134
    69.4900 .0897 1115 1143
    69.5000 .0898 1113 1149
    69.5100 .0892 1121 1152
    69.5200 .0894 1118 1152
    69.5300 .0893 1120 1151
    69.5400 .0900 1111 1144
    69.5500 .0880 1136 1128
    69.5600 .0917 1090 1119
    69.5700 .0869 1151 1122
    69.5800 .0876 1142 1133
    69.5900 .0920 1087 1143
    69.6000 .0920 1087 1148
    69.6100 .0868 1152 1150
    69.6200 .0886 1129 1148
    69.6300 .0906 1104 1146
    69.6400 .0900 1111 1144
    69.6500 .0907 1103 1142
    69.6600 .0943 1061 1136
    69.6700 .0894 1119 1134
    69.6800 .0887 1128 1138
    69.6900 .0910 1099 1145
    69.7000 .0931 1074 1151
    69.7100 .0888 1126 1156
    69.7200 .0887 1128 1156
    69.7300 .0903 1107 1152
    69.7400 .0907 1102 1152
    69.7500 .0907 1103 1155
    69.7600 .0919 1088 1157
    69.7700 .0873 1146 1156
    69.7800 .0861 1162 1156
    69.7900 .0875 1143 1156
    69.8000 .0894 1119 1158
    69.8100 .0874 1144 1160
    69.8200 .0875 1143 1162
    69.8300 .0892 1121 1158
    69.8400 .0879 1138 1149
    69.8500 .0892 1121 1142
    69.8600 .0928 1078 1140
    69.8700 .0892 1121 1137
    69.8800 .0901 1110 1135
    69.8900 .0895 1117 1134
    69.9000 .0893 1120 1132
    69.9100 .0883 1132 1130
    69.9200 .0899 1112 1128
    69.9300 .0897 1115 1126
    69.9400 .0880 1137 1123
    69.9500 .0883 1133 1121
    69.9600 .0933 1072 1120
    69.9700 .0883 1132 1119
    69.9800 .0865 1156 1119
    69.9900 .0903 1107 1120
    70.0000 .0917 1090 1120
    70.0100 .0903 1108 1121
    70.0200 .0903 1107 1121
    70.0300 .0894 1119 1121
    70.0400 .0868 1152 1120
    70.0500 .0877 1140 1118
    70.0600 .0931 1074 1113
    70.0700 .0906 1104 1111
    70.0800 .0903 1107 1113
    70.0900 .0903 1107 1116
    70.1000 .0899 1112 1116
    70.1100 .0899 1112 1114
    70.1200 .0922 1085 1114
    70.1300 .0905 1105 1113
    70.1400 .0911 1098 1114
    70.1500 .0899 1112 1113
    70.1600 .0939 1065 1113
    70.1700 .0904 1106 1112
    70.1800 .0918 1089 1110
    70.1900 .0937 1067 1109
    70.2000 .0941 1063 1109
    70.2100 .0892 1121 1107
    70.2200 .0891 1122 1105
    70.2300 .0903 1108 1106
    70.2400 .0914 1094 1109
    70.2500 .0912 1096 1113
    70.2600 .0930 1075 1117
    70.2700 .0906 1104 1118
    70.2800 .0916 1092 1120
    70.2900 .0914 1094 1120
    70.3000 .0921 1086 1121
    70.3100 .0901 1110 1120
    70.3200 .0921 1086 1115
    70.3300 .0887 1127 1107
    70.3400 .0897 1115 1106
    70.3500 .0895 1117 1111
    70.3600 .0919 1088 1119
    70.3700 .0898 1113 1124
    70.3800 .0878 1139 1126
    70.3900 .0898 1113 1125
    70.4000 .0915 1093 1122
    70.4100 .0883 1133 1118
    70.4200 .0895 1117 1112
    70.4300 .0903 1107 1106
    70.4400 .0886 1129 1102
    70.4500 .0907 1102 1103
    70.4600 .0912 1097 1105
    70.4700 .0881 1135 1107
    70.4800 .0881 1135 1107
    70.4900 .0898 1114 1107
    70.5000 .0915 1093 1106
    70.5100 .0876 1142 1106
    70.5200 .0876 1142 1107
    70.5300 .0904 1106 1108
    70.5400 .0863 1159 1109
    70.5500 .0898 1113 1109
    70.5600 .0935 1070 1108
    70.5700 .0900 1111 1109
    70.5800 .0884 1131 1112
    70.5900 .0890 1123 1115
    70.6000 .0899 1112 1117
    70.6100 .0855 1169 1118
    70.6200 .0875 1143 1115
    70.6300 .0859 1164 1115
    70.6400 .0863 1159 1119
    70.6500 .0872 1147 1125
    70.6600 .0913 1095 1130
    70.6700 .0876 1141 1132
    70.6800 .0876 1142 1133
    70.6900 .0896 1116 1133
    70.7000 .0880 1137 1133
    70.7100 .0858 1166 1132
    70.7200 .0890 1123 1126
    70.7300 .0894 1119 1121
    70.7400 .0882 1134 1118
    70.7500 .0882 1134 1118
    70.7600 .0923 1084 1118
    70.7700 .0891 1122 1116
    70.7800 .0887 1128 1114
    70.7900 .0887 1127 1114
    70.8000 .0909 1100 1113
    70.8100 .0912 1097 1112
    70.8200 .0924 1082 1109
    70.8300 .0909 1100 1107
    70.8400 .0888 1126 1105
    70.8500 .0907 1102 1103
    70.8600 .0946 1057 1103
    70.8700 .0916 1092 1103
    70.8800 .0899 1112 1105
    70.8900 .0885 1130 1107
    70.9000 .0904 1106 1109
    70.9100 .0889 1125 1111
    70.9200 .0897 1115 1114
    70.9300 .0908 1101 1116
    70.9400 .0898 1114 1117
    70.9500 .0912 1096 1118
    70.9600 .0917 1091 1119
    70.9700 .0891 1122 1113
    70.9800 .0895 1117 1107
    70.9900 .0903 1107 1108
    71.0000 .0907 1103 1112
    71.0100 .0884 1131 1117
    71.0200 .0896 1116 1121
    71.0300 .0903 1108 1123
    71.0400 .0896 1116 1123
    71.0500 .0902 1109 1122
    71.0600 .0920 1087 1120
    71.0700 .0883 1133 1117
    71.0800 .0902 1109 1113
    71.0900 .0905 1105 1106
    71.1000 .0909 1100 1100
    71.1100 .0869 1151 1098
    71.1200 .0904 1106 1099
    71.1300 .0890 1123 1100
    71.1400 .0894 1118 1100
    71.1500 .0907 1103 1099
    71.1600 .0938 1066 1096
    71.1700 .0919 1088 1094
    71.1800 .0913 1095 1092
    71.1900 .0914 1094 1090
    71.2000 .0925 1081 1089
    71.2100 .0896 1116 1088
    71.2200 .0896 1116 1089
    71.2300 .0903 1108 1090
    71.2400 .0870 1149 1092
    71.2500 .0891 1122 1094
    71.2600 .0943 1060 1096
    71.2700 .0924 1082 1099
    71.2800 .0904 1106 1102
    71.2900 .0932 1073 1105
    71.3000 .0951 1051 1107
    71.3100 .0903 1107 1110
    71.3200 .0912 1097 1112
    71.3300 .0904 1106 1110
    71.3400 .0890 1124 1107
    71.3500 .0912 1096 1109
    71.3600 .0934 1071 1114
    71.3700 .0877 1140 1119
    71.3800 .0870 1150 1120
    71.3900 .0877 1140 1118
    71.4000 .0883 1132 1119
    71.4100 .0873 1146 1122
    71.4200 .0894 1119 1125
    71.4300 .0882 1134 1127
    71.4400 .0869 1151 1126
    71.4500 .0891 1122 1122
    71.4600 .0896 1116 1113
    71.4700 .0867 1153 1106
    71.4800 .0875 1143 1104
    71.4900 .0917 1090 1106
    71.5000 .0909 1100 1108
    71.5100 .0898 1113 1108
    71.5200 .0894 1119 1106
    71.5300 .0921 1086 1104
    71.5400 .0905 1105 1101
    71.5500 .0903 1108 1098
    71.5600 .0938 1066 1097
    71.5700 .0907 1102 1095
    71.5800 .0899 1112 1094
    71.5900 .0907 1103 1093
    71.6000 .0918 1089 1093
    71.6100 .0892 1121 1093
    71.6200 .0894 1119 1093
    71.6300 .0884 1131 1094
    71.6400 .0905 1105 1095
    71.6500 .0917 1091 1096
    71.6600 .0953 1049 1098
    71.6700 .0903 1107 1101
    71.6800 .0881 1135 1102
    71.6900 .0897 1115 1103
    71.7000 .0883 1133 1104
    71.7100 .0851 1175 1102
    71.7200 .0882 1134 1100
    71.7300 .0890 1123 1095
    71.7400 .0866 1155 1091
    71.7500 .0892 1121 1091
    71.7600 .0918 1089 1095
    71.7700 .0891 1122 1099
    71.7800 .0903 1108 1101
    71.7900 .0883 1132 1100
    71.8000 .0899 1112 1098
    71.8100 .0862 1160 1096
    71.8200 .0876 1142 1093
    71.8300 .0884 1131 1091
    71.8400 .0885 1130 1089
    71.8500 .0893 1120 1087
    71.8600 .0940 1064 1086
    71.8700 .0904 1106 1085
    71.8800 .0905 1105 1084
    71.8900 .0903 1108 1084
    71.9000 .0918 1089 1085
    71.9100 .0885 1130 1086
    71.9200 .0866 1155 1088
    71.9300 .0898 1113 1089
    71.9400 .0905 1105 1091
    71.9500 .0901 1110 1092
    71.9600 .0930 1075 1093
    71.9700 .0890 1124 1094
    71.9800 .0897 1115 1094
    71.9900 .0907 1102 1094
    72.0000 .0925 1081 1092
    72.0100 .0907 1102 1086
    72.0200 .0918 1089 1083
    72.0300 .0912 1097 1085
    72.0400 .0883 1133 1090
    72.0500 .0887 1128 1094
    72.0600 .0943 1060 1096
    72.0700 .0913 1095 1096
    72.0800 .0923 1084 1095
    72.0900 .0917 1090 1093
    72.1000 .0916 1092 1092
    72.1100 .0916 1092 1091
    72.1200 .0943 1060 1090
    72.1300 .0927 1079 1089
    72.1400 .0918 1089 1090
    72.1500 .0898 1113 1090
    72.1600 .0950 1053 1090
    72.1700 .0908 1101 1090
    72.1800 .0918 1089 1088
    72.1900 .0906 1104 1086
    72.2000 .0921 1086 1086
    72.2100 .0873 1145 1087
    72.2200 .0899 1112 1090
    72.2300 .0904 1106 1092
    72.2400 .0882 1134 1093
    72.2500 .0890 1124 1092
    72.2600 .0935 1070 1092
    72.2700 .0896 1116 1093
    72.2800 .0899 1112 1093
    72.2900 .0930 1075 1093
    72.3000 .0929 1076 1095
    72.3100 .0901 1110 1098
    72.3200 .0910 1099 1100
    72.3300 .0916 1092 1103
    72.3400 .0905 1105 1104
    72.3500 .0885 1130 1105
    72.3600 .0900 1111 1104
    72.3700 .0894 1118 1102
    72.3800 .0917 1091 1102
    72.3900 .0907 1102 1104
    72.4000 .0887 1127 1106
    72.4100 .0877 1140 1107
    72.4200 .0891 1122 1108
    72.4300 .0901 1110 1109
    72.4400 .0912 1096 1111
    72.4500 .0890 1123 1110
    72.4600 .0922 1085 1105
    72.4700 .0912 1097 1101
    72.4800 .0898 1113 1101
    72.4900 .0910 1099 1104
    72.5000 .0896 1116 1106
    72.5100 .0892 1121 1107
    72.5200 .0906 1104 1106
    72.5300 .0868 1152 1104
    72.5400 .0878 1139 1100
    72.5500 .0917 1091 1100
    72.5600 .0945 1058 1102
    72.5700 .0887 1127 1106
    72.5800 .0877 1140 1109
    72.5900 .0918 1089 1111
    72.6000 .0933 1072 1113
    72.6100 .0914 1094 1113
    72.6200 .0925 1081 1112
    72.6300 .0914 1094 1110
    72.6400 .0885 1130 1108
    72.6500 .0907 1102 1098
    72.6600 .0943 1061 1091
    72.6700 .0900 1111 1092
    72.6800 .0909 1100 1099
    72.6900 .0900 1111 1106
    72.7000 .0908 1101 1109
    72.7100 .0871 1148 1109
    72.7200 .0897 1115 1106
    72.7300 .0917 1090 1103
    72.7400 .0890 1124 1100
    72.7500 .0894 1118 1096
    72.7600 .0938 1066 1094
    72.7700 .0903 1108 1093
    72.7800 .0896 1116 1092
    72.7900 .0917 1090 1092
    72.8000 .0923 1084 1092
    72.8100 .0898 1113 1094
    72.8200 .0919 1088 1096
    72.8300 .0927 1079 1098
    72.8400 .0911 1098 1101
    72.8500 .0912 1097 1104
    72.8600 .0945 1058 1105
    72.8700 .0894 1119 1106
    72.8800 .0917 1090 1107
    72.8900 .0909 1100 1107
    72.9000 .0917 1090 1104
    72.9100 .0887 1127 1100
    72.9200 .0917 1091 1098
    72.9300 .0909 1100 1101
    72.9400 .0890 1124 1107
    72.9500 .0912 1096 1112
    72.9600 .0935 1069 1114
    72.9700 .0909 1100 1113
    72.9800 .0897 1115 1108
    72.9900 .0914 1094 1102
    73.0000 .0899 1112 1097
    73.0100 .0883 1133 1096
    73.0200 .0907 1103 1098
    73.0300 .0909 1100 1101
    73.0400 .0895 1117 1103
    73.0500 .0895 1117 1104
    73.0600 .0926 1080 1105
    73.0700 .0909 1100 1105
    73.0800 .0880 1136 1105
    73.0900 .0910 1099 1105
    73.1000 .0929 1077 1106
    73.1100 .0904 1106 1106
    73.1200 .0929 1077 1107
    73.1300 .0907 1102 1105
    73.1400 .0903 1108 1100
    73.1500 .0890 1123 1101
    73.1600 .0909 1100 1109
    73.1700 .0894 1118 1118
    73.1800 .0913 1095 1125
    73.1900 .0943 1060 1128
    73.2000 .0919 1088 1126
    73.2100 .0918 1089 1121
    73.2200 .0920 1087 1118
    73.2300 .0894 1119 1117
    73.2400 .0888 1126 1112
    73.2500 .0903 1108 1106
    73.2600 .0913 1095 1106
    73.2700 .0916 1092 1112
    73.2800 .0911 1098 1119
    73.2900 .0917 1090 1124
    73.3000 .0919 1088 1126
    73.3100 .0897 1115 1125
    73.3200 .0896 1116 1123
    73.3300 .0907 1102 1122
    73.3400 .0894 1119 1120
    73.3500 .0891 1122 1118
    73.3600 .0934 1071 1115
    73.3700 .0901 1110 1113
    73.3800 .0902 1109 1110
    73.3900 .0908 1101 1109
    73.4000 .0932 1073 1112
    73.4100 .0910 1099 1117
    73.4200 .0898 1113 1120
    73.4300 .0901 1110 1121
    73.4400 .0886 1129 1116
    73.4500 .0899 1112 1107
    73.4600 .0958 1044 1104
    73.4700 .0922 1085 1106
    73.4800 .0907 1102 1110
    73.4900 .0912 1097 1112
    73.5000 .0923 1083 1111
    73.5100 .0910 1099 1109
    73.5200 .0951 1052 1105
    73.5300 .0939 1065 1101
    73.5400 .0932 1073 1094
    73.5500 .0941 1063 1090
    73.5600 .0969 1032 1089
    73.5700 .0917 1091 1091
    73.5800 .0918 1089 1093
    73.5900 .0914 1094 1094
    73.6000 .0920 1087 1094
    73.6100 .0898 1113 1094
    73.6200 .0912 1096 1093
    73.6300 .0903 1107 1091
    73.6400 .0898 1114 1092
    73.6500 .0917 1091 1094
    73.6600 .0949 1054 1096
    73.6700 .0921 1086 1097
    73.6800 .0917 1091 1097
    73.6900 .0904 1106 1098
    73.7000 .0914 1094 1100
    73.7100 .0889 1125 1096
    73.7200 .0912 1097 1091
    73.7300 .0924 1082 1091
    73.7400 .0900 1111 1096
    73.7500 .0920 1087 1100
    73.7600 .0960 1042 1101
    73.7700 .0903 1107 1101
    73.7800 .0918 1089 1102
    73.7900 .0910 1099 1100
    73.8000 .0922 1085 1098
    73.8100 .0919 1088 1098
    73.8200 .0935 1069 1101
    73.8300 .0930 1075 1103
    73.8400 .0914 1094 1104
    73.8500 .0913 1095 1104
    73.8600 .0935 1069 1103
    73.8700 .0893 1120 1102
    73.8800 .0898 1113 1100
    73.8900 .0922 1085 1094
    73.9000 .0939 1065 1085
    73.9100 .0911 1098 1082
    73.9200 .0916 1092 1084
    73.9300 .0897 1115 1089
    73.9400 .0908 1101 1093
    73.9500 .0896 1116 1094
    73.9600 .0931 1074 1093
    73.9700 .0898 1113 1091
    73.9800 .0907 1102 1089
    73.9900 .0912 1097 1087
    74.0000 .0929 1076 1085
    74.0100 .0901 1110 1083
    74.0200 .0916 1092 1083
    74.0300 .0917 1090 1084
    74.0400 .0904 1106 1085
    74.0500 .0912 1097 1086
    74.0600 .0918 1089 1085
    74.0700 .0889 1125 1085
    74.0800 .0902 1109 1087
    74.0900 .0911 1098 1089
    74.1000 .0926 1080 1090
    74.1100 .0915 1093 1091
    74.1200 .0929 1076 1090
    74.1300 .0923 1084 1084
    74.1400 .0906 1104 1075
    74.1500 .0917 1091 1074
    74.1600 .0946 1057 1078
    74.1700 .0954 1048 1084
    74.1800 .0940 1064 1087
    74.1900 .0903 1107 1087
    74.2000 .0947 1056 1085
    74.2100 .0921 1086 1081
    74.2200 .0929 1077 1078
    74.2300 .0931 1074 1076
    74.2400 .0923 1084 1074
    74.2500 .0943 1061 1073
    74.2600 .0994 1006 1072
    74.2700 .0917 1091 1072
    74.2800 .0908 1101 1075
    74.2900 .0923 1084 1081
    74.3000 .0903 1107 1086
    74.3100 .0898 1113 1091
    74.3200 .0886 1129 1095
    74.3300 .0898 1113 1099
    74.3400 .0911 1098 1101
    74.3500 .0934 1071 1102
    74.3600 .0986 1014 1102
    74.3700 .0945 1058 1102
    74.3800 .0939 1065 1093
    74.3900 .0921 1086 1081
    74.4000 .0921 1086 1081
    74.4100 .0891 1122 1093
    74.4200 .0916 1092 1106
    74.4300 .0913 1095 1114
    74.4400 .0921 1086 1115
    74.4500 .0925 1081 1111
    74.4600 .0975 1026 1105
    74.4700 .0928 1078 1101
    74.4800 .0913 1095 1097
    74.4900 .0914 1094 1095
    74.5000 .0917 1090 1093
    74.5100 .0892 1121 1091
    74.5200 .0917 1091 1089
    74.5300 .0923 1084 1087
    74.5400 .0929 1076 1084
    74.5500 .0929 1076 1076
    74.5600 .0950 1053 1070
    74.5700 .0916 1092 1070
    74.5800 .0888 1126 1073
    74.5900 .0928 1078 1076
    74.6000 .0928 1078 1076
    74.6100 .0916 1092 1074
    74.6200 .0924 1082 1072
    74.6300 .0935 1070 1069
    74.6400 .0899 1112 1066
    74.6500 .0922 1085 1064
    74.6600 .0946 1057 1063
    74.6700 .0909 1100 1061
    74.6800 .0925 1081 1059
    74.6900 .0938 1066 1058
    74.7000 .0928 1078 1057
    74.7100 .0925 1081 1057
    74.7200 .0930 1075 1057
    74.7300 .0920 1087 1058
    74.7400 .0888 1126 1058
    74.7500 .0935 1070 1058
    74.7600 .0984 1016 1057
    74.7700 .0938 1066 1056
    74.7800 .0917 1090 1057
    74.7900 .0949 1054 1059
    74.8000 .0960 1042 1060
    74.8100 .0929 1076 1061
    74.8200 .0921 1086 1061
    74.8300 .0924 1082 1063
    74.8400 .0917 1090 1065
    74.8500 .0912 1096 1067
    74.8600 .0960 1042 1070
    74.8700 .0893 1120 1074
    74.8800 .0916 1092 1078
    74.8900 .0898 1113 1081
    74.9000 .0914 1094 1083
    74.9100 .0897 1115 1083
    74.9200 .0928 1078 1079
    74.9300 .0951 1051 1070
    74.9400 .0922 1085 1066
    74.9500 .0930 1075 1071
    74.9600 .0956 1046 1078
    74.9700 .0891 1122 1080
    74.9800 .0903 1107 1079
    74.9900 .0906 1104 1079
    75.0000 .0910 1099 1079
_pd_proc_info_data_reduction     ?
_pd_proc_info_excluded_regions     none
_pd_proc_ls_background_function     'Chebyshev polynomial up to the 5th order'
_pd_proc_ls_pref_orient_corr
;
Symmetrized harmonics expansion up to the 4th order
(Ahtee <i>et al.</i>, 1989; J\"arvinen, 1993)
;
_pd_proc_ls_prof_R_factor     0.0192
_pd_proc_ls_prof_wR_factor     0.0243
_pd_proc_ls_prof_wR_expected     0.0185
_pd_proc_ls_profile_function
;
split-type pseudo-Voigt (Toraya, 1986)
;
_pd_proc_ls_special_details     ?
loop_
    _pd_proc_point_id
    1
    2
    3
    4
    5
    6
    7
    8
    9
    10
    11
    12
    13
    14
    15
    16
    17
    18
    19
    20
    21
    22
    23
    24
    25
    26
    27
    28
    29
    30
    31
    32
    33
    34
    35
    36
    37
    38
    39
    40
    41
    42
    43
    44
    45
    46
    47
    48
    49
    50
    51
    52
    53
    54
    55
    56
    57
    58
    59
    60
    61
    62
    63
    64
    65
    66
    67
    68
    69
    70
    71
    72
    73
    74
    75
    76
    77
    78
    79
    80
    81
    82
    83
    84
    85
    86
    87
    88
    89
    90
    91
    92
    93
    94
    95
    96
    97
    98
    99
    100
    101
    102
    103
    104
    105
    106
    107
    108
    109
    110
    111
    112
    113
    114
    115
    116
    117
    118
    119
    120
    121
    122
    123
    124
    125
    126
    127
    128
    129
    130
    131
    132
    133
    134
    135
    136
    137
    138
    139
    140
    141
    142
    143
    144
    145
    146
    147
    148
    149
    150
    151
    152
    153
    154
    155
    156
    157
    158
    159
    160
    161
    162
    163
    164
    165
    166
    167
    168
    169
    170
    171
    172
    173
    174
    175
    176
    177
    178
    179
    180
    181
    182
    183
    184
    185
    186
    187
    188
    189
    190
    191
    192
    193
    194
    195
    196
    197
    198
    199
    200
    201
    202
    203
    204
    205
    206
    207
    208
    209
    210
    211
    212
    213
    214
    215
    216
    217
    218
    219
    220
    221
    222
    223
    224
    225
    226
    227
    228
    229
    230
    231
    232
    233
    234
    235
    236
    237
    238
    239
    240
    241
    242
    243
    244
    245
    246
    247
    248
    249
    250
    251
    252
    253
    254
    255
    256
    257
    258
    259
    260
    261
    262
    263
    264
    265
    266
    267
    268
    269
    270
    271
    272
    273
    274
    275
    276
    277
    278
    279
    280
    281
    282
    283
    284
    285
    286
    287
    288
    289
    290
    291
    292
    293
    294
    295
    296
    297
    298
    299
    300
    301
    302
    303
    304
    305
    306
    307
    308
    309
    310
    311
    312
    313
    314
    315
    316
    317
    318
    319
    320
    321
    322
    323
    324
    325
    326
    327
    328
    329
    330
    331
    332
    333
    334
    335
    336
    337
    338
    339
    340
    341
    342
    343
    344
    345
    346
    347
    348
    349
    350
    351
    352
    353
    354
    355
    356
    357
    358
    359
    360
    361
    362
    363
    364
    365
    366
    367
    368
    369
    370
    371
    372
    373
    374
    375
    376
    377
    378
    379
    380
    381
    382
    383
    384
    385
    386
    387
    388
    389
    390
    391
    392
    393
    394
    395
    396
    397
    398
    399
    400
    401
    402
    403
    404
    405
    406
    407
    408
    409
    410
    411
    412
    413
    414
    415
    416
    417
    418
    419
    420
    421
    422
    423
    424
    425
    426
    427
    428
    429
    430
    431
    432
    433
    434
    435
    436
    437
    438
    439
    440
    441
    442
    443
    444
    445
    446
    447
    448
    449
    450
    451
    452
    453
    454
    455
    456
    457
    458
    459
    460
    461
    462
    463
    464
    465
    466
    467
    468
    469
    470
    471
    472
    473
    474
    475
    476
    477
    478
    479
    480
    481
    482
    483
    484
    485
    486
    487
    488
    489
    490
    491
    492
    493
    494
    495
    496
    497
    498
    499
    500
    501
    502
    503
    504
    505
    506
    507
    508
    509
    510
    511
    512
    513
    514
    515
    516
    517
    518
    519
    520
    521
    522
    523
    524
    525
    526
    527
    528
    529
    530
    531
    532
    533
    534
    535
    536
    537
    538
    539
    540
    541
    542
    543
    544
    545
    546
    547
    548
    549
    550
    551
    552
    553
    554
    555
    556
    557
    558
    559
    560
    561
    562
    563
    564
    565
    566
    567
    568
    569
    570
    571
    572
    573
    574
    575
    576
    577
    578
    579
    580
    581
    582
    583
    584
    585
    586
    587
    588
    589
    590
    591
    592
    593
    594
    595
    596
    597
    598
    599
    600
    601
    602
    603
    604
    605
    606
    607
    608
    609
    610
    611
    612
    613
    614
    615
    616
    617
    618
    619
    620
    621
    622
    623
    624
    625
    626
    627
    628
    629
    630
    631
    632
    633
    634
    635
    636
    637
    638
    639
    640
    641
    642
    643
    644
    645
    646
    647
    648
    649
    650
    651
    652
    653
    654
    655
    656
    657
    658
    659
    660
    661
    662
    663
    664
    665
    666
    667
    668
    669
    670
    671
    672
    673
    674
    675
    676
    677
    678
    679
    680
    681
    682
    683
    684
    685
    686
    687
    688
    689
    690
    691
    692
    693
    694
    695
    696
    697
    698
    699
    700
    701
    702
    703
    704
    705
    706
    707
    708
    709
    710
    711
    712
    713
    714
    715
    716
    717
    718
    719
    720
    721
    722
    723
    724
    725
    726
    727
    728
    729
    730
    731
    732
    733
    734
    735
    736
    737
    738
    739
    740
    741
    742
    743
    744
    745
    746
    747
    748
    749
    750
    751
    752
    753
    754
    755
    756
    757
    758
    759
    760
    761
    762
    763
    764
    765
    766
    767
    768
    769
    770
    771
    772
    773
    774
    775
    776
    777
    778
    779
    780
    781
    782
    783
    784
    785
    786
    787
    788
    789
    790
    791
    792
    793
    794
    795
    796
    797
    798
    799
    800
    801
    802
    803
    804
    805
    806
    807
    808
    809
    810
    811
    812
    813
    814
    815
    816
    817
    818
    819
    820
    821
    822
    823
    824
    825
    826
    827
    828
    829
    830
    831
    832
    833
    834
    835
    836
    837
    838
    839
    840
    841
    842
    843
    844
    845
    846
    847
    848
    849
    850
    851
    852
    853
    854
    855
    856
    857
    858
    859
    860
    861
    862
    863
    864
    865
    866
    867
    868
    869
    870
    871
    872
    873
    874
    875
    876
    877
    878
    879
    880
    881
    882
    883
    884
    885
    886
    887
    888
    889
    890
    891
    892
    893
    894
    895
    896
    897
    898
    899
    900
    901
    902
    903
    904
    905
    906
    907
    908
    909
    910
    911
    912
    913
    914
    915
    916
    917
    918
    919
    920
    921
    922
    923
    924
    925
    926
    927
    928
    929
    930
    931
    932
    933
    934
    935
    936
    937
    938
    939
    940
    941
    942
    943
    944
    945
    946
    947
    948
    949
    950
    951
    952
    953
    954
    955
    956
    957
    958
    959
    960
    961
    962
    963
    964
    965
    966
    967
    968
    969
    970
    971
    972
    973
    974
    975
    976
    977
    978
    979
    980
    981
    982
    983
    984
    985
    986
    987
    988
    989
    990
    991
    992
    993
    994
    995
    996
    997
    998
    999
    1000
    1001
    1002
    1003
    1004
    1005
    1006
    1007
    1008
    1009
    1010
    1011
    1012
    1013
    1014
    1015
    1016
    1017
    1018
    1019
    1020
    1021
    1022
    1023
    1024
    1025
    1026
    1027
    1028
    1029
    1030
    1031
    1032
    1033
    1034
    1035
    1036
    1037
    1038
    1039
    1040
    1041
    1042
    1043
    1044
    1045
    1046
    1047
    1048
    1049
    1050
    1051
    1052
    1053
    1054
    1055
    1056
    1057
    1058
    1059
    1060
    1061
    1062
    1063
    1064
    1065
    1066
    1067
    1068
    1069
    1070
    1071
    1072
    1073
    1074
    1075
    1076
    1077
    1078
    1079
    1080
    1081
    1082
    1083
    1084
    1085
    1086
    1087
    1088
    1089
    1090
    1091
    1092
    1093
    1094
    1095
    1096
    1097
    1098
    1099
    1100
    1101
    1102
    1103
    1104
    1105
    1106
    1107
    1108
    1109
    1110
    1111
    1112
    1113
    1114
    1115
    1116
    1117
    1118
    1119
    1120
    1121
    1122
    1123
    1124
    1125
    1126
    1127
    1128
    1129
    1130
    1131
    1132
    1133
    1134
    1135
    1136
    1137
    1138
    1139
    1140
    1141
    1142
    1143
    1144
    1145
    1146
    1147
    1148
    1149
    1150
    1151
    1152
    1153
    1154
    1155
    1156
    1157
    1158
    1159
    1160
    1161
    1162
    1163
    1164
    1165
    1166
    1167
    1168
    1169
    1170
    1171
    1172
    1173
    1174
    1175
    1176
    1177
    1178
    1179
    1180
    1181
    1182
    1183
    1184
    1185
    1186
    1187
    1188
    1189
    1190
    1191
    1192
    1193
    1194
    1195
    1196
    1197
    1198
    1199
    1200
    1201
    1202
    1203
    1204
    1205
    1206
    1207
    1208
    1209
    1210
    1211
    1212
    1213
    1214
    1215
    1216
    1217
    1218
    1219
    1220
    1221
    1222
    1223
    1224
    1225
    1226
    1227
    1228
    1229
    1230
    1231
    1232
    1233
    1234
    1235
    1236
    1237
    1238
    1239
    1240
    1241
    1242
    1243
    1244
    1245
    1246
    1247
    1248
    1249
    1250
    1251
    1252
    1253
    1254
    1255
    1256
    1257
    1258
    1259
    1260
    1261
    1262
    1263
    1264
    1265
    1266
    1267
    1268
    1269
    1270
    1271
    1272
    1273
    1274
    1275
    1276
    1277
    1278
    1279
    1280
    1281
    1282
    1283
    1284
    1285
    1286
    1287
    1288
    1289
    1290
    1291
    1292
    1293
    1294
    1295
    1296
    1297
    1298
    1299
    1300
    1301
    1302
    1303
    1304
    1305
    1306
    1307
    1308
    1309
    1310
    1311
    1312
    1313
    1314
    1315
    1316
    1317
    1318
    1319
    1320
    1321
    1322
    1323
    1324
    1325
    1326
    1327
    1328
    1329
    1330
    1331
    1332
    1333
    1334
    1335
    1336
    1337
    1338
    1339
    1340
    1341
    1342
    1343
    1344
    1345
    1346
    1347
    1348
    1349
    1350
    1351
    1352
    1353
    1354
    1355
    1356
    1357
    1358
    1359
    1360
    1361
    1362
    1363
    1364
    1365
    1366
    1367
    1368
    1369
    1370
    1371
    1372
    1373
    1374
    1375
    1376
    1377
    1378
    1379
    1380
    1381
    1382
    1383
    1384
    1385
    1386
    1387
    1388
    1389
    1390
    1391
    1392
    1393
    1394
    1395
    1396
    1397
    1398
    1399
    1400
    1401
    1402
    1403
    1404
    1405
    1406
    1407
    1408
    1409
    1410
    1411
    1412
    1413
    1414
    1415
    1416
    1417
    1418
    1419
    1420
    1421
    1422
    1423
    1424
    1425
    1426
    1427
    1428
    1429
    1430
    1431
    1432
    1433
    1434
    1435
    1436
    1437
    1438
    1439
    1440
    1441
    1442
    1443
    1444
    1445
    1446
    1447
    1448
    1449
    1450
    1451
    1452
    1453
    1454
    1455
    1456
    1457
    1458
    1459
    1460
    1461
    1462
    1463
    1464
    1465
    1466
    1467
    1468
    1469
    1470
    1471
    1472
    1473
    1474
    1475
    1476
    1477
    1478
    1479
    1480
    1481
    1482
    1483
    1484
    1485
    1486
    1487
    1488
    1489
    1490
    1491
    1492
    1493
    1494
    1495
    1496
    1497
    1498
    1499
    1500
    1501
    1502
    1503
    1504
    1505
    1506
    1507
    1508
    1509
    1510
    1511
    1512
    1513
    1514
    1515
    1516
    1517
    1518
    1519
    1520
    1521
    1522
    1523
    1524
    1525
    1526
    1527
    1528
    1529
    1530
    1531
    1532
    1533
    1534
    1535
    1536
    1537
    1538
    1539
    1540
    1541
    1542
    1543
    1544
    1545
    1546
    1547
    1548
    1549
    1550
    1551
    1552
    1553
    1554
    1555
    1556
    1557
    1558
    1559
    1560
    1561
    1562
    1563
    1564
    1565
    1566
    1567
    1568
    1569
    1570
    1571
    1572
    1573
    1574
    1575
    1576
    1577
    1578
    1579
    1580
    1581
    1582
    1583
    1584
    1585
    1586
    1587
    1588
    1589
    1590
    1591
    1592
    1593
    1594
    1595
    1596
    1597
    1598
    1599
    1600
    1601
    1602
    1603
    1604
    1605
    1606
    1607
    1608
    1609
    1610
    1611
    1612
    1613
    1614
    1615
    1616
    1617
    1618
    1619
    1620
    1621
    1622
    1623
    1624
    1625
    1626
    1627
    1628
    1629
    1630
    1631
    1632
    1633
    1634
    1635
    1636
    1637
    1638
    1639
    1640
    1641
    1642
    1643
    1644
    1645
    1646
    1647
    1648
    1649
    1650
    1651
    1652
    1653
    1654
    1655
    1656
    1657
    1658
    1659
    1660
    1661
    1662
    1663
    1664
    1665
    1666
    1667
    1668
    1669
    1670
    1671
    1672
    1673
    1674
    1675
    1676
    1677
    1678
    1679
    1680
    1681
    1682
    1683
    1684
    1685
    1686
    1687
    1688
    1689
    1690
    1691
    1692
    1693
    1694
    1695
    1696
    1697
    1698
    1699
    1700
    1701
    1702
    1703
    1704
    1705
    1706
    1707
    1708
    1709
    1710
    1711
    1712
    1713
    1714
    1715
    1716
    1717
    1718
    1719
    1720
    1721
    1722
    1723
    1724
    1725
    1726
    1727
    1728
    1729
    1730
    1731
    1732
    1733
    1734
    1735
    1736
    1737
    1738
    1739
    1740
    1741
    1742
    1743
    1744
    1745
    1746
    1747
    1748
    1749
    1750
    1751
    1752
    1753
    1754
    1755
    1756
    1757
    1758
    1759
    1760
    1761
    1762
    1763
    1764
    1765
    1766
    1767
    1768
    1769
    1770
    1771
    1772
    1773
    1774
    1775
    1776
    1777
    1778
    1779
    1780
    1781
    1782
    1783
    1784
    1785
    1786
    1787
    1788
    1789
    1790
    1791
    1792
    1793
    1794
    1795
    1796
    1797
    1798
    1799
    1800
    1801
    1802
    1803
    1804
    1805
    1806
    1807
    1808
    1809
    1810
    1811
    1812
    1813
    1814
    1815
    1816
    1817
    1818
    1819
    1820
    1821
    1822
    1823
    1824
    1825
    1826
    1827
    1828
    1829
    1830
    1831
    1832
    1833
    1834
    1835
    1836
    1837
    1838
    1839
    1840
    1841
    1842
    1843
    1844
    1845
    1846
    1847
    1848
    1849
    1850
    1851
    1852
    1853
    1854
    1855
    1856
    1857
    1858
    1859
    1860
    1861
    1862
    1863
    1864
    1865
    1866
    1867
    1868
    1869
    1870
    1871
    1872
    1873
    1874
    1875
    1876
    1877
    1878
    1879
    1880
    1881
    1882
    1883
    1884
    1885
    1886
    1887
    1888
    1889
    1890
    1891
    1892
    1893
    1894
    1895
    1896
    1897
    1898
    1899
    1900
    1901
    1902
    1903
    1904
    1905
    1906
    1907
    1908
    1909
    1910
    1911
    1912
    1913
    1914
    1915
    1916
    1917
    1918
    1919
    1920
    1921
    1922
    1923
    1924
    1925
    1926
    1927
    1928
    1929
    1930
    1931
    1932
    1933
    1934
    1935
    1936
    1937
    1938
    1939
    1940
    1941
    1942
    1943
    1944
    1945
    1946
    1947
    1948
    1949
    1950
    1951
    1952
    1953
    1954
    1955
    1956
    1957
    1958
    1959
    1960
    1961
    1962
    1963
    1964
    1965
    1966
    1967
    1968
    1969
    1970
    1971
    1972
    1973
    1974
    1975
    1976
    1977
    1978
    1979
    1980
    1981
    1982
    1983
    1984
    1985
    1986
    1987
    1988
    1989
    1990
    1991
    1992
    1993
    1994
    1995
    1996
    1997
    1998
    1999
    2000
    2001
    2002
    2003
    2004
    2005
    2006
    2007
    2008
    2009
    2010
    2011
    2012
    2013
    2014
    2015
    2016
    2017
    2018
    2019
    2020
    2021
    2022
    2023
    2024
    2025
    2026
    2027
    2028
    2029
    2030
    2031
    2032
    2033
    2034
    2035
    2036
    2037
    2038
    2039
    2040
    2041
    2042
    2043
    2044
    2045
    2046
    2047
    2048
    2049
    2050
    2051
    2052
    2053
    2054
    2055
    2056
    2057
    2058
    2059
    2060
    2061
    2062
    2063
    2064
    2065
    2066
    2067
    2068
    2069
    2070
    2071
    2072
    2073
    2074
    2075
    2076
    2077
    2078
    2079
    2080
    2081
    2082
    2083
    2084
    2085
    2086
    2087
    2088
    2089
    2090
    2091
    2092
    2093
    2094
    2095
    2096
    2097
    2098
    2099
    2100
    2101
    2102
    2103
    2104
    2105
    2106
    2107
    2108
    2109
    2110
    2111
    2112
    2113
    2114
    2115
    2116
    2117
    2118
    2119
    2120
    2121
    2122
    2123
    2124
    2125
    2126
    2127
    2128
    2129
    2130
    2131
    2132
    2133
    2134
    2135
    2136
    2137
    2138
    2139
    2140
    2141
    2142
    2143
    2144
    2145
    2146
    2147
    2148
    2149
    2150
    2151
    2152
    2153
    2154
    2155
    2156
    2157
    2158
    2159
    2160
    2161
    2162
    2163
    2164
    2165
    2166
    2167
    2168
    2169
    2170
    2171
    2172
    2173
    2174
    2175
    2176
    2177
    2178
    2179
    2180
    2181
    2182
    2183
    2184
    2185
    2186
    2187
    2188
    2189
    2190
    2191
    2192
    2193
    2194
    2195
    2196
    2197
    2198
    2199
    2200
    2201
    2202
    2203
    2204
    2205
    2206
    2207
    2208
    2209
    2210
    2211
    2212
    2213
    2214
    2215
    2216
    2217
    2218
    2219
    2220
    2221
    2222
    2223
    2224
    2225
    2226
    2227
    2228
    2229
    2230
    2231
    2232
    2233
    2234
    2235
    2236
    2237
    2238
    2239
    2240
    2241
    2242
    2243
    2244
    2245
    2246
    2247
    2248
    2249
    2250
    2251
    2252
    2253
    2254
    2255
    2256
    2257
    2258
    2259
    2260
    2261
    2262
    2263
    2264
    2265
    2266
    2267
    2268
    2269
    2270
    2271
    2272
    2273
    2274
    2275
    2276
    2277
    2278
    2279
    2280
    2281
    2282
    2283
    2284
    2285
    2286
    2287
    2288
    2289
    2290
    2291
    2292
    2293
    2294
    2295
    2296
    2297
    2298
    2299
    2300
    2301
    2302
    2303
    2304
    2305
    2306
    2307
    2308
    2309
    2310
    2311
    2312
    2313
    2314
    2315
    2316
    2317
    2318
    2319
    2320
    2321
    2322
    2323
    2324
    2325
    2326
    2327
    2328
    2329
    2330
    2331
    2332
    2333
    2334
    2335
    2336
    2337
    2338
    2339
    2340
    2341
    2342
    2343
    2344
    2345
    2346
    2347
    2348
    2349
    2350
    2351
    2352
    2353
    2354
    2355
    2356
    2357
    2358
    2359
    2360
    2361
    2362
    2363
    2364
    2365
    2366
    2367
    2368
    2369
    2370
    2371
    2372
    2373
    2374
    2375
    2376
    2377
    2378
    2379
    2380
    2381
    2382
    2383
    2384
    2385
    2386
    2387
    2388
    2389
    2390
    2391
    2392
    2393
    2394
    2395
    2396
    2397
    2398
    2399
    2400
    2401
    2402
    2403
    2404
    2405
    2406
    2407
    2408
    2409
    2410
    2411
    2412
    2413
    2414
    2415
    2416
    2417
    2418
    2419
    2420
    2421
    2422
    2423
    2424
    2425
    2426
    2427
    2428
    2429
    2430
    2431
    2432
    2433
    2434
    2435
    2436
    2437
    2438
    2439
    2440
    2441
    2442
    2443
    2444
    2445
    2446
    2447
    2448
    2449
    2450
    2451
    2452
    2453
    2454
    2455
    2456
    2457
    2458
    2459
    2460
    2461
    2462
    2463
    2464
    2465
    2466
    2467
    2468
    2469
    2470
    2471
    2472
    2473
    2474
    2475
    2476
    2477
    2478
    2479
    2480
    2481
    2482
    2483
    2484
    2485
    2486
    2487
    2488
    2489
    2490
    2491
    2492
    2493
    2494
    2495
    2496
    2497
    2498
    2499
    2500
    2501
    2502
    2503
    2504
    2505
    2506
    2507
    2508
    2509
    2510
    2511
    2512
    2513
    2514
    2515
    2516
    2517
    2518
    2519
    2520
    2521
    2522
    2523
    2524
    2525
    2526
    2527
    2528
    2529
    2530
    2531
    2532
    2533
    2534
    2535
    2536
    2537
    2538
    2539
    2540
    2541
    2542
    2543
    2544
    2545
    2546
    2547
    2548
    2549
    2550
    2551
    2552
    2553
    2554
    2555
    2556
    2557
    2558
    2559
    2560
    2561
    2562
    2563
    2564
    2565
    2566
    2567
    2568
    2569
    2570
    2571
    2572
    2573
    2574
    2575
    2576
    2577
    2578
    2579
    2580
    2581
    2582
    2583
    2584
    2585
    2586
    2587
    2588
    2589
    2590
    2591
    2592
    2593
    2594
    2595
    2596
    2597
    2598
    2599
    2600
    2601
    2602
    2603
    2604
    2605
    2606
    2607
    2608
    2609
    2610
    2611
    2612
    2613
    2614
    2615
    2616
    2617
    2618
    2619
    2620
    2621
    2622
    2623
    2624
    2625
    2626
    2627
    2628
    2629
    2630
    2631
    2632
    2633
    2634
    2635
    2636
    2637
    2638
    2639
    2640
    2641
    2642
    2643
    2644
    2645
    2646
    2647
    2648
    2649
    2650
    2651
    2652
    2653
    2654
    2655
    2656
    2657
    2658
    2659
    2660
    2661
    2662
    2663
    2664
    2665
    2666
    2667
    2668
    2669
    2670
    2671
    2672
    2673
    2674
    2675
    2676
    2677
    2678
    2679
    2680
    2681
    2682
    2683
    2684
    2685
    2686
    2687
    2688
    2689
    2690
    2691
    2692
    2693
    2694
    2695
    2696
    2697
    2698
    2699
    2700
    2701
    2702
    2703
    2704
    2705
    2706
    2707
    2708
    2709
    2710
    2711
    2712
    2713
    2714
    2715
    2716
    2717
    2718
    2719
    2720
    2721
    2722
    2723
    2724
    2725
    2726
    2727
    2728
    2729
    2730
    2731
    2732
    2733
    2734
    2735
    2736
    2737
    2738
    2739
    2740
    2741
    2742
    2743
    2744
    2745
    2746
    2747
    2748
    2749
    2750
    2751
    2752
    2753
    2754
    2755
    2756
    2757
    2758
    2759
    2760
    2761
    2762
    2763
    2764
    2765
    2766
    2767
    2768
    2769
    2770
    2771
    2772
    2773
    2774
    2775
    2776
    2777
    2778
    2779
    2780
    2781
    2782
    2783
    2784
    2785
    2786
    2787
    2788
    2789
    2790
    2791
    2792
    2793
    2794
    2795
    2796
    2797
    2798
    2799
    2800
    2801
    2802
    2803
    2804
    2805
    2806
    2807
    2808
    2809
    2810
    2811
    2812
    2813
    2814
    2815
    2816
    2817
    2818
    2819
    2820
    2821
    2822
    2823
    2824
    2825
    2826
    2827
    2828
    2829
    2830
    2831
    2832
    2833
    2834
    2835
    2836
    2837
    2838
    2839
    2840
    2841
    2842
    2843
    2844
    2845
    2846
    2847
    2848
    2849
    2850
    2851
    2852
    2853
    2854
    2855
    2856
    2857
    2858
    2859
    2860
    2861
    2862
    2863
    2864
    2865
    2866
    2867
    2868
    2869
    2870
    2871
    2872
    2873
    2874
    2875
    2876
    2877
    2878
    2879
    2880
    2881
    2882
    2883
    2884
    2885
    2886
    2887
    2888
    2889
    2890
    2891
    2892
    2893
    2894
    2895
    2896
    2897
    2898
    2899
    2900
    2901
    2902
    2903
    2904
    2905
    2906
    2907
    2908
    2909
    2910
    2911
    2912
    2913
    2914
    2915
    2916
    2917
    2918
    2919
    2920
    2921
    2922
    2923
    2924
    2925
    2926
    2927
    2928
    2929
    2930
    2931
    2932
    2933
    2934
    2935
    2936
    2937
    2938
    2939
    2940
    2941
    2942
    2943
    2944
    2945
    2946
    2947
    2948
    2949
    2950
    2951
    2952
    2953
    2954
    2955
    2956
    2957
    2958
    2959
    2960
    2961
    2962
    2963
    2964
    2965
    2966
    2967
    2968
    2969
    2970
    2971
    2972
    2973
    2974
    2975
    2976
    2977
    2978
    2979
    2980
    2981
    2982
    2983
    2984
    2985
    2986
    2987
    2988
    2989
    2990
    2991
    2992
    2993
    2994
    2995
    2996
    2997
    2998
    2999
    3000
    3001
    3002
    3003
    3004
    3005
    3006
    3007
    3008
    3009
    3010
    3011
    3012
    3013
    3014
    3015
    3016
    3017
    3018
    3019
    3020
    3021
    3022
    3023
    3024
    3025
    3026
    3027
    3028
    3029
    3030
    3031
    3032
    3033
    3034
    3035
    3036
    3037
    3038
    3039
    3040
    3041
    3042
    3043
    3044
    3045
    3046
    3047
    3048
    3049
    3050
    3051
    3052
    3053
    3054
    3055
    3056
    3057
    3058
    3059
    3060
    3061
    3062
    3063
    3064
    3065
    3066
    3067
    3068
    3069
    3070
    3071
    3072
    3073
    3074
    3075
    3076
    3077
    3078
    3079
    3080
    3081
    3082
    3083
    3084
    3085
    3086
    3087
    3088
    3089
    3090
    3091
    3092
    3093
    3094
    3095
    3096
    3097
    3098
    3099
    3100
    3101
    3102
    3103
    3104
    3105
    3106
    3107
    3108
    3109
    3110
    3111
    3112
    3113
    3114
    3115
    3116
    3117
    3118
    3119
    3120
    3121
    3122
    3123
    3124
    3125
    3126
    3127
    3128
    3129
    3130
    3131
    3132
    3133
    3134
    3135
    3136
    3137
    3138
    3139
    3140
    3141
    3142
    3143
    3144
    3145
    3146
    3147
    3148
    3149
    3150
    3151
    3152
    3153
    3154
    3155
    3156
    3157
    3158
    3159
    3160
    3161
    3162
    3163
    3164
    3165
    3166
    3167
    3168
    3169
    3170
    3171
    3172
    3173
    3174
    3175
    3176
    3177
    3178
    3179
    3180
    3181
    3182
    3183
    3184
    3185
    3186
    3187
    3188
    3189
    3190
    3191
    3192
    3193
    3194
    3195
    3196
    3197
    3198
    3199
    3200
    3201
    3202
    3203
    3204
    3205
    3206
    3207
    3208
    3209
    3210
    3211
    3212
    3213
    3214
    3215
    3216
    3217
    3218
    3219
    3220
    3221
    3222
    3223
    3224
    3225
    3226
    3227
    3228
    3229
    3230
    3231
    3232
    3233
    3234
    3235
    3236
    3237
    3238
    3239
    3240
    3241
    3242
    3243
    3244
    3245
    3246
    3247
    3248
    3249
    3250
    3251
    3252
    3253
    3254
    3255
    3256
    3257
    3258
    3259
    3260
    3261
    3262
    3263
    3264
    3265
    3266
    3267
    3268
    3269
    3270
    3271
    3272
    3273
    3274
    3275
    3276
    3277
    3278
    3279
    3280
    3281
    3282
    3283
    3284
    3285
    3286
    3287
    3288
    3289
    3290
    3291
    3292
    3293
    3294
    3295
    3296
    3297
    3298
    3299
    3300
    3301
    3302
    3303
    3304
    3305
    3306
    3307
    3308
    3309
    3310
    3311
    3312
    3313
    3314
    3315
    3316
    3317
    3318
    3319
    3320
    3321
    3322
    3323
    3324
    3325
    3326
    3327
    3328
    3329
    3330
    3331
    3332
    3333
    3334
    3335
    3336
    3337
    3338
    3339
    3340
    3341
    3342
    3343
    3344
    3345
    3346
    3347
    3348
    3349
    3350
    3351
    3352
    3353
    3354
    3355
    3356
    3357
    3358
    3359
    3360
    3361
    3362
    3363
    3364
    3365
    3366
    3367
    3368
    3369
    3370
    3371
    3372
    3373
    3374
    3375
    3376
    3377
    3378
    3379
    3380
    3381
    3382
    3383
    3384
    3385
    3386
    3387
    3388
    3389
    3390
    3391
    3392
    3393
    3394
    3395
    3396
    3397
    3398
    3399
    3400
    3401
    3402
    3403
    3404
    3405
    3406
    3407
    3408
    3409
    3410
    3411
    3412
    3413
    3414
    3415
    3416
    3417
    3418
    3419
    3420
    3421
    3422
    3423
    3424
    3425
    3426
    3427
    3428
    3429
    3430
    3431
    3432
    3433
    3434
    3435
    3436
    3437
    3438
    3439
    3440
    3441
    3442
    3443
    3444
    3445
    3446
    3447
    3448
    3449
    3450
    3451
    3452
    3453
    3454
    3455
    3456
    3457
    3458
    3459
    3460
    3461
    3462
    3463
    3464
    3465
    3466
    3467
    3468
    3469
    3470
    3471
    3472
    3473
    3474
    3475
    3476
    3477
    3478
    3479
    3480
    3481
    3482
    3483
    3484
    3485
    3486
    3487
    3488
    3489
    3490
    3491
    3492
    3493
    3494
    3495
    3496
    3497
    3498
    3499
    3500
    3501
    3502
    3503
    3504
    3505
    3506
    3507
    3508
    3509
    3510
    3511
    3512
    3513
    3514
    3515
    3516
    3517
    3518
    3519
    3520
    3521
    3522
    3523
    3524
    3525
    3526
    3527
    3528
    3529
    3530
    3531
    3532
    3533
    3534
    3535
    3536
    3537
    3538
    3539
    3540
    3541
    3542
    3543
    3544
    3545
    3546
    3547
    3548
    3549
    3550
    3551
    3552
    3553
    3554
    3555
    3556
    3557
    3558
    3559
    3560
    3561
    3562
    3563
    3564
    3565
    3566
    3567
    3568
    3569
    3570
    3571
    3572
    3573
    3574
    3575
    3576
    3577
    3578
    3579
    3580
    3581
    3582
    3583
    3584
    3585
    3586
    3587
    3588
    3589
    3590
    3591
    3592
    3593
    3594
    3595
    3596
    3597
    3598
    3599
    3600
    3601
    3602
    3603
    3604
    3605
    3606
    3607
    3608
    3609
    3610
    3611
    3612
    3613
    3614
    3615
    3616
    3617
    3618
    3619
    3620
    3621
    3622
    3623
    3624
    3625
    3626
    3627
    3628
    3629
    3630
    3631
    3632
    3633
    3634
    3635
    3636
    3637
    3638
    3639
    3640
    3641
    3642
    3643
    3644
    3645
    3646
    3647
    3648
    3649
    3650
    3651
    3652
    3653
    3654
    3655
    3656
    3657
    3658
    3659
    3660
    3661
    3662
    3663
    3664
    3665
    3666
    3667
    3668
    3669
    3670
    3671
    3672
    3673
    3674
    3675
    3676
    3677
    3678
    3679
    3680
    3681
    3682
    3683
    3684
    3685
    3686
    3687
    3688
    3689
    3690
    3691
    3692
    3693
    3694
    3695
    3696
    3697
    3698
    3699
    3700
    3701
    3702
    3703
    3704
    3705
    3706
    3707
    3708
    3709
    3710
    3711
    3712
    3713
    3714
    3715
    3716
    3717
    3718
    3719
    3720
    3721
    3722
    3723
    3724
    3725
    3726
    3727
    3728
    3729
    3730
    3731
    3732
    3733
    3734
    3735
    3736
    3737
    3738
    3739
    3740
    3741
    3742
    3743
    3744
    3745
    3746
    3747
    3748
    3749
    3750
    3751
    3752
    3753
    3754
    3755
    3756
    3757
    3758
    3759
    3760
    3761
    3762
    3763
    3764
    3765
    3766
    3767
    3768
    3769
    3770
    3771
    3772
    3773
    3774
    3775
    3776
    3777
    3778
    3779
    3780
    3781
    3782
    3783
    3784
    3785
    3786
    3787
    3788
    3789
    3790
    3791
    3792
    3793
    3794
    3795
    3796
    3797
    3798
    3799
    3800
    3801
    3802
    3803
    3804
    3805
    3806
    3807
    3808
    3809
    3810
    3811
    3812
    3813
    3814
    3815
    3816
    3817
    3818
    3819
    3820
    3821
    3822
    3823
    3824
    3825
    3826
    3827
    3828
    3829
    3830
    3831
    3832
    3833
    3834
    3835
    3836
    3837
    3838
    3839
    3840
    3841
    3842
    3843
    3844
    3845
    3846
    3847
    3848
    3849
    3850
    3851
    3852
    3853
    3854
    3855
    3856
    3857
    3858
    3859
    3860
    3861
    3862
    3863
    3864
    3865
    3866
    3867
    3868
    3869
    3870
    3871
    3872
    3873
    3874
    3875
    3876
    3877
    3878
    3879
    3880
    3881
    3882
    3883
    3884
    3885
    3886
    3887
    3888
    3889
    3890
    3891
    3892
    3893
    3894
    3895
    3896
    3897
    3898
    3899
    3900
    3901
    3902
    3903
    3904
    3905
    3906
    3907
    3908
    3909
    3910
    3911
    3912
    3913
    3914
    3915
    3916
    3917
    3918
    3919
    3920
    3921
    3922
    3923
    3924
    3925
    3926
    3927
    3928
    3929
    3930
    3931
    3932
    3933
    3934
    3935
    3936
    3937
    3938
    3939
    3940
    3941
    3942
    3943
    3944
    3945
    3946
    3947
    3948
    3949
    3950
    3951
    3952
    3953
    3954
    3955
    3956
    3957
    3958
    3959
    3960
    3961
    3962
    3963
    3964
    3965
    3966
    3967
    3968
    3969
    3970
    3971
    3972
    3973
    3974
    3975
    3976
    3977
    3978
    3979
    3980
    3981
    3982
    3983
    3984
    3985
    3986
    3987
    3988
    3989
    3990
    3991
    3992
    3993
    3994
    3995
    3996
    3997
    3998
    3999
    4000
    4001
    4002
    4003
    4004
    4005
    4006
    4007
    4008
    4009
    4010
    4011
    4012
    4013
    4014
    4015
    4016
    4017
    4018
    4019
    4020
    4021
    4022
    4023
    4024
    4025
    4026
    4027
    4028
    4029
    4030
    4031
    4032
    4033
    4034
    4035
    4036
    4037
    4038
    4039
    4040
    4041
    4042
    4043
    4044
    4045
    4046
    4047
    4048
    4049
    4050
    4051
    4052
    4053
    4054
    4055
    4056
    4057
    4058
    4059
    4060
    4061
    4062
    4063
    4064
    4065
    4066
    4067
    4068
    4069
    4070
    4071
    4072
    4073
    4074
    4075
    4076
    4077
    4078
    4079
    4080
    4081
    4082
    4083
    4084
    4085
    4086
    4087
    4088
    4089
    4090
    4091
    4092
    4093
    4094
    4095
    4096
    4097
    4098
    4099
    4100
    4101
    4102
    4103
    4104
    4105
    4106
    4107
    4108
    4109
    4110
    4111
    4112
    4113
    4114
    4115
    4116
    4117
    4118
    4119
    4120
    4121
    4122
    4123
    4124
    4125
    4126
    4127
    4128
    4129
    4130
    4131
    4132
    4133
    4134
    4135
    4136
    4137
    4138
    4139
    4140
    4141
    4142
    4143
    4144
    4145
    4146
    4147
    4148
    4149
    4150
    4151
    4152
    4153
    4154
    4155
    4156
    4157
    4158
    4159
    4160
    4161
    4162
    4163
    4164
    4165
    4166
    4167
    4168
    4169
    4170
    4171
    4172
    4173
    4174
    4175
    4176
    4177
    4178
    4179
    4180
    4181
    4182
    4183
    4184
    4185
    4186
    4187
    4188
    4189
    4190
    4191
    4192
    4193
    4194
    4195
    4196
    4197
    4198
    4199
    4200
    4201
    4202
    4203
    4204
    4205
    4206
    4207
    4208
    4209
    4210
    4211
    4212
    4213
    4214
    4215
    4216
    4217
    4218
    4219
    4220
    4221
    4222
    4223
    4224
    4225
    4226
    4227
    4228
    4229
    4230
    4231
    4232
    4233
    4234
    4235
    4236
    4237
    4238
    4239
    4240
    4241
    4242
    4243
    4244
    4245
    4246
    4247
    4248
    4249
    4250
    4251
    4252
    4253
    4254
    4255
    4256
    4257
    4258
    4259
    4260
    4261
    4262
    4263
    4264
    4265
    4266
    4267
    4268
    4269
    4270
    4271
    4272
    4273
    4274
    4275
    4276
    4277
    4278
    4279
    4280
    4281
    4282
    4283
    4284
    4285
    4286
    4287
    4288
    4289
    4290
    4291
    4292
    4293
    4294
    4295
    4296
    4297
    4298
    4299
    4300
    4301
    4302
    4303
    4304
    4305
    4306
    4307
    4308
    4309
    4310
    4311
    4312
    4313
    4314
    4315
    4316
    4317
    4318
    4319
    4320
    4321
    4322
    4323
    4324
    4325
    4326
    4327
    4328
    4329
    4330
    4331
    4332
    4333
    4334
    4335
    4336
    4337
    4338
    4339
    4340
    4341
    4342
    4343
    4344
    4345
    4346
    4347
    4348
    4349
    4350
    4351
    4352
    4353
    4354
    4355
    4356
    4357
    4358
    4359
    4360
    4361
    4362
    4363
    4364
    4365
    4366
    4367
    4368
    4369
    4370
    4371
    4372
    4373
    4374
    4375
    4376
    4377
    4378
    4379
    4380
    4381
    4382
    4383
    4384
    4385
    4386
    4387
    4388
    4389
    4390
    4391
    4392
    4393
    4394
    4395
    4396
    4397
    4398
    4399
    4400
    4401
    4402
    4403
    4404
    4405
    4406
    4407
    4408
    4409
    4410
    4411
    4412
    4413
    4414
    4415
    4416
    4417
    4418
    4419
    4420
    4421
    4422
    4423
    4424
    4425
    4426
    4427
    4428
    4429
    4430
    4431
    4432
    4433
    4434
    4435
    4436
    4437
    4438
    4439
    4440
    4441
    4442
    4443
    4444
    4445
    4446
    4447
    4448
    4449
    4450
    4451
    4452
    4453
    4454
    4455
    4456
    4457
    4458
    4459
    4460
    4461
    4462
    4463
    4464
    4465
    4466
    4467
    4468
    4469
    4470
    4471
    4472
    4473
    4474
    4475
    4476
    4477
    4478
    4479
    4480
    4481
    4482
    4483
    4484
    4485
    4486
    4487
    4488
    4489
    4490
    4491
    4492
    4493
    4494
    4495
    4496
    4497
    4498
    4499
    4500
    4501
    4502
    4503
    4504
    4505
    4506
    4507
    4508
    4509
    4510
    4511
    4512
    4513
    4514
    4515
    4516
    4517
    4518
    4519
    4520
    4521
    4522
    4523
    4524
    4525
    4526
    4527
    4528
    4529
    4530
    4531
    4532
    4533
    4534
    4535
    4536
    4537
    4538
    4539
    4540
    4541
    4542
    4543
    4544
    4545
    4546
    4547
    4548
    4549
    4550
    4551
    4552
    4553
    4554
    4555
    4556
    4557
    4558
    4559
    4560
    4561
    4562
    4563
    4564
    4565
    4566
    4567
    4568
    4569
    4570
    4571
    4572
    4573
    4574
    4575
    4576
    4577
    4578
    4579
    4580
    4581
    4582
    4583
    4584
    4585
    4586
    4587
    4588
    4589
    4590
    4591
    4592
    4593
    4594
    4595
    4596
    4597
    4598
    4599
    4600
    4601
    4602
    4603
    4604
    4605
    4606
    4607
    4608
    4609
    4610
    4611
    4612
    4613
    4614
    4615
    4616
    4617
    4618
    4619
    4620
    4621
    4622
    4623
    4624
    4625
    4626
    4627
    4628
    4629
    4630
    4631
    4632
    4633
    4634
    4635
    4636
    4637
    4638
    4639
    4640
    4641
    4642
    4643
    4644
    4645
    4646
    4647
    4648
    4649
    4650
    4651
    4652
    4653
    4654
    4655
    4656
    4657
    4658
    4659
    4660
    4661
    4662
    4663
    4664
    4665
    4666
    4667
    4668
    4669
    4670
    4671
    4672
    4673
    4674
    4675
    4676
    4677
    4678
    4679
    4680
    4681
    4682
    4683
    4684
    4685
    4686
    4687
    4688
    4689
    4690
    4691
    4692
    4693
    4694
    4695
    4696
    4697
    4698
    4699
    4700
    4701
    4702
    4703
    4704
    4705
    4706
    4707
    4708
    4709
    4710
    4711
    4712
    4713
    4714
    4715
    4716
    4717
    4718
    4719
    4720
    4721
    4722
    4723
    4724
    4725
    4726
    4727
    4728
    4729
    4730
    4731
    4732
    4733
    4734
    4735
    4736
    4737
    4738
    4739
    4740
    4741
    4742
    4743
    4744
    4745
    4746
    4747
    4748
    4749
    4750
    4751
    4752
    4753
    4754
    4755
    4756
    4757
    4758
    4759
    4760
    4761
    4762
    4763
    4764
    4765
    4766
    4767
    4768
    4769
    4770
    4771
    4772
    4773
    4774
    4775
    4776
    4777
    4778
    4779
    4780
    4781
    4782
    4783
    4784
    4785
    4786
    4787
    4788
    4789
    4790
    4791
    4792
    4793
    4794
    4795
    4796
    4797
    4798
    4799
    4800
    4801
    4802
    4803
    4804
    4805
    4806
    4807
    4808
    4809
    4810
    4811
    4812
    4813
    4814
    4815
    4816
    4817
    4818
    4819
    4820
    4821
    4822
    4823
    4824
    4825
    4826
    4827
    4828
    4829
    4830
    4831
    4832
    4833
    4834
    4835
    4836
    4837
    4838
    4839
    4840
    4841
    4842
    4843
    4844
    4845
    4846
    4847
    4848
    4849
    4850
    4851
    4852
    4853
    4854
    4855
    4856
    4857
    4858
    4859
    4860
    4861
    4862
    4863
    4864
    4865
    4866
    4867
    4868
    4869
    4870
    4871
    4872
    4873
    4874
    4875
    4876
    4877
    4878
    4879
    4880
    4881
    4882
    4883
    4884
    4885
    4886
    4887
    4888
    4889
    4890
    4891
    4892
    4893
    4894
    4895
    4896
    4897
    4898
    4899
    4900
    4901
    4902
    4903
    4904
    4905
    4906
    4907
    4908
    4909
    4910
    4911
    4912
    4913
    4914
    4915
    4916
    4917
    4918
    4919
    4920
    4921
    4922
    4923
    4924
    4925
    4926
    4927
    4928
    4929
    4930
    4931
    4932
    4933
    4934
    4935
    4936
    4937
    4938
    4939
    4940
    4941
    4942
    4943
    4944
    4945
    4946
    4947
    4948
    4949
    4950
    4951
    4952
    4953
    4954
    4955
    4956
    4957
    4958
    4959
    4960
    4961
    4962
    4963
    4964
    4965
    4966
    4967
    4968
    4969
    4970
    4971
    4972
    4973
    4974
    4975
    4976
    4977
    4978
    4979
    4980
    4981
    4982
    4983
    4984
    4985
    4986
    4987
    4988
    4989
    4990
    4991
    4992
    4993
    4994
    4995
    4996
    4997
    4998
    4999
    5000
    5001
    5002
    5003
    5004
    5005
    5006
    5007
    5008
    5009
    5010
    5011
    5012
    5013
    5014
    5015
    5016
    5017
    5018
    5019
    5020
    5021
    5022
    5023
    5024
    5025
    5026
    5027
    5028
    5029
    5030
    5031
    5032
    5033
    5034
    5035
    5036
    5037
    5038
    5039
    5040
    5041
    5042
    5043
    5044
    5045
    5046
    5047
    5048
    5049
    5050
    5051
    5052
    5053
    5054
    5055
    5056
    5057
    5058
    5059
    5060
    5061
    5062
    5063
    5064
    5065
    5066
    5067
    5068
    5069
    5070
    5071
    5072
    5073
    5074
    5075
    5076
    5077
    5078
    5079
    5080
    5081
    5082
    5083
    5084
    5085
    5086
    5087
    5088
    5089
    5090
    5091
    5092
    5093
    5094
    5095
    5096
    5097
    5098
    5099
    5100
    5101
    5102
    5103
    5104
    5105
    5106
    5107
    5108
    5109
    5110
    5111
    5112
    5113
    5114
    5115
    5116
    5117
    5118
    5119
    5120
    5121
    5122
    5123
    5124
    5125
    5126
    5127
    5128
    5129
    5130
    5131
    5132
    5133
    5134
    5135
    5136
    5137
    5138
    5139
    5140
    5141
    5142
    5143
    5144
    5145
    5146
    5147
    5148
    5149
    5150
    5151
    5152
    5153
    5154
    5155
    5156
    5157
    5158
    5159
    5160
    5161
    5162
    5163
    5164
    5165
    5166
    5167
    5168
    5169
    5170
    5171
    5172
    5173
    5174
    5175
    5176
    5177
    5178
    5179
    5180
    5181
    5182
    5183
    5184
    5185
    5186
    5187
    5188
    5189
    5190
    5191
    5192
    5193
    5194
    5195
    5196
    5197
    5198
    5199
    5200
    5201
    5202
    5203
    5204
    5205
    5206
    5207
    5208
    5209
    5210
    5211
    5212
    5213
    5214
    5215
    5216
    5217
    5218
    5219
    5220
    5221
    5222
    5223
    5224
    5225
    5226
    5227
    5228
    5229
    5230
    5231
    5232
    5233
    5234
    5235
    5236
    5237
    5238
    5239
    5240
    5241
    5242
    5243
    5244
    5245
    5246
    5247
    5248
    5249
    5250
    5251
    5252
    5253
    5254
    5255
    5256
    5257
    5258
    5259
    5260
    5261
    5262
    5263
    5264
    5265
    5266
    5267
    5268
    5269
    5270
    5271
    5272
    5273
    5274
    5275
    5276
    5277
    5278
    5279
    5280
    5281
    5282
    5283
    5284
    5285
    5286
    5287
    5288
    5289
    5290
    5291
    5292
    5293
    5294
    5295
    5296
    5297
    5298
    5299
    5300
    5301
    5302
    5303
    5304
    5305
    5306
    5307
    5308
    5309
    5310
    5311
    5312
    5313
    5314
    5315
    5316
    5317
    5318
    5319
    5320
    5321
    5322
    5323
    5324
    5325
    5326
    5327
    5328
    5329
    5330
    5331
    5332
    5333
    5334
    5335
    5336
    5337
    5338
    5339
    5340
    5341
    5342
    5343
    5344
    5345
    5346
    5347
    5348
    5349
    5350
    5351
    5352
    5353
    5354
    5355
    5356
    5357
    5358
    5359
    5360
    5361
    5362
    5363
    5364
    5365
    5366
    5367
    5368
    5369
    5370
    5371
    5372
    5373
    5374
    5375
    5376
    5377
    5378
    5379
    5380
    5381
    5382
    5383
    5384
    5385
    5386
    5387
    5388
    5389
    5390
    5391
    5392
    5393
    5394
    5395
    5396
    5397
    5398
    5399
    5400
    5401
    5402
    5403
    5404
    5405
    5406
    5407
    5408
    5409
    5410
    5411
    5412
    5413
    5414
    5415
    5416
    5417
    5418
    5419
    5420
    5421
    5422
    5423
    5424
    5425
    5426
    5427
    5428
    5429
    5430
    5431
    5432
    5433
    5434
    5435
    5436
    5437
    5438
    5439
    5440
    5441
    5442
    5443
    5444
    5445
    5446
    5447
    5448
    5449
    5450
    5451
    5452
    5453
    5454
    5455
    5456
    5457
    5458
    5459
    5460
    5461
    5462
    5463
    5464
    5465
    5466
    5467
    5468
    5469
    5470
    5471
    5472
    5473
    5474
    5475
    5476
    5477
    5478
    5479
    5480
    5481
    5482
    5483
    5484
    5485
    5486
    5487
    5488
    5489
    5490
    5491
    5492
    5493
    5494
    5495
    5496
    5497
    5498
    5499
    5500
    5501
    5502
    5503
    5504
    5505
    5506
    5507
    5508
    5509
    5510
    5511
    5512
    5513
    5514
    5515
    5516
    5517
    5518
    5519
    5520
    5521
    5522
    5523
    5524
    5525
    5526
    5527
    5528
    5529
    5530
    5531
    5532
    5533
    5534
    5535
    5536
    5537
    5538
    5539
    5540
    5541
    5542
    5543
    5544
    5545
    5546
    5547
    5548
    5549
    5550
    5551
    5552
    5553
    5554
    5555
    5556
    5557
    5558
    5559
    5560
    5561
    5562
    5563
    5564
    5565
    5566
    5567
    5568
    5569
    5570
    5571
    5572
    5573
    5574
    5575
    5576
    5577
    5578
    5579
    5580
    5581
    5582
    5583
    5584
    5585
    5586
    5587
    5588
    5589
    5590
    5591
    5592
    5593
    5594
    5595
    5596
    5597
    5598
    5599
    5600
    5601
    5602
    5603
    5604
    5605
    5606
    5607
    5608
    5609
    5610
    5611
    5612
    5613
    5614
    5615
    5616
    5617
    5618
    5619
    5620
    5621
    5622
    5623
    5624
    5625
    5626
    5627
    5628
    5629
    5630
    5631
    5632
    5633
    5634
    5635
    5636
    5637
    5638
    5639
    5640
    5641
    5642
    5643
    5644
    5645
    5646
    5647
    5648
    5649
    5650
    5651
    5652
    5653
    5654
    5655
    5656
    5657
    5658
    5659
    5660
    5661
    5662
    5663
    5664
    5665
    5666
    5667
    5668
    5669
    5670
    5671
    5672
    5673
    5674
    5675
    5676
    5677
    5678
    5679
    5680
    5681
    5682
    5683
    5684
    5685
    5686
    5687
    5688
    5689
    5690
    5691
    5692
    5693
    5694
    5695
    5696
    5697
    5698
    5699
    5700
    5701
    5702
    5703
    5704
    5705
    5706
    5707
    5708
    5709
    5710
    5711
    5712
    5713
    5714
    5715
    5716
    5717
    5718
    5719
    5720
    5721
    5722
    5723
    5724
    5725
    5726
    5727
    5728
    5729
    5730
    5731
    5732
    5733
    5734
    5735
    5736
    5737
    5738
    5739
    5740
    5741
    5742
    5743
    5744
    5745
    5746
    5747
    5748
    5749
    5750
    5751
    5752
    5753
    5754
    5755
    5756
    5757
    5758
    5759
    5760
    5761
    5762
    5763
    5764
    5765
    5766
    5767
    5768
    5769
    5770
    5771
    5772
    5773
    5774
    5775
    5776
    5777
    5778
    5779
    5780
    5781
    5782
    5783
    5784
    5785
    5786
    5787
    5788
    5789
    5790
    5791
    5792
    5793
    5794
    5795
    5796
    5797
    5798
    5799
    5800
    5801
    5802
    5803
    5804
    5805
    5806
    5807
    5808
    5809
    5810
    5811
    5812
    5813
    5814
    5815
    5816
    5817
    5818
    5819
    5820
    5821
    5822
    5823
    5824
    5825
    5826
    5827
    5828
    5829
    5830
    5831
    5832
    5833
    5834
    5835
    5836
    5837
    5838
    5839
    5840
    5841
    5842
    5843
    5844
    5845
    5846
    5847
    5848
    5849
    5850
    5851
    5852
    5853
    5854
    5855
    5856
    5857
    5858
    5859
    5860
    5861
    5862
    5863
    5864
    5865
    5866
    5867
    5868
    5869
    5870
    5871
    5872
    5873
    5874
    5875
    5876
    5877
    5878
    5879
    5880
    5881
    5882
    5883
    5884
    5885
    5886
    5887
    5888
    5889
    5890
    5891
    5892
    5893
    5894
    5895
    5896
    5897
    5898
    5899
    5900
    5901
    5902
    5903
    5904
    5905
    5906
    5907
    5908
    5909
    5910
    5911
    5912
    5913
    5914
    5915
    5916
    5917
    5918
    5919
    5920
    5921
    5922
    5923
    5924
    5925
    5926
    5927
    5928
    5929
    5930
    5931
    5932
    5933
    5934
    5935
    5936
    5937
    5938
    5939
    5940
    5941
    5942
    5943
    5944
    5945
    5946
    5947
    5948
    5949
    5950
    5951
    5952
    5953
    5954
    5955
    5956
    5957
    5958
    5959
    5960
    5961
    5962
    5963
    5964
    5965
    5966
    5967
    5968
    5969
    5970
    5971
    5972
    5973
    5974
    5975
    5976
    5977
    5978
    5979
    5980
    5981
    5982
    5983
    5984
    5985
    5986
    5987
    5988
    5989
    5990
    5991
    5992
    5993
    5994
    5995
    5996
    5997
    5998
    5999
    6000
    6001
    6002
    6003
    6004
    6005
    6006
    6007
    6008
    6009
    6010
    6011
    6012
    6013
    6014
    6015
    6016
    6017
    6018
    6019
    6020
    6021
    6022
    6023
    6024
    6025
    6026
    6027
    6028
    6029
    6030
    6031
    6032
    6033
    6034
    6035
    6036
    6037
    6038
    6039
    6040
    6041
    6042
    6043
    6044
    6045
    6046
    6047
    6048
    6049
    6050
    6051
    6052
    6053
    6054
    6055
    6056
    6057
    6058
    6059
    6060
    6061
    6062
    6063
    6064
    6065
    6066
    6067
    6068
    6069
    6070
    6071
    6072
    6073
    6074
    6075
    6076
    6077
    6078
    6079
    6080
    6081
    6082
    6083
    6084
    6085
    6086
    6087
    6088
    6089
    6090
    6091
    6092
    6093
    6094
    6095
    6096
    6097
    6098
    6099
    6100
    6101
    6102
    6103
    6104
    6105
    6106
    6107
    6108
    6109
    6110
    6111
    6112
    6113
    6114
    6115
    6116
    6117
    6118
    6119
    6120
    6121
    6122
    6123
    6124
    6125
    6126
    6127
    6128
    6129
    6130
    6131
    6132
    6133
    6134
    6135
    6136
    6137
    6138
    6139
    6140
    6141
    6142
    6143
    6144
    6145
    6146
    6147
    6148
    6149
    6150
    6151
    6152
    6153
    6154
    6155
    6156
    6157
    6158
    6159
    6160
    6161
    6162
    6163
    6164
    6165
    6166
    6167
    6168
    6169
    6170
    6171
    6172
    6173
    6174
    6175
    6176
    6177
    6178
    6179
    6180
    6181
    6182
    6183
    6184
    6185
    6186
    6187
    6188
    6189
    6190
    6191
    6192
    6193
    6194
    6195
    6196
    6197
    6198
    6199
    6200
    6201
    6202
    6203
    6204
    6205
    6206
    6207
    6208
    6209
    6210
    6211
    6212
    6213
    6214
    6215
    6216
    6217
    6218
    6219
    6220
    6221
    6222
    6223
    6224
    6225
    6226
    6227
    6228
    6229
    6230
    6231
    6232
    6233
    6234
    6235
    6236
    6237
    6238
    6239
    6240
    6241
    6242
    6243
    6244
    6245
    6246
    6247
    6248
    6249
    6250
    6251
    6252
    6253
    6254
    6255
    6256
    6257
    6258
    6259
    6260
    6261
    6262
    6263
    6264
    6265
    6266
    6267
    6268
    6269
    6270
    6271
    6272
    6273
    6274
    6275
    6276
    6277
    6278
    6279
    6280
    6281
    6282
    6283
    6284
    6285
    6286
    6287
    6288
    6289
    6290
    6291
    6292
    6293
    6294
    6295
    6296
    6297
    6298
    6299
    6300
    6301
    6302
    6303
    6304
    6305
    6306
    6307
    6308
    6309
    6310
    6311
    6312
    6313
    6314
    6315
    6316
    6317
    6318
    6319
    6320
    6321
    6322
    6323
    6324
    6325
    6326
    6327
    6328
    6329
    6330
    6331
    6332
    6333
    6334
    6335
    6336
    6337
    6338
    6339
    6340
    6341
    6342
    6343
    6344
    6345
    6346
    6347
    6348
    6349
    6350
    6351
    6352
    6353
    6354
    6355
    6356
    6357
    6358
    6359
    6360
    6361
    6362
    6363
    6364
    6365
    6366
    6367
    6368
    6369
    6370
    6371
    6372
    6373
    6374
    6375
    6376
    6377
    6378
    6379
    6380
    6381
    6382
    6383
    6384
    6385
    6386
    6387
    6388
    6389
    6390
    6391
    6392
    6393
    6394
    6395
    6396
    6397
    6398
    6399
    6400
    6401
    6402
    6403
    6404
    6405
    6406
    6407
    6408
    6409
    6410
    6411
    6412
    6413
    6414
    6415
    6416
    6417
    6418
    6419
    6420
    6421
    6422
    6423
    6424
    6425
    6426
    6427
    6428
    6429
    6430
    6431
    6432
    6433
    6434
    6435
    6436
    6437
    6438
    6439
    6440
    6441
    6442
    6443
    6444
    6445
    6446
    6447
    6448
    6449
    6450
    6451
    6452
    6453
    6454
    6455
    6456
    6457
    6458
    6459
    6460
    6461
    6462
    6463
    6464
    6465
    6466
    6467
    6468
    6469
    6470
    6471
    6472
    6473
    6474
    6475
    6476
    6477
    6478
    6479
    6480
    6481
    6482
    6483
    6484
    6485
    6486
    6487
    6488
    6489
    6490
    6491
    6492
    6493
    6494
    6495
    6496
    6497
    6498
    6499
    6500
    6501
    6502
    6503
    6504
    6505
    6506
    6507
    6508
    6509
    6510
    6511
    6512
    6513
    6514
    6515
    6516
    6517
    6518
    6519
    6520
    6521
    6522
    6523
    6524
    6525
    6526
    6527
    6528
    6529
    6530
    6531
    6532
    6533
    6534
    6535
    6536
    6537
    6538
    6539
    6540
    6541
    6542
    6543
    6544
    6545
    6546
    6547
    6548
    6549
    6550
    6551
    6552
    6553
    6554
    6555
    6556
    6557
    6558
    6559
    6560
    6561
    6562
    6563
    6564
    6565
    6566
    6567
    6568
    6569
    6570
    6571
    6572
    6573
    6574
    6575
    6576
    6577
    6578
    6579
    6580
    6581
    6582
    6583
    6584
    6585
    6586
    6587
    6588
    6589
    6590
    6591
    6592
    6593
    6594
    6595
    6596
    6597
    6598
    6599
    6600
    6601
    6602
    6603
    6604
    6605
    6606
    6607
    6608
    6609
    6610
    6611
    6612
    6613
    6614
    6615
    6616
    6617
    6618
    6619
    6620
    6621
    6622
    6623
    6624
    6625
    6626
    6627
    6628
    6629
    6630
    6631
    6632
    6633
    6634
    6635
    6636
    6637
    6638
    6639
    6640
    6641
    6642
    6643
    6644
    6645
    6646
    6647
    6648
    6649
    6650
    6651
    6652
    6653
    6654
    6655
    6656
    6657
    6658
    6659
    6660
    6661
    6662
    6663
    6664
    6665
    6666
    6667
    6668
    6669
    6670
    6671
    6672
    6673
    6674
    6675
    6676
    6677
    6678
    6679
    6680
    6681
    6682
    6683
    6684
    6685
    6686
    6687
    6688
    6689
    6690
    6691
    6692
    6693
    6694
    6695
    6696
    6697
    6698
    6699
    6700
    6701
    6702
    6703
    6704
    6705
    6706
    6707
    6708
    6709
    6710
    6711
    6712
    6713
    6714
    6715
    6716
    6717
    6718
    6719
    6720
    6721
    6722
    6723
    6724
    6725
    6726
    6727
    6728
    6729
    6730
    6731
    6732
    6733
    6734
    6735
    6736
    6737
    6738
    6739
    6740
    6741
    6742
    6743
    6744
    6745
    6746
    6747
    6748
    6749
    6750
    6751
    6752
    6753
    6754
    6755
    6756
    6757
    6758
    6759
    6760
    6761
    6762
    6763
    6764
    6765
    6766
    6767
    6768
    6769
    6770
    6771
    6772
    6773
    6774
    6775
    6776
    6777
    6778
    6779
    6780
    6781
    6782
    6783
    6784
    6785
    6786
    6787
    6788
    6789
    6790
    6791
    6792
    6793
    6794
    6795
    6796
    6797
    6798
    6799
    6800
    6801
    6802
    6803
    6804
    6805
    6806
    6807
    6808
    6809
    6810
    6811
    6812
    6813
    6814
    6815
    6816
    6817
    6818
    6819
    6820
    6821
    6822
    6823
    6824
    6825
    6826
    6827
    6828
    6829
    6830
    6831
    6832
    6833
    6834
    6835
    6836
    6837
    6838
    6839
    6840
    6841
    6842
    6843
    6844
    6845
    6846
    6847
    6848
    6849
    6850
    6851
    6852
    6853
    6854
    6855
    6856
    6857
    6858
    6859
    6860
    6861
    6862
    6863
    6864
    6865
    6866
    6867
    6868
    6869
    6870
    6871
    6872
    6873
    6874
    6875
    6876
    6877
    6878
    6879
    6880
    6881
    6882
    6883
    6884
    6885
    6886
    6887
    6888
    6889
    6890
    6891
    6892
    6893
    6894
    6895
    6896
    6897
    6898
    6899
    6900
    6901
    6902
    6903
    6904
    6905
    6906
    6907
    6908
    6909
    6910
    6911
    6912
    6913
    6914
    6915
    6916
    6917
    6918
    6919
    6920
    6921
    6922
    6923
    6924
    6925
    6926
    6927
    6928
    6929
    6930
    6931
    6932
    6933
    6934
    6935
    6936
    6937
    6938
    6939
    6940
    6941
    6942
    6943
    6944
    6945
    6946
    6947
    6948
    6949
    6950
    6951
    6952
    6953
    6954
    6955
    6956
    6957
    6958
    6959
    6960
    6961
    6962
    6963
    6964
    6965
    6966
    6967
    6968
    6969
    6970
    6971
    6972
    6973
    6974
    6975
    6976
    6977
    6978
    6979
    6980
    6981
    6982
    6983
    6984
    6985
    6986
    6987
    6988
    6989
    6990
    6991
    6992
    6993
    6994
    6995
    6996
    6997
    6998
    6999
    7000
    7001
    7002
    7003
    7004
    7005
    7006
    7007
    7008
    7009
    7010
    7011
    7012
    7013
    7014
    7015
    7016
    7017
    7018
    7019
    7020
    7021
    7022
    7023
    7024
    7025
    7026
    7027
    7028
    7029
    7030
    7031
    7032
    7033
    7034
    7035
    7036
    7037
    7038
    7039
    7040
    7041
    7042
    7043
    7044
    7045
    7046
    7047
    7048
    7049
    7050
    7051
    7052
    7053
    7054
    7055
    7056
    7057
    7058
    7059
    7060
    7061
    7062
    7063
    7064
    7065
    7066
    7067
    7068
    7069
    7070
    7071
    7072
    7073
    7074
    7075
    7076
    7077
    7078
    7079
    7080
    7081
    7082
    7083
    7084
    7085
    7086
    7087
    7088
    7089
    7090
    7091
    7092
    7093
    7094
    7095
    7096
    7097
    7098
    7099
    7100
    7101
_pd_proc_wavelength     1.54059
_pd_spec_mount_mode     transmission
_pd_spec_mounting
;
thin layer in the specimen holder of the camera
;
_pd_spec_shape     flat_sheet
_pd_spec_size_axial     15
_pd_spec_size_equat     1
_pd_spec_size_thick     1
loop_
    _atom_site_type_symbol
    _atom_site_label
    _atom_site_fract_x
    _atom_site_fract_y
    _atom_site_fract_z
    _atom_site_U_iso_or_equiv
    _atom_site_adp_type
    _atom_site_calc_flag
    _atom_site_refinement_flags
    _atom_site_occupancy
    _atom_site_symmetry_multiplicity
    _atom_site_disorder_assembly
    _atom_site_disorder_group
    C C1 0.5220(10) 0.5094(8) 0.264(3) 0.094(8) Uiso d . 1 1 . .
    H H1 0.4633 0.5001 0.2748 0.113 Uiso calc . 1 1 . .
    C C2 0.5471(9) 0.5696(8) 0.249(3) 0.101(9) Uiso d . 1 1 . .
    H H2 0.5048 0.6002 0.2453 0.121 Uiso calc . 1 1 . .
    C C3 0.5843(10) 0.4630(7) 0.262(3) 0.103(9) Uiso d . 1 1 . .
    H H3 0.5669 0.4228 0.2680 0.123 Uiso calc . 1 1 . .
    C C4 0.6367(10) 0.5838(8) 0.240(3) 0.118(9) Uiso d . 1 1 . .
    C C5 0.7003(10) 0.5375(7) 0.243(3) 0.096(8) Uiso d . 1 1 . .
    H H5 0.7599 0.5467 0.2398 0.115 Uiso calc . 1 1 . .
    N N6 0.6604(8) 0.6455(6) 0.225(2) 0.105(6) Uiso d . 1 1 . .
    C C7 0.7447(11) 0.6707(8) 0.238(3) 0.107(9) Uiso d . 1 1 . .
    C C8 0.6730(9) 0.4775(8) 0.252(3) 0.098(8) Uiso d . 1 1 . .
    H H8 0.7145 0.4466 0.2509 0.117 Uiso calc . 1 1 . .
    N N9 0.5931(9) 0.6898(6) 0.206(2) 0.119(7) Uiso d . 1 1 . .
    O O10 0.8175(6) 0.6407(5) 0.2551(17) 0.087(5) Uiso d . 1 1 . .
    C C11 0.6328(11) 0.7427(8) 0.206(2) 0.110(8) Uiso d . 1 1 . .
    C C12 0.5804(10) 0.8000(7) 0.191(3) 0.091(9) Uiso d . 1 1 . .
    H H12A 0.5176 0.7909 0.1805 0.136 Uiso calc . 1 1 . .
    H H12B 0.5882 0.8220 0.0731 0.136 Uiso calc . 1 1 . .
    H H12C 0.6015 0.8240 0.3102 0.136 Uiso calc . 1 1 . .
    C C13 0.7285(10) 0.7352(7) 0.224(2) 0.093(9) Uiso d . 1 1 . .
    N N14 0.7885(8) 0.7798(6) 0.226(2) 0.089(6) Uiso d . 1 1 . .
    N N15 0.8735(8) 0.7646(6) 0.2574(19) 0.101(7) Uiso d . 1 1 . .
    C C16 0.9368(10) 0.8107(8) 0.279(3) 0.106(9) Uiso d . 1 1 . .
    C C17 1.0271(10) 0.7878(7) 0.304(3) 0.095(9) Uiso d . 1 1 . .
    C C18 0.9411(9) 0.8733(8) 0.288(3) 0.101(9) Uiso d . 1 1 . .
    N N19 1.0839(8) 0.8384(6) 0.327(2) 0.093(7) Uiso d . 1 1 . .
    O O20 1.0518(6) 0.7337(5) 0.3047(16) 0.094(6) Uiso d . 1 1 . .
    N N21 1.0321(8) 0.8895(6) 0.319(2) 0.104(7) Uiso d . 1 1 . .
    C C22 0.8697(10) 0.9203(8) 0.268(3) 0.099(8) Uiso d . 1 1 . .
    H H22A 0.8971 0.9596 0.2829 0.149 Uiso calc . 1 1 . .
    H H22B 0.8354 0.9145 0.3720 0.149 Uiso calc . 1 1 . .
    H H22C 0.8306 0.9171 0.1373 0.149 Uiso calc . 1 1 . .
    C C23 1.1789(10) 0.8343(7) 0.394(3) 0.106(9) Uiso d . 1 1 . .
    C C24 1.2315(10) 0.8204(7) 0.251(3) 0.097(9) Uiso d . 1 1 . .
    H H24 1.2047 0.8152 0.1148 0.116 Uiso calc . 1 1 . .
    C C25 1.0666(10) 0.9483(7) 0.346(3) 0.095(9) Uiso d . 1 1 . .
    H H25A 1.1311 0.9470 0.3641 0.143 Uiso calc . 1 1 . .
    H H25B 1.0502 0.9661 0.4631 0.143 Uiso calc . 1 1 . .
    H H25C 1.0421 0.9720 0.2280 0.143 Uiso calc . 1 1 . .
    C C26 1.2192(11) 0.8450(7) 0.598(3) 0.111(9) Uiso d . 1 1 . .
    H H26 1.1841 0.8549 0.6911 0.133 Uiso calc . 1 1 . .
    C C27 1.3248(10) 0.8145(7) 0.316(3) 0.098(9) Uiso d . 1 1 . .
    H H27 1.3601 0.8038 0.2238 0.118 Uiso calc . 1 1 . .
    C C28 1.3126(10) 0.8405(7) 0.658(3) 0.108(9) Uiso d . 1 1 . .
    H H28 1.3400 0.8482 0.7924 0.130 Uiso calc . 1 1 . .
    C C29 1.3654(11) 0.8246(7) 0.519(3) 0.110(9) Uiso d . 1 1 . .
    H H29 1.4275 0.8207 0.5619 0.132 Uiso calc . 1 1 . .
    Cu Cu30 0.93520(16) 0.68180(13) 0.2845(5) 0.0760(14) Uiso d . 1 1 . .
    Cl Cl31 1.0116(3) 0.5976(2) 0.3067(8) 0.084(2) Uiso d . 1 1 . .
_geom_special_details
;
All e.s.d.'s (except the e.s.d. in the dihedral angle between two l.s. planes)
are estimated using the full covariance matrix. The cell e.s.d.'s are taken
into account individually in the estimation of e.s.d.'s in distances, angles
and torsion angles; correlations between e.s.d.'s in cell parameters are only
used when they are defined by crystal symmetry. An approximate (isotropic)
treatment of cell e.s.d.'s is used for estimating e.s.d.'s involving l.s.
planes.
;
loop_
    _geom_bond_atom_site_label_1
    _geom_bond_atom_site_label_2
    _geom_bond_site_symmetry_2
    _geom_bond_distance
    _geom_bond_publ_flag
    C1 C2 . 1.40(2) ?
    C1 C3 . 1.40(2) ?
    C1 H1 . 0.93 ?
    C2 C4 . 1.41(2) ?
    C2 H2 . 0.93 ?
    C3 C8 . 1.40(2) ?
    C3 H3 . 0.93 ?
    C4 C5 . 1.40(2) ?
    C4 N6 . 1.42(2) ?
    C5 C8 . 1.40(2) ?
    C5 H5 . 0.93 ?
    N6 C7 . 1.38(2) ?
    N6 N9 . 1.401(19) ?
    C7 O10 . 1.27(2) ?
    C7 C13 . 1.45(2) ?
    C8 H8 . 0.93 ?
    N9 C11 . 1.32(2) ?
    O10 Cu30 . 1.975(10) ?
    C11 C13 . 1.44(2) ?
    C11 C12 . 1.49(2) ?
    C12 H12A . 0.96 ?
    C12 H12B . 0.96 ?
    C12 H12C . 0.96 ?
    C13 N14 . 1.34(2) ?
    N14 N15 . 1.306(17) ?
    N15 C16 . 1.39(2) ?
    N15 Cu30 . 2.048(13) ?
    C16 C18 . 1.39(2) ?
    C16 C17 . 1.44(2) ?
    C17 O20 . 1.255(19) ?
    C17 N19 . 1.40(2) ?
    C18 N21 . 1.398(18) ?
    C18 C22 . 1.49(2) ?
    N19 N21 . 1.372(18) ?
    N19 C23 . 1.420(19) ?
    O20 Cu30 . 2.088(10) ?
    N21 C25 . 1.40(2) ?
    C22 H22A . 0.96 ?
    C22 H22B . 0.96 ?
    C22 H22C . 0.96 ?
    C23 C24 . 1.40(3) ?
    C23 C26 . 1.40(3) ?
    C24 C27 . 1.40(2) ?
    C24 H24 . 0.93 ?
    C25 H25A . 0.96 ?
    C25 H25B . 0.96 ?
    C25 H25C . 0.96 ?
    C26 C28 . 1.39(2) ?
    C26 H26 . 0.93 ?
    C27 C29 . 1.40(3) ?
    C27 H27 . 0.93 ?
    C28 C29 . 1.39(3) ?
    C28 H28 . 0.93 ?
    C29 H29 . 0.93 ?
    Cu30 Cl31 . 2.183(5) ?
loop_
    _geom_angle_atom_site_label_1
    _geom_angle_atom_site_label_2
    _geom_angle_atom_site_label_3
    _geom_angle_site_symmetry_1
    _geom_angle_site_symmetry_3
    _geom_angle
    _geom_angle_publ_flag
    C2 C1 C3 . . 120.5(15) ?
    C2 C1 H1 . . 119.7 ?
    C3 C1 H1 . . 119.8 ?
    C1 C2 C4 . . 119.7(15) ?
    C1 C2 H2 . . 120.1 ?
    C4 C2 H2 . . 120.1 ?
    C1 C3 C8 . . 119.4(15) ?
    C1 C3 H3 . . 120.3 ?
    C8 C3 H3 . . 120.3 ?
    C5 C4 C2 . . 120.1(16) ?
    C5 C4 N6 . . 121.3(14) ?
    C2 C4 N6 . . 118.6(15) ?
    C8 C5 C4 . . 119.1(15) ?
    C8 C5 H5 . . 120.5 ?
    C4 C5 H5 . . 120.4 ?
    C7 N6 N9 . . 111.7(13) ?
    C7 N6 C4 . . 128.9(13) ?
    N9 N6 C4 . . 119.3(12) ?
    O10 C7 N6 . . 124.7(15) ?
    O10 C7 C13 . . 130.7(15) ?
    N6 C7 C13 . . 104.6(13) ?
    C5 C8 C3 . . 121.1(15) ?
    C5 C8 H8 . . 119.4 ?
    C3 C8 H8 . . 119.5 ?
    C11 N9 N6 . . 107.4(13) ?
    C7 O10 Cu30 . . 121.1(10) ?
    N9 C11 C13 . . 110.5(15) ?
    N9 C11 C12 . . 121.3(14) ?
    C13 C11 C12 . . 128.2(15) ?
    C11 C12 H12A . . 109.5 ?
    C11 C12 H12B . . 109.5 ?
    H12A C12 H12B . . 109.5 ?
    C11 C12 H12C . . 109.5 ?
    H12A C12 H12C . . 109.5 ?
    H12B C12 H12C . . 109.5 ?
    N14 C13 C11 . . 125.8(15) ?
    N14 C13 C7 . . 128.3(14) ?
    C11 C13 C7 . . 105.9(14) ?
    N15 N14 C13 . . 117.2(13) ?
    N14 N15 C16 . . 117.7(13) ?
    N14 N15 Cu30 . . 131.5(10) ?
    C16 N15 Cu30 . . 110.8(10) ?
    N15 C16 C18 . . 139.8(15) ?
    N15 C16 C17 . . 112.0(14) ?
    C18 C16 C17 . . 108.2(14) ?
    O20 C17 N19 . . 125.9(13) ?
    O20 C17 C16 . . 127.9(14) ?
    N19 C17 C16 . . 106.3(13) ?
    C16 C18 N21 . . 107.4(13) ?
    C16 C18 C22 . . 131.9(14) ?
    N21 C18 C22 . . 120.7(14) ?
    N21 N19 C17 . . 108.7(12) ?
    N21 N19 C23 . . 126.9(12) ?
    C17 N19 C23 . . 122.9(13) ?
    C17 O20 Cu30 . . 106.1(9) ?
    N19 N21 C18 . . 109.5(12) ?
    N19 N21 C25 . . 124.4(12) ?
    C18 N21 C25 . . 126.1(13) ?
    C18 C22 H22A . . 109.5 ?
    C18 C22 H22B . . 109.5 ?
    H22A C22 H22B . . 109.4 ?
    C18 C22 H22C . . 109.5 ?
    H22A C22 H22C . . 109.5 ?
    H22B C22 H22C . . 109.4 ?
    C24 C23 C26 . . 120.8(15) ?
    C24 C23 N19 . . 118.6(15) ?
    C26 C23 N19 . . 120.6(16) ?
    C27 C24 C23 . . 119.0(17) ?
    C27 C24 H24 . . 120.5 ?
    C23 C24 H24 . . 120.5 ?
    N21 C25 H25A . . 109.5 ?
    N21 C25 H25B . . 109.5 ?
    H25A C25 H25B . . 109.5 ?
    N21 C25 H25C . . 109.5 ?
    H25A C25 H25C . . 109.4 ?
    H25B C25 H25C . . 109.5 ?
    C28 C26 C23 . . 119.1(17) ?
    C28 C26 H26 . . 120.4 ?
    C23 C26 H26 . . 120.5 ?
    C24 C27 C29 . . 120.5(18) ?
    C24 C27 H27 . . 119.8 ?
    C29 C27 H27 . . 119.8 ?
    C29 C28 C26 . . 120.7(16) ?
    C29 C28 H28 . . 119.7 ?
    C26 C28 H28 . . 119.7 ?
    C28 C29 C27 . . 119.9(14) ?
    C28 C29 H29 . . 120.1 ?
    C27 C29 H29 . . 120.1 ?
    O10 Cu30 N15 . . 90.9(5) ?
    O10 Cu30 O20 . . 173.8(4) ?
    N15 Cu30 O20 . . 83.0(5) ?
    O10 Cu30 Cl31 . . 94.0(4) ?
    N15 Cu30 Cl31 . . 174.8(4) ?
    O20 Cu30 Cl31 . . 92.0(3) ?
data_global
_journal_date_recd_electronic     2014-12-01
_journal_date_accepted     2014-12-17
_journal_name_full     'Acta Crystallographica, Section E'
_journal_year     2015
_journal_volume     71
_journal_issue      2
_journal_page_first     124
_journal_page_last     127
_journal_paper_category     GM
_journal_paper_doi     10.1107/S205698901402756X
_journal_coeditor_code     VN2088
_publ_contact_author_name     Kovalchukova
_publ_contact_author_address
;
Peoples' Friendship University of Russia,
6 Miklukho-Mallaya, 117198 Moscow, Russia
;
_publ_contact_author_email     'okovalchukova@mail.ru'
_publ_contact_author_fax     '+74996195912'
_publ_contact_author_phone     '+79161685829'
_publ_section_title
;\
Crystal structure of
chlorido{1-(2,3-dimethyl-5-oxido-1-phenyl-1<i>H</i>-pyrazol-2-ium-4-yl-\
\k<i>O</i>)-2-[3-methyl-5-oxo-1-phenyl-4,5-dihydro-1<i>H</i>-pyrazol-4-\
ylidene-\k<i>O</i>]hydrazin-1-ido-\k<i>N</i>^1^}copper(II) from laboratory 
X-ray powder data
;
loop_
    _publ_author_name
    _publ_author_address
    'Kovalchukova, Olga'
;
Peoples' Friendship University of Russia,
6 Miklukho-Mallaya, 117198 Moscow, Russia
;
    'Nguen, Van'
;
Peoples' Friendship University of Russia,
6 Miklukho-Mallaya, 117198 Moscow, Russia
;
    'Strashnova, Svetlana'
;
Peoples' Friendship University of Russia,
6 Miklukho-Mallaya, 117198 Moscow, Russia
;
    'Kuznetsov, Dmitry'
;
Moscow State University of Design and Technology,
33 Sadovnicheskaya, 117997 Moscow, Russia
;
    'Berikashvili, Teimuraz'
;
Georgian Technical University,
77 Kostava, 0175 Tbilisi, Georgia
;
_publ_section_synopsis
;
In the title copper(II) complex containing chloride and a derivative of
3-methyl-1-phenyl-4-hydrazopyrazolin-5-one, acting as a tridentate ligand,
the Cu^II^ atom is in a slightly distorted square-planar coordination.
Molecules stack in columns along the <i>c</i> axis.
;
