# Supplementary material for: Crystal structure of chlorido­{1-(2,3-dimethyl-5-oxido-1-phenyl-1H-pyrazol-2-ium-4-yl-κO)-2-[3-methyl-5-oxo-1-phenyl-4,5-di­hydro-1H-pyrazol-4-yl­idene-κO]hydrazin-1-ido-κN 1}copper(II) from laboratory X-ray powder data
Source: Acta Crystallogr E Crystallogr Commun. 2015 Jan 3;71(Pt 2):124–7. doi: 10.1107/S205698901402756X (PMC4384589; doi:10.1107/S205698901402756X)
Supplement: Supplementary file 2 [file e-71-00124-Isup2.rtv]

data_I

_pd_block_id      CuCl_pattern

loop_
      _pd_proc_point_id                           
      _pd_proc_2theta_corrected           
      _pd_proc_intensity_net                     
      _pd_calc_intensity_net                     
      _pd_proc_ls_weight                  # x100 !

   1  4.0000   4613   4671  .0217
   2  4.0100   4625   4679  .0216
   3  4.0200   4683   4686  .0214
   4  4.0300   4716   4694  .0212
   5  4.0400   4651   4702  .0215
   6  4.0500   4652   4710  .0215
   7  4.0600   4716   4717  .0212
   8  4.0700   4752   4725  .0210
   9  4.0800   4725   4733  .0212
  10  4.0900   4715   4740  .0212
  11  4.1000   4729   4748  .0211
  12  4.1100   4762   4755  .0210
  13  4.1200   4740   4762  .0211
  14  4.1300   4766   4770  .0210
  15  4.1400   4732   4777  .0211
  16  4.1500   4679   4784  .0214
  17  4.1600   4726   4791  .0212
  18  4.1700   4741   4798  .0211
  19  4.1800   4714   4805  .0212
  20  4.1900   4827   4812  .0207
  21  4.2000   4762   4819  .0210
  22  4.2100   4825   4826  .0207
  23  4.2200   4834   4833  .0207
  24  4.2300   4726   4840  .0212
  25  4.2400   4754   4847  .0210
  26  4.2500   4760   4853  .0210
  27  4.2600   4731   4860  .0211
  28  4.2700   4793   4866  .0209
  29  4.2800   4814   4873  .0208
  30  4.2900   4818   4879  .0208
  31  4.3000   4859   4886  .0206
  32  4.3100   4854   4892  .0206
  33  4.3200   4832   4899  .0207
  34  4.3300   4900   4905  .0204
  35  4.3400   4844   4911  .0206
  36  4.3500   4901   4917  .0204
  37  4.3600   4864   4923  .0206
  38  4.3700   4974   4930  .0201
  39  4.3800   5012   4936  .0200
  40  4.3900   4886   4942  .0205
  41  4.4000   4927   4948  .0203
  42  4.4100   4922   4953  .0203
  43  4.4200   4875   4959  .0205
  44  4.4300   4920   4965  .0203
  45  4.4400   4966   4971  .0201
  46  4.4500   4942   4977  .0202
  47  4.4600   4847   4982  .0206
  48  4.4700   4895   4988  .0204
  49  4.4800   4994   4993  .0200
  50  4.4900   5040   4999  .0198
  51  4.5000   4967   5004  .0201
  52  4.5100   4986   5010  .0201
  53  4.5200   5032   5015  .0199
  54  4.5300   5067   5021  .0197
  55  4.5400   5019   5026  .0199
  56  4.5500   5098   5031  .0196
  57  4.5600   5077   5036  .0197
  58  4.5700   5146   5042  .0194
  59  4.5800   5150   5047  .0194
  60  4.5900   4979   5052  .0201
  61  4.6000   5062   5057  .0198
  62  4.6100   5119   5062  .0195
  63  4.6200   5109   5067  .0196
  64  4.6300   5078   5072  .0197
  65  4.6400   5123   5076  .0195
  66  4.6500   5061   5081  .0198
  67  4.6600   4984   5086  .0201
  68  4.6700   5094   5091  .0196
  69  4.6800   5170   5096  .0193
  70  4.6900   5169   5100  .0193
  71  4.7000   5146   5105  .0194
  72  4.7100   5059   5109  .0198
  73  4.7200   5080   5114  .0197
  74  4.7300   5173   5118  .0193
  75  4.7400   5250   5123  .0190
  76  4.7500   5251   5127  .0190
  77  4.7600   5203   5132  .0192
  78  4.7700   5241   5136  .0191
  79  4.7800   5253   5140  .0190
  80  4.7900   5288   5483  .0189
  81  4.8000   5323   5493  .0188
  82  4.8100   5442   5503  .0184
  83  4.8200   5368   5513  .0186
  84  4.8300   5421   5523  .0184
  85  4.8400   5462   5533  .0183
  86  4.8500   5489   5544  .0182
  87  4.8600   5406   5554  .0185
  88  4.8700   5460   5565  .0183
  89  4.8800   5515   5576  .0181
  90  4.8900   5498   5587  .0182
  91  4.9000   5448   5598  .0184
  92  4.9100   5560   5610  .0180
  93  4.9200   5548   5621  .0180
  94  4.9300   5640   5633  .0177
  95  4.9400   5654   5645  .0177
  96  4.9500   5604   5657  .0178
  97  4.9600   5600   5669  .0179
  98  4.9700   5630   5682  .0178
  99  4.9800   5666   5694  .0176
 100  4.9900   5724   5707  .0175
 101  5.0000   5637   5721  .0177
 102  5.0100   5694   5734  .0176
 103  5.0200   5707   5748  .0175
 104  5.0300   5816   5762  .0172
 105  5.0400   5896   5776  .0170
 106  5.0500   5816   5791  .0172
 107  5.0600   5774   5806  .0173
 108  5.0700   5792   5821  .0173
 109  5.0800   5877   5837  .0170
 110  5.0900   5864   5853  .0171
 111  5.1000   5880   5869  .0170
 112  5.1100   5988   5886  .0167
 113  5.1200   5941   5903  .0168
 114  5.1300   5976   5921  .0167
 115  5.1400   6079   5939  .0165
 116  5.1500   6129   5958  .0163
 117  5.1600   6018   5978  .0166
 118  5.1700   6184   5997  .0162
 119  5.1800   6136   6018  .0163
 120  5.1900   6192   6039  .0161
 121  5.2000   6227   6061  .0161
 122  5.2100   6263   6083  .0160
 123  5.2200   6258   6106  .0160
 124  5.2300   6376   6130  .0157
 125  5.2400   6380   6155  .0157
 126  5.2500   6424   6180  .0156
 127  5.2600   6319   6206  .0158
 128  5.2700   6403   6234  .0156
 129  5.2800   6476   6262  .0154
 130  5.2900   6604   6291  .0151
 131  5.3000   6657   6322  .0150
 132  5.3100   6690   6354  .0149
 133  5.3200   6645   6387  .0150
 134  5.3300   6698   6421  .0149
 135  5.3400   6737   6456  .0148
 136  5.3500   6767   6493  .0148
 137  5.3600   6788   6532  .0147
 138  5.3700   6875   6573  .0145
 139  5.3800   6877   6615  .0145
 140  5.3900   6946   6659  .0144
 141  5.4000   6904   6705  .0145
 142  5.4100   7107   6753  .0141
 143  5.4200   7113   6804  .0141
 144  5.4300   7179   6857  .0139
 145  5.4400   7212   6912  .0139
 146  5.4500   7289   6971  .0137
 147  5.4600   7340   7032  .0136
 148  5.4700   7501   7097  .0133
 149  5.4800   7590   7165  .0132
 150  5.4900   7672   7237  .0130
 151  5.5000   7721   7313  .0130
 152  5.5100   7774   7393  .0129
 153  5.5200   7732   7477  .0129
 154  5.5300   7817   7567  .0128
 155  5.5400   7938   7662  .0126
 156  5.5500   8068   7762  .0124
 157  5.5600   8071   7869  .0124
 158  5.5700   8351   7981  .0120
 159  5.5800   8380   8101  .0119
 160  5.5900   8433   8228  .0119
 161  5.6000   8492   8362  .0118
 162  5.6100   8573   8504  .0117
 163  5.6200   8763   8654  .0114
 164  5.6300   8913   8812  .0112
 165  5.6400   9053   8978  .0110
 166  5.6500   9110   9152  .0110
 167  5.6600   9260   9333  .0108
 168  5.6700   9354   9522  .0107
 169  5.6800   9407   9716  .0106
 170  5.6900   9462   9916  .0106
 171  5.7000   9731  10120  .0103
 172  5.7100   9885  10327  .0101
 173  5.7200   9991  10534  .0100
 174  5.7300  10091  10741  .0099
 175  5.7400  10326  10945  .0097
 176  5.7500  10515  11145  .0095
 177  5.7600  10684  11340  .0094
 178  5.7700  11009  11530  .0091
 179  5.7800  11339  11716  .0088
 180  5.7900  11483  11900  .0087
 181  5.8000  11664  12085  .0086
 182  5.8100  11974  12278  .0084
 183  5.8200  12128  12484  .0082
 184  5.8300  12422  12715  .0081
 185  5.8400  12849  12983  .0078
 186  5.8500  13175  13300  .0076
 187  5.8600  13501  13682  .0074
 188  5.8700  14011  14143  .0071
 189  5.8800  14364  14696  .0070
 190  5.8900  14967  15349  .0067
 191  5.9000  15940  16103  .0063
 192  5.9100  16657  16950  .0060
 193  5.9200  17418  17869  .0057
 194  5.9300  18394  18823  .0054
 195  5.9400  19547  19762  .0051
 196  5.9500  20936  20623  .0048
 197  5.9600  22015  21336  .0045
 198  5.9700  23150  21837  .0043
 199  5.9800  23357  22077  .0043
 200  5.9900  22762  21826  .0044
 201  6.0000  21082  20529  .0047
 202  6.0100  19007  18773  .0053
 203  6.0200  16702  16585  .0060
 204  6.0300  14551  14500  .0069
 205  6.0400  12400  12678  .0081
 206  6.0500  10960  11174  .0091
 207  6.0600   9824   9984  .0102
 208  6.0700   9100   9072  .0110
 209  6.0800   8556   8390  .0117
 210  6.0900   7902   7885  .0127
 211  6.1000   7460   7513  .0134
 212  6.1100   7163   7235  .0140
 213  6.1200   6944   7024  .0144
 214  6.1300   6709   6859  .0149
 215  6.1400   6565   6727  .0152
 216  6.1500   6426   6619  .0156
 217  6.1600   6321   6529  .0158
 218  6.1700   6281   6454  .0159
 219  6.1800   6217   6390  .0161
 220  6.1900   6299   6336  .0159
 221  6.2000   6143   6289  .0163
 222  6.2100   6044   6249  .0165
 223  6.2200   5922   6214  .0169
 224  6.2300   5862   6185  .0171
 225  6.2400   5966   6159  .0168
 226  6.2500   6006   6137  .0167
 227  6.2600   5984   6118  .0167
 228  6.2700   6092   6102  .0164
 229  6.2800   5970   6089  .0168
 230  6.2900   5878   6078  .0170
 231  6.3000   5859   6068  .0171
 232  6.3100   5912   6061  .0169
 233  6.3200   5873   6055  .0170
 234  6.3300   5871   6050  .0170
 235  6.3400   5995   6047  .0167
 236  6.3500   5873   6046  .0170
 237  6.3600   5838   6045  .0171
 238  6.3700   5903   6045  .0169
 239  6.3800   6058   6047  .0165
 240  6.3900   5947   6050  .0168
 241  6.4000   5889   6053  .0170
 242  6.4100   5863   6058  .0171
 243  6.4200   5933   6063  .0169
 244  6.4300   5981   6070  .0167
 245  6.4400   6050   6077  .0165
 246  6.4500   6062   6085  .0165
 247  6.4600   6044   6094  .0165
 248  6.4700   6115   6104  .0164
 249  6.4800   6094   6114  .0164
 250  6.4900   6133   6126  .0163
 251  6.5000   6013   6138  .0166
 252  6.5100   6064   6152  .0165
 253  6.5200   6140   6166  .0163
 254  6.5300   6190   6182  .0162
 255  6.5400   6283   6198  .0159
 256  6.5500   6298   6215  .0159
 257  6.5600   6261   6234  .0160
 258  6.5700   6257   6254  .0160
 259  6.5800   6390   6274  .0156
 260  6.5900   6384   6297  .0157
 261  6.6000   6513   6320  .0154
 262  6.6100   6502   6345  .0154
 263  6.6200   6558   6371  .0152
 264  6.6300   6602   6399  .0151
 265  6.6400   6556   6428  .0153
 266  6.6500   6553   6459  .0153
 267  6.6600   6567   6492  .0152
 268  6.6700   6724   6527  .0149
 269  6.6800   6741   6564  .0148
 270  6.6900   6738   6603  .0148
 271  6.7000   6669   6644  .0150
 272  6.7100   6720   6688  .0149
 273  6.7200   6807   6735  .0147
 274  6.7300   6857   6784  .0146
 275  6.7400   7024   6837  .0142
 276  6.7500   7184   6893  .0139
 277  6.7600   7105   6952  .0141
 278  6.7700   7195   7015  .0139
 279  6.7800   7229   7082  .0138
 280  6.7900   7277   7152  .0137
 281  6.8000   7426   7227  .0135
 282  6.8100   7583   7307  .0132
 283  6.8200   7505   7391  .0133
 284  6.8300   7648   7703  .0131
 285  6.8400   7739   7800  .0129
 286  6.8500   7923   7903  .0126
 287  6.8600   7819   8010  .0128
 288  6.8700   7981   8121  .0125
 289  6.8800   8071   8237  .0124
 290  6.8900   8110   8356  .0123
 291  6.9000   8138   8479  .0123
 292  6.9100   8293   8605  .0121
 293  6.9200   8391   8733  .0119
 294  6.9300   8515   8862  .0117
 295  6.9400   8585   8992  .0116
 296  6.9500   8704   9122  .0115
 297  6.9600   8821   9252  .0113
 298  6.9700   8903   9381  .0112
 299  6.9800   9048   9509  .0111
 300  6.9900   9222   9638  .0108
 301  7.0000   9290   9768  .0108
 302  7.0100   9535   9903  .0105
 303  7.0200   9784  10045  .0102
 304  7.0300  10004  10199  .0100
 305  7.0400  10134  10370  .0099
 306  7.0500  10357  10564  .0097
 307  7.0600  10417  10789  .0096
 308  7.0700  10848  11052  .0092
 309  7.0800  11117  11361  .0090
 310  7.0900  11460  11721  .0087
 311  7.1000  12072  12137  .0083
 312  7.1100  12522  12610  .0080
 313  7.1200  12915  13136  .0077
 314  7.1300  13540  13703  .0074
 315  7.1400  14085  14294  .0071
 316  7.1500  14635  14882  .0068
 317  7.1600  15521  15414  .0064
 318  7.1700  16374  15893  .0061
 319  7.1800  16979  16262  .0059
 320  7.1900  17334  16489  .0058
 321  7.2000  17115  16543  .0058
 322  7.2100  16269  15923  .0061
 323  7.2200  14885  14618  .0067
 324  7.2300  13389  13057  .0075
 325  7.2400  11973  11553  .0084
 326  7.2500  10631  10261  .0094
 327  7.2600   9593   9226  .0104
 328  7.2700   8841   8441  .0113
 329  7.2800   8315   7867  .0120
 330  7.2900   7897   7459  .0127
 331  7.3000   7620   7173  .0131
 332  7.3100   7337   6972  .0136
 333  7.3200   7119   6829  .0140
 334  7.3300   7027   6724  .0142
 335  7.3400   6930   6646  .0144
 336  7.3500   6920   6587  .0145
 337  7.3600   6718   6542  .0149
 338  7.3700   6757   6508  .0148
 339  7.3800   6822   6483  .0147
 340  7.3900   6788   6466  .0147
 341  7.4000   6810   6455  .0147
 342  7.4100   6718   6450  .0149
 343  7.4200   6719   6450  .0149
 344  7.4300   6910   6454  .0145
 345  7.4400   6887   6462  .0145
 346  7.4500   6881   6474  .0145
 347  7.4600   6843   6490  .0146
 348  7.4700   6828   6509  .0146
 349  7.4800   6809   6531  .0147
 350  7.4900   6893   6556  .0145
 351  7.5000   6861   6584  .0146
 352  7.5100   6944   6616  .0144
 353  7.5200   6961   6651  .0144
 354  7.5300   6962   6689  .0144
 355  7.5400   7004   6730  .0143
 356  7.5500   7104   6775  .0141
 357  7.5600   7170   6824  .0139
 358  7.5700   7251   6876  .0138
 359  7.5800   7210   6932  .0139
 360  7.5900   7166   6993  .0140
 361  7.6000   7229   7057  .0138
 362  7.6100   7381   7126  .0135
 363  7.6200   7339   7200  .0136
 364  7.6300   7412   7279  .0135
 365  7.6400   7491   7362  .0133
 366  7.6500   7543   7450  .0133
 367  7.6600   7583   7543  .0132
 368  7.6700   7661   7642  .0131
 369  7.6800   7719   7745  .0130
 370  7.6900   7917   7852  .0126
 371  7.7000   8042   7964  .0124
 372  7.7100   8090   8080  .0124
 373  7.7200   8081   8199  .0124
 374  7.7300   8222   8321  .0122
 375  7.7400   8248   8446  .0121
 376  7.7500   8486   8572  .0118
 377  7.7600   8491   8699  .0118
 378  7.7700   8662   8828  .0115
 379  7.7800   8820   8957  .0113
 380  7.7900   8991   9087  .0111
 381  7.8000   9225   9218  .0108
 382  7.8100   9329   9353  .0107
 383  7.8200   9319   9493  .0107
 384  7.8300   9487   9640  .0105
 385  7.8400   9738   9799  .0103
 386  7.8500   9876   9974  .0101
 387  7.8600   9977  10172  .0100
 388  7.8700  10326  10397  .0097
 389  7.8800  10624  10659  .0094
 390  7.8900  10885  10963  .0092
 391  7.9000  11139  11315  .0090
 392  7.9100  11503  11721  .0087
 393  7.9200  11837  12183  .0084
 394  7.9300  12449  12696  .0080
 395  7.9400  13044  13255  .0077
 396  7.9500  13576  13842  .0074
 397  7.9600  14096  14436  .0071
 398  7.9700  14934  15007  .0067
 399  7.9800  15747  15518  .0064
 400  7.9900  16402  15935  .0061
 401  8.0000  16845  16222  .0059
 402  8.0100  16785  16354  .0060
 403  8.0200  15988  16099  .0063
 404  8.0300  14709  14953  .0068
 405  8.0400  13176  13330  .0076
 406  8.0500  11506  11659  .0087
 407  8.0600   9869  10179  .0101
 408  8.0700   8792   8976  .0114
 409  8.0800   7936   8053  .0126
 410  8.0900   7236   7375  .0138
 411  8.1000   6765   6890  .0148
 412  8.1100   6539   6548  .0153
 413  8.1200   6156   6303  .0162
 414  8.1300   5960   6124  .0168
 415  8.1400   5945   5989  .0168
 416  8.1500   5713   5883  .0175
 417  8.1600   5575   5797  .0179
 418  8.1700   5589   5726  .0179
 419  8.1800   5558   5666  .0180
 420  8.1900   5418   5616  .0185
 421  8.2000   5340   5572  .0187
 422  8.2100   5399   5534  .0185
 423  8.2200   5372   5501  .0186
 424  8.2300   5277   5472  .0190
 425  8.2400   5303   5446  .0189
 426  8.2500   5322   5423  .0188
 427  8.2600   5220   5403  .0192
 428  8.2700   5267   5384  .0190
 429  8.2800   5284   5367  .0189
 430  8.2900   5210   5352  .0192
 431  8.3000   5136   5338  .0195
 432  8.3100   5212   5325  .0192
 433  8.3200   5120   5314  .0195
 434  8.3300   5115   5303  .0196
 435  8.3400   5104   5293  .0196
 436  8.3500   5173   5283  .0193
 437  8.3600   5100   5274  .0196
 438  8.3700   5092   5256  .0196
 439  8.3800   5099   5248  .0196
 440  8.3900   5121   5241  .0195
 441  8.4000   5116   5234  .0195
 442  8.4100   5006   5228  .0200
 443  8.4200   5033   5222  .0199
 444  8.4300   4999   5216  .0200
 445  8.4400   5047   5210  .0198
 446  8.4500   5074   5205  .0197
 447  8.4600   4998   5200  .0200
 448  8.4700   5081   5195  .0197
 449  8.4800   5040   5191  .0198
 450  8.4900   5096   5186  .0196
 451  8.5000   5039   5182  .0198
 452  8.5100   5030   5178  .0199
 453  8.5200   5031   5173  .0199
 454  8.5300   5018   5170  .0199
 455  8.5400   5058   5166  .0198
 456  8.5500   4978   5162  .0201
 457  8.5600   5045   5158  .0198
 458  8.5700   5170   5155  .0193
 459  8.5800   5111   5151  .0196
 460  8.5900   5054   5148  .0198
 461  8.6000   5066   5145  .0197
 462  8.6100   5109   5141  .0196
 463  8.6200   5087   5138  .0197
 464  8.6300   5096   5135  .0196
 465  8.6400   5133   5132  .0195
 466  8.6500   5005   5129  .0200
 467  8.6600   5086   5126  .0197
 468  8.6700   5179   5123  .0193
 469  8.6800   5116   5120  .0195
 470  8.6900   5079   5117  .0197
 471  8.7000   4988   5115  .0200
 472  8.7100   5161   5112  .0194
 473  8.7200   5111   5109  .0196
 474  8.7300   5145   5107  .0194
 475  8.7400   5107   5104  .0196
 476  8.7500   5075   5101  .0197
 477  8.7600   5066   5099  .0197
 478  8.7700   5093   5096  .0196
 479  8.7800   5061   5094  .0198
 480  8.7900   5062   5091  .0198
 481  8.8000   5011   5089  .0200
 482  8.8100   5004   5086  .0200
 483  8.8200   5008   5282  .0200
 484  8.8300   5112   5283  .0196
 485  8.8400   5086   5284  .0197
 486  8.8500   5069   5285  .0197
 487  8.8600   5087   5286  .0197
 488  8.8700   5161   5288  .0194
 489  8.8800   5152   5289  .0194
 490  8.8900   5097   5291  .0196
 491  8.9000   5126   5293  .0195
 492  8.9100   5136   5294  .0195
 493  8.9200   5159   5296  .0194
 494  8.9300   5242   5299  .0191
 495  8.9400   5205   5301  .0192
 496  8.9500   5114   5303  .0196
 497  8.9600   5120   5306  .0195
 498  8.9700   5232   5309  .0191
 499  8.9800   5191   5311  .0193
 500  8.9900   5215   5314  .0192
 501  9.0000   5267   5318  .0190
 502  9.0100   5225   5321  .0191
 503  9.0200   5182   5324  .0193
 504  9.0300   5172   5328  .0193
 505  9.0400   5251   5332  .0190
 506  9.0500   5207   5336  .0192
 507  9.0600   5242   5340  .0191
 508  9.0700   5240   5345  .0191
 509  9.0800   5212   5350  .0192
 510  9.0900   5223   5355  .0191
 511  9.1000   5324   5360  .0188
 512  9.1100   5286   5365  .0189
 513  9.1200   5337   5371  .0187
 514  9.1300   5319   5377  .0188
 515  9.1400   5354   5383  .0187
 516  9.1500   5305   5390  .0189
 517  9.1600   5332   5397  .0188
 518  9.1700   5424   5404  .0184
 519  9.1800   5429   5401  .0184
 520  9.1900   5365   5410  .0186
 521  9.2000   5347   5418  .0187
 522  9.2100   5357   5427  .0187
 523  9.2200   5326   5436  .0188
 524  9.2300   5430   5446  .0184
 525  9.2400   5435   5456  .0184
 526  9.2500   5474   5466  .0183
 527  9.2600   5423   5477  .0184
 528  9.2700   5598   5489  .0179
 529  9.2800   5543   5501  .0180
 530  9.2900   5589   5514  .0179
 531  9.3000   5635   5527  .0177
 532  9.3100   5580   5541  .0179
 533  9.3200   5682   5556  .0176
 534  9.3300   5860   5571  .0171
 535  9.3400   5865   5587  .0171
 536  9.3500   5830   5604  .0172
 537  9.3600   5760   5622  .0174
 538  9.3700   5814   5641  .0172
 539  9.3800   5788   5660  .0173
 540  9.3900   5770   5681  .0173
 541  9.4000   5818   5703  .0172
 542  9.4100   5848   5725  .0171
 543  9.4200   5881   5749  .0170
 544  9.4300   5903   5775  .0169
 545  9.4400   6024   5802  .0166
 546  9.4500   5929   5830  .0169
 547  9.4600   5970   5860  .0168
 548  9.4700   6019   5891  .0166
 549  9.4800   6039   5925  .0166
 550  9.4900   6101   5960  .0164
 551  9.5000   6145   5997  .0163
 552  9.5100   6221   6037  .0161
 553  9.5200   6306   6079  .0159
 554  9.5300   6318   6123  .0158
 555  9.5400   6403   6170  .0156
 556  9.5500   6371   6221  .0157
 557  9.5600   6424   6274  .0156
 558  9.5700   6524   6330  .0153
 559  9.5800   6563   6390  .0152
 560  9.5900   6682   6454  .0150
 561  9.6000   6696   6522  .0149
 562  9.6100   6740   6594  .0148
 563  9.6200   6879   6670  .0145
 564  9.6300   6820   6750  .0147
 565  9.6400   6896   6835  .0145
 566  9.6500   7034   6925  .0142
 567  9.6600   7074   7020  .0141
 568  9.6700   7278   7119  .0137
 569  9.6800   7228   7223  .0138
 570  9.6900   7323   7332  .0137
 571  9.7000   7531   7445  .0133
 572  9.7100   7715   7562  .0130
 573  9.7200   7703   7684  .0130
 574  9.7300   7753   7809  .0129
 575  9.7400   7857   7938  .0127
 576  9.7500   7985   8071  .0125
 577  9.7600   8031   8207  .0125
 578  9.7700   8172   8349  .0122
 579  9.7800   8270   8495  .0121
 580  9.7900   8447   8648  .0118
 581  9.8000   8707   8810  .0115
 582  9.8100   8909   8983  .0112
 583  9.8200   9044   9170  .0111
 584  9.8300   9133   9375  .0109
 585  9.8400   9401   9603  .0106
 586  9.8500   9593   9860  .0104
 587  9.8600   9911  10150  .0101
 588  9.8700  10295  10480  .0097
 589  9.8800  10594  10853  .0094
 590  9.8900  10994  11274  .0091
 591  9.9000  11401  11744  .0088
 592  9.9100  11858  12259  .0084
 593  9.9200  12368  12812  .0081
 594  9.9300  13102  13389  .0076
 595  9.9400  13921  13970  .0072
 596  9.9500  14687  14527  .0068
 597  9.9600  15438  15030  .0065
 598  9.9700  16227  15443  .0062
 599  9.9800  16606  15735  .0060
 600  9.9900  16350  15882  .0061
 601 10.0000  15601  15718  .0064
 602 10.0100  14309  14630  .0070
 603 10.0200  12601  12997  .0079
 604 10.0300  11222  11298  .0089
 605 10.0400   9762   9799  .0102
 606 10.0500   8700   8589  .0115
 607 10.0600   7803   7668  .0128
 608 10.0700   7251   6995  .0138
 609 10.0800   6760   6516  .0148
 610 10.0900   6343   6177  .0158
 611 10.1000   6016   5934  .0166
 612 10.1100   5846   5755  .0171
 613 10.1200   5719   5620  .0175
 614 10.1300   5663   5513  .0177
 615 10.1400   5539   5426  .0181
 616 10.1500   5433   5355  .0184
 617 10.1600   5357   5295  .0187
 618 10.1700   5372   5244  .0186
 619 10.1800   5279   5201  .0189
 620 10.1900   5177   5163  .0193
 621 10.2000   5141   5131  .0195
 622 10.2100   5150   5102  .0194
 623 10.2200   5115   5076  .0196
 624 10.2300   5095   5054  .0196
 625 10.2400   5058   5034  .0198
 626 10.2500   5093   5016  .0196
 627 10.2600   4985   5000  .0201
 628 10.2700   4981   4985  .0201
 629 10.2800   5051   4972  .0198
 630 10.2900   4988   4959  .0200
 631 10.3000   5018   4948  .0199
 632 10.3100   5061   4938  .0198
 633 10.3200   4931   4928  .0203
 634 10.3300   4972   4919  .0201
 635 10.3400   4930   4911  .0203
 636 10.3500   5001   4904  .0200
 637 10.3600   4957   4896  .0202
 638 10.3700   4990   4890  .0200
 639 10.3800   4909   4883  .0204
 640 10.3900   4961   4877  .0202
 641 10.4000   4930   4872  .0203
 642 10.4100   4953   4867  .0202
 643 10.4200   4886   4861  .0205
 644 10.4300   4928   4857  .0203
 645 10.4400   4921   4852  .0203
 646 10.4500   4907   4848  .0204
 647 10.4600   4848   4844  .0206
 648 10.4700   4907   4840  .0204
 649 10.4800   4864   4836  .0206
 650 10.4900   4824   4832  .0207
 651 10.5000   4848   4828  .0206
 652 10.5100   4841   4825  .0207
 653 10.5200   4851   4822  .0206
 654 10.5300   4803   4818  .0208
 655 10.5400   4769   4815  .0210
 656 10.5500   4799   4812  .0208
 657 10.5600   4826   4809  .0207
 658 10.5700   4821   4807  .0207
 659 10.5800   4826   4804  .0207
 660 10.5900   4921   4801  .0203
 661 10.6000   4867   4799  .0205
 662 10.6100   4892   4796  .0204
 663 10.6200   4887   4793  .0205
 664 10.6300   4837   4791  .0207
 665 10.6400   4856   4789  .0206
 666 10.6500   4736   4786  .0211
 667 10.6600   4720   4784  .0212
 668 10.6700   4679   4782  .0214
 669 10.6800   4748   4780  .0211
 670 10.6900   4716   4778  .0212
 671 10.7000   4717   4775  .0212
 672 10.7100   4837   4773  .0207
 673 10.7200   4849   4771  .0206
 674 10.7300   4736   4769  .0211
 675 10.7400   4807   4767  .0208
 676 10.7500   4804   4765  .0208
 677 10.7600   4767   4763  .0210
 678 10.7700   4897   4762  .0204
 679 10.7800   4836   4760  .0207
 680 10.7900   4757   4780  .0210
 681 10.8000   4694   4779  .0213
 682 10.8100   4784   4778  .0209
 683 10.8200   4794   4776  .0209
 684 10.8300   4775   4775  .0209
 685 10.8400   4757   4774  .0210
 686 10.8500   4733   4772  .0211
 687 10.8600   4690   4771  .0213
 688 10.8700   4738   4770  .0211
 689 10.8800   4812   4769  .0208
 690 10.8900   4858   4768  .0206
 691 10.9000   4790   4767  .0209
 692 10.9100   4769   4766  .0210
 693 10.9200   4727   4765  .0212
 694 10.9300   4714   4764  .0212
 695 10.9400   4772   4763  .0210
 696 10.9500   4808   4762  .0208
 697 10.9600   4663   4761  .0214
 698 10.9700   4736   4760  .0211
 699 10.9800   4717   4759  .0212
 700 10.9900   4777   4758  .0209
 701 11.0000   4843   4757  .0206
 702 11.0100   4795   4757  .0209
 703 11.0200   4712   4756  .0212
 704 11.0300   4755   4755  .0210
 705 11.0400   4880   4755  .0205
 706 11.0500   4823   4754  .0207
 707 11.0600   4737   4754  .0211
 708 11.0700   4699   4753  .0213
 709 11.0800   4732   4753  .0211
 710 11.0900   4752   4752  .0210
 711 11.1000   4772   4752  .0210
 712 11.1100   4800   4751  .0208
 713 11.1200   4768   4751  .0210
 714 11.1300   4749   4751  .0211
 715 11.1400   4764   4751  .0210
 716 11.1500   4785   4740  .0209
 717 11.1600   4790   4740  .0209
 718 11.1700   4840   4740  .0207
 719 11.1800   4774   4740  .0209
 720 11.1900   4713   4741  .0212
 721 11.2000   4719   4741  .0212
 722 11.2100   4813   4741  .0208
 723 11.2200   4766   4742  .0210
 724 11.2300   4846   4742  .0206
 725 11.2400   4757   4742  .0210
 726 11.2500   4824   4743  .0207
 727 11.2600   4873   4744  .0205
 728 11.2700   4847   4744  .0206
 729 11.2800   4843   4745  .0206
 730 11.2900   4766   4746  .0210
 731 11.3000   4802   4747  .0208
 732 11.3100   4852   4748  .0206
 733 11.3200   4856   4749  .0206
 734 11.3300   4837   4751  .0207
 735 11.3400   4823   4752  .0207
 736 11.3500   4879   4753  .0205
 737 11.3600   4755   4755  .0210
 738 11.3700   4753   4757  .0210
 739 11.3800   4735   4759  .0211
 740 11.3900   4745   4761  .0211
 741 11.4000   4784   4763  .0209
 742 11.4100   4811   4765  .0208
 743 11.4200   4904   4768  .0204
 744 11.4300   4882   4771  .0205
 745 11.4400   4839   4774  .0207
 746 11.4500   4851   4778  .0206
 747 11.4600   4804   4782  .0208
 748 11.4700   4798   4786  .0208
 749 11.4800   4810   4790  .0208
 750 11.4900   4782   4794  .0209
 751 11.5000   4796   4798  .0209
 752 11.5100   4829   4803  .0207
 753 11.5200   4814   4809  .0208
 754 11.5300   4850   4814  .0206
 755 11.5400   4898   4820  .0204
 756 11.5500   4901   4827  .0204
 757 11.5600   4912   4834  .0204
 758 11.5700   4993   4842  .0200
 759 11.5800   4954   4850  .0202
 760 11.5900   4849   4858  .0206
 761 11.6000   4896   4868  .0204
 762 11.6100   4899   4877  .0204
 763 11.6200   4812   4888  .0208
 764 11.6300   4825   4899  .0207
 765 11.6400   4884   4911  .0205
 766 11.6500   4853   4923  .0206
 767 11.6600   4884   4936  .0205
 768 11.6700   4926   4950  .0203
 769 11.6800   4941   4965  .0202
 770 11.6900   4975   4980  .0201
 771 11.7000   4963   4997  .0201
 772 11.7100   4996   5014  .0200
 773 11.7200   5003   5032  .0200
 774 11.7300   4988   5051  .0200
 775 11.7400   5144   5071  .0194
 776 11.7500   5084   5093  .0197
 777 11.7600   5095   5116  .0196
 778 11.7700   5213   5141  .0192
 779 11.7800   5246   5168  .0191
 780 11.7900   5253   5198  .0190
 781 11.8000   5321   5232  .0188
 782 11.8100   5231   5269  .0191
 783 11.8200   5265   5311  .0190
 784 11.8300   5288   5357  .0189
 785 11.8400   5414   5409  .0185
 786 11.8500   5522   5467  .0181
 787 11.8600   5546   5530  .0180
 788 11.8700   5684   5599  .0176
 789 11.8800   5749   5671  .0174
 790 11.8900   5888   5746  .0170
 791 11.9000   5929   5820  .0169
 792 11.9100   6048   5891  .0165
 793 11.9200   6073   5953  .0165
 794 11.9300   6054   6003  .0165
 795 11.9400   6068   6038  .0165
 796 11.9500   6038   6054  .0166
 797 11.9600   5792   6020  .0173
 798 11.9700   5648   5866  .0177
 799 11.9800   5491   5651  .0182
 800 11.9900   5339   5434  .0187
 801 12.0000   5151   5246  .0194
 802 12.0100   5079   5097  .0197
 803 12.0200   4937   4983  .0203
 804 12.0300   4857   4900  .0206
 805 12.0400   4848   4840  .0206
 806 12.0500   4777   4796  .0209
 807 12.0600   4744   4765  .0211
 808 12.0700   4725   4741  .0212
 809 12.0800   4785   4723  .0209
 810 12.0900   4810   4708  .0208
 811 12.1000   4746   4696  .0211
 812 12.1100   4701   4686  .0213
 813 12.1200   4644   4678  .0215
 814 12.1300   4625   4671  .0216
 815 12.1400   4697   4665  .0213
 816 12.1500   4706   4660  .0212
 817 12.1600   4746   4655  .0211
 818 12.1700   4772   4651  .0210
 819 12.1800   4738   4647  .0211
 820 12.1900   4620   4644  .0216
 821 12.2000   4629   4642  .0216
 822 12.2100   4713   4639  .0212
 823 12.2200   4680   4637  .0214
 824 12.2300   4740   4635  .0211
 825 12.2400   4773   4633  .0210
 826 12.2500   4705   4632  .0213
 827 12.2600   4710   4631  .0212
 828 12.2700   4727   4637  .0212
 829 12.2800   4672   4636  .0214
 830 12.2900   4710   4635  .0212
 831 12.3000   4654   4635  .0215
 832 12.3100   4667   4634  .0214
 833 12.3200   4700   4634  .0213
 834 12.3300   4686   4634  .0213
 835 12.3400   4629   4634  .0216
 836 12.3500   4706   4634  .0212
 837 12.3600   4563   4634  .0219
 838 12.3700   4673   4634  .0214
 839 12.3800   4632   4635  .0216
 840 12.3900   4640   4635  .0216
 841 12.4000   4634   4636  .0216
 842 12.4100   4692   4637  .0213
 843 12.4200   4718   4638  .0212
 844 12.4300   4732   4639  .0211
 845 12.4400   4811   4640  .0208
 846 12.4500   4780   4642  .0209
 847 12.4600   4748   4644  .0211
 848 12.4700   4669   4646  .0214
 849 12.4800   4634   4648  .0216
 850 12.4900   4710   4651  .0212
 851 12.5000   4755   4655  .0210
 852 12.5100   4720   4658  .0212
 853 12.5200   4728   4662  .0212
 854 12.5300   4855   4667  .0206
 855 12.5400   4802   4671  .0208
 856 12.5500   4707   4676  .0212
 857 12.5600   4736   4681  .0211
 858 12.5700   4803   4685  .0208
 859 12.5800   4801   4688  .0208
 860 12.5900   4845   4691  .0206
 861 12.6000   4865   4692  .0206
 862 12.6100   4792   4692  .0209
 863 12.6200   4736   4684  .0211
 864 12.6300   4674   4671  .0214
 865 12.6400   4702   4655  .0213
 866 12.6500   4667   4641  .0214
 867 12.6600   4624   4630  .0216
 868 12.6700   4634   4621  .0216
 869 12.6800   4654   4615  .0215
 870 12.6900   4724   4610  .0212
 871 12.7000   4647   4606  .0215
 872 12.7100   4712   4604  .0212
 873 12.7200   4680   4602  .0214
 874 12.7300   4635   4601  .0216
 875 12.7400   4656   4599  .0215
 876 12.7500   4645   4599  .0215
 877 12.7600   4536   4598  .0220
 878 12.7700   4574   4597  .0219
 879 12.7800   4610   4597  .0217
 880 12.7900   4572   4597  .0219
 881 12.8000   4614   4597  .0217
 882 12.8100   4676   4597  .0214
 883 12.8200   4670   4597  .0214
 884 12.8300   4547   4597  .0220
 885 12.8400   4580   4597  .0218
 886 12.8500   4549   4597  .0220
 887 12.8600   4532   4597  .0221
 888 12.8700   4594   4598  .0218
 889 12.8800   4578   4598  .0218
 890 12.8900   4521   4605  .0221
 891 12.9000   4620   4605  .0216
 892 12.9100   4652   4606  .0215
 893 12.9200   4579   4607  .0218
 894 12.9300   4608   4608  .0217
 895 12.9400   4596   4609  .0218
 896 12.9500   4628   4610  .0216
 897 12.9600   4583   4612  .0218
 898 12.9700   4613   4613  .0217
 899 12.9800   4545   4614  .0220
 900 12.9900   4592   4655  .0218
 901 13.0000   4549   4658  .0220
 902 13.0100   4616   4660  .0217
 903 13.0200   4594   4663  .0218
 904 13.0300   4548   4666  .0220
 905 13.0400   4596   4669  .0218
 906 13.0500   4567   4673  .0219
 907 13.0600   4546   4676  .0220
 908 13.0700   4607   4680  .0217
 909 13.0800   4642   4684  .0215
 910 13.0900   4627   4689  .0216
 911 13.1000   4573   4692  .0219
 912 13.1100   4657   4697  .0215
 913 13.1200   4668   4702  .0214
 914 13.1300   4614   4708  .0217
 915 13.1400   4581   4714  .0218
 916 13.1500   4637   4720  .0216
 917 13.1600   4660   4727  .0215
 918 13.1700   4701   4734  .0213
 919 13.1800   4737   4742  .0211
 920 13.1900   4664   4750  .0214
 921 13.2000   4673   4759  .0214
 922 13.2100   4690   4768  .0213
 923 13.2200   4797   4778  .0208
 924 13.2300   4734   4788  .0211
 925 13.2400   4743   4805  .0211
 926 13.2500   4798   4818  .0208
 927 13.2600   4722   4831  .0212
 928 13.2700   4734   4846  .0211
 929 13.2800   4738   4863  .0211
 930 13.2900   4829   4881  .0207
 931 13.3000   4812   4901  .0208
 932 13.3100   4836   4923  .0207
 933 13.3200   4887   4948  .0205
 934 13.3300   4903   4974  .0204
 935 13.3400   4900   5002  .0204
 936 13.3500   4962   5031  .0202
 937 13.3600   4953   5061  .0202
 938 13.3700   5024   5092  .0199
 939 13.3800   5033   5120  .0199
 940 13.3900   5047   5146  .0198
 941 13.4000   5106   5168  .0196
 942 13.4100   5139   5184  .0195
 943 13.4200   5079   5193  .0197
 944 13.4300   5089   5186  .0197
 945 13.4400   4980   5135  .0201
 946 13.4500   4947   5060  .0202
 947 13.4600   4847   4984  .0206
 948 13.4700   4866   4919  .0206
 949 13.4800   4856   4868  .0206
 950 13.4900   4808   4830  .0208
 951 13.5000   4673   4804  .0214
 952 13.5100   4657   4786  .0215
 953 13.5200   4689   4774  .0213
 954 13.5300   4700   4767  .0213
 955 13.5400   4682   4763  .0214
 956 13.5500   4788   4761  .0209
 957 13.5600   4734   4761  .0211
 958 13.5700   4759   4763  .0210
 959 13.5800   4784   4766  .0209
 960 13.5900   4816   4769  .0208
 961 13.6000   4825   4774  .0207
 962 13.6100   4795   4779  .0209
 963 13.6200   4778   4785  .0209
 964 13.6300   4780   4792  .0209
 965 13.6400   4785   4800  .0209
 966 13.6500   4808   4808  .0208
 967 13.6600   4751   4817  .0210
 968 13.6700   4830   4827  .0207
 969 13.6800   4836   4837  .0207
 970 13.6900   4825   4849  .0207
 971 13.7000   4797   4861  .0208
 972 13.7100   4903   4874  .0204
 973 13.7200   4892   4888  .0204
 974 13.7300   4909   4903  .0204
 975 13.7400   4944   4920  .0202
 976 13.7500   5060   4937  .0198
 977 13.7600   4955   4955  .0202
 978 13.7700   5002   4975  .0200
 979 13.7800   5049   4997  .0198
 980 13.7900   5070   5019  .0197
 981 13.8000   5107   5044  .0196
 982 13.8100   5147   5070  .0194
 983 13.8200   5200   5098  .0192
 984 13.8300   5215   5128  .0192
 985 13.8400   5219   5160  .0192
 986 13.8500   5306   5195  .0188
 987 13.8600   5238   5232  .0191
 988 13.8700   5270   5272  .0190
 989 13.8800   5350   5314  .0187
 990 13.8900   5411   5361  .0185
 991 13.9000   5473   5411  .0183
 992 13.9100   5542   5465  .0180
 993 13.9200   5561   5523  .0180
 994 13.9300   5617   5587  .0178
 995 13.9400   5698   5655  .0176
 996 13.9500   5761   5730  .0174
 997 13.9600   5721   5811  .0175
 998 13.9700   5794   5898  .0173
 999 13.9800   5935   5993  .0168
1000 13.9900   6009   6094  .0166
1001 14.0000   6241   6202  .0160
1002 14.0100   6342   6317  .0158
1003 14.0200   6415   6438  .0156
1004 14.0300   6472   6565  .0155
1005 14.0400   6617   6697  .0151
1006 14.0500   6791   6824  .0147
1007 14.0600   6922   6924  .0144
1008 14.0700   7053   7015  .0142
1009 14.0800   7303   7109  .0137
1010 14.0900   7450   7211  .0134
1011 14.1000   7581   7316  .0132
1012 14.1100   7727   7414  .0129
1013 14.1200   7778   7497  .0129
1014 14.1300   7648   7555  .0131
1015 14.1400   7430   7581  .0135
1016 14.1500   7165   7515  .0140
1017 14.1600   6877   7208  .0145
1018 14.1700   6458   6777  .0155
1019 14.1800   6085   6344  .0164
1020 14.1900   5785   5972  .0173
1021 14.2000   5625   5677  .0178
1022 14.2100   5420   5454  .0185
1023 14.2200   5327   5291  .0188
1024 14.2300   5207   5174  .0192
1025 14.2400   5174   5091  .0193
1026 14.2500   5000   5033  .0200
1027 14.2600   4931   4993  .0203
1028 14.2700   4917   4966  .0203
1029 14.2800   4953   4948  .0202
1030 14.2900   4903   4938  .0204
1031 14.3000   4994   4934  .0200
1032 14.3100   4960   4935  .0202
1033 14.3200   4964   4939  .0201
1034 14.3300   5038   4947  .0198
1035 14.3400   5052   4956  .0198
1036 14.3500   5020   4965  .0199
1037 14.3600   5024   4974  .0199
1038 14.3700   5097   4981  .0196
1039 14.3800   5076   4984  .0197
1040 14.3900   5033   4983  .0199
1041 14.4000   4927   4974  .0203
1042 14.4100   4840   4932  .0207
1043 14.4200   4740   4870  .0211
1044 14.4300   4719   4806  .0212
1045 14.4400   4697   4749  .0213
1046 14.4500   4596   4703  .0218
1047 14.4600   4579   4667  .0218
1048 14.4700   4566   4639  .0219
1049 14.4800   4546   4619  .0220
1050 14.4900   4518   4603  .0221
1051 14.5000   4509   4591  .0222
1052 14.5100   4578   4581  .0218
1053 14.5200   4540   4573  .0220
1054 14.5300   4536   4589  .0220
1055 14.5400   4560   4584  .0219
1056 14.5500   4601   4579  .0217
1057 14.5600   4540   4576  .0220
1058 14.5700   4628   4572  .0216
1059 14.5800   4582   4569  .0218
1060 14.5900   4560   4566  .0219
1061 14.6000   4509   4564  .0222
1062 14.6100   4433   4562  .0226
1063 14.6200   4441   4570  .0225
1064 14.6300   4424   4568  .0226
1065 14.6400   4426   4567  .0226
1066 14.6500   4507   4566  .0222
1067 14.6600   4545   4565  .0220
1068 14.6700   4577   4564  .0218
1069 14.6800   4497   4564  .0222
1070 14.6900   4543   4563  .0220
1071 14.7000   4486   4563  .0223
1072 14.7100   4523   4562  .0221
1073 14.7200   4508   4562  .0222
1074 14.7300   4474   4562  .0224
1075 14.7400   4509   4561  .0222
1076 14.7500   4519   4561  .0221
1077 14.7600   4496   4561  .0222
1078 14.7700   4523   4561  .0221
1079 14.7800   4563   4562  .0219
1080 14.7900   4536   4562  .0220
1081 14.8000   4510   4562  .0222
1082 14.8100   4598   4562  .0217
1083 14.8200   4594   4563  .0218
1084 14.8300   4642   4563  .0215
1085 14.8400   4586   4564  .0218
1086 14.8500   4565   4564  .0219
1087 14.8600   4556   4565  .0219
1088 14.8700   4606   4566  .0217
1089 14.8800   4649   4566  .0215
1090 14.8900   4648   4571  .0215
1091 14.9000   4568   4572  .0219
1092 14.9100   4630   4573  .0216
1093 14.9200   4648   4574  .0215
1094 14.9300   4640   4575  .0216
1095 14.9400   4642   4576  .0215
1096 14.9500   4629   4578  .0216
1097 14.9600   4541   4579  .0220
1098 14.9700   4674   4581  .0214
1099 14.9800   4663   4582  .0214
1100 14.9900   4648   4584  .0215
1101 15.0000   4553   4586  .0220
1102 15.0100   4585   4588  .0218
1103 15.0200   4505   4590  .0222
1104 15.0300   4539   4592  .0220
1105 15.0400   4519   4594  .0221
1106 15.0500   4542   4597  .0220
1107 15.0600   4485   4599  .0223
1108 15.0700   4586   4602  .0218
1109 15.0800   4543   4605  .0220
1110 15.0900   4520   4608  .0221
1111 15.1000   4531   4611  .0221
1112 15.1100   4564   4615  .0219
1113 15.1200   4553   4618  .0220
1114 15.1300   4554   4622  .0220
1115 15.1400   4561   4626  .0219
1116 15.1500   4561   4630  .0219
1117 15.1600   4608   4635  .0217
1118 15.1700   4663   4693  .0214
1119 15.1800   4682   4699  .0214
1120 15.1900   4618   4705  .0217
1121 15.2000   4604   4712  .0217
1122 15.2100   4731   4719  .0211
1123 15.2200   4721   4727  .0212
1124 15.2300   4746   4735  .0211
1125 15.2400   4742   4743  .0211
1126 15.2500   4668   4752  .0214
1127 15.2600   4704   4762  .0213
1128 15.2700   4763   4772  .0210
1129 15.2800   4825   4779  .0207
1130 15.2900   4806   4791  .0208
1131 15.3000   4821   4803  .0207
1132 15.3100   4890   4816  .0204
1133 15.3200   4863   4830  .0206
1134 15.3300   4858   4845  .0206
1135 15.3400   4896   4861  .0204
1136 15.3500   4940   4879  .0202
1137 15.3600   4920   4897  .0203
1138 15.3700   4952   4917  .0202
1139 15.3800   5003   4938  .0200
1140 15.3900   4974   4961  .0201
1141 15.4000   4938   4985  .0203
1142 15.4100   4956   5012  .0202
1143 15.4200   5052   5040  .0198
1144 15.4300   5061   5076  .0198
1145 15.4400   5051   5110  .0198
1146 15.4500   5129   5146  .0195
1147 15.4600   5176   5186  .0193
1148 15.4700   5212   5229  .0192
1149 15.4800   5208   5275  .0192
1150 15.4900   5256   5327  .0190
1151 15.5000   5287   5383  .0189
1152 15.5100   5382   5444  .0186
1153 15.5200   5462   5511  .0183
1154 15.5300   5575   5585  .0179
1155 15.5400   5568   5666  .0180
1156 15.5500   5630   5754  .0178
1157 15.5600   5707   5851  .0175
1158 15.5700   5904   5955  .0169
1159 15.5800   5993   6067  .0167
1160 15.5900   6205   6186  .0161
1161 15.6000   6301   6311  .0159
1162 15.6100   6547   6438  .0153
1163 15.6200   6615   6564  .0151
1164 15.6300   6745   6686  .0148
1165 15.6400   6942   6799  .0144
1166 15.6500   7054   6898  .0142
1167 15.6600   6892   6978  .0145
1168 15.6700   6947   7036  .0144
1169 15.6800   6796   6997  .0147
1170 15.6900   6728   6817  .0149
1171 15.7000   6621   6587  .0151
1172 15.7100   6485   6373  .0154
1173 15.7200   6382   6200  .0157
1174 15.7300   6248   6069  .0160
1175 15.7400   6211   5973  .0161
1176 15.7500   5956   5901  .0168
1177 15.7600   5752   5845  .0174
1178 15.7700   5697   5768  .0176
1179 15.7800   5627   5643  .0178
1180 15.7900   5445   5505  .0184
1181 15.8000   5271   5380  .0190
1182 15.8100   5315   5280  .0188
1183 15.8200   5265   5204  .0190
1184 15.8300   5233   5150  .0191
1185 15.8400   5086   5113  .0197
1186 15.8500   5058   5090  .0198
1187 15.8600   5029   5078  .0199
1188 15.8700   5113   5075  .0196
1189 15.8800   5074   5078  .0197
1190 15.8900   5089   5086  .0197
1191 15.9000   5127   5099  .0195
1192 15.9100   5212   5117  .0192
1193 15.9200   5144   5139  .0194
1194 15.9300   5225   5164  .0191
1195 15.9400   5282   5193  .0189
1196 15.9500   5328   5225  .0188
1197 15.9600   5344   5261  .0187
1198 15.9700   5375   5299  .0186
1199 15.9800   5467   5370  .0183
1200 15.9900   5538   5413  .0181
1201 16.0000   5585   5457  .0179
1202 16.0100   5678   5502  .0176
1203 16.0200   5684   5547  .0176
1204 16.0300   5755   5592  .0174
1205 16.0400   5714   5633  .0175
1206 16.0500   5807   5653  .0172
1207 16.0600   5730   5661  .0175
1208 16.0700   5810   5671  .0172
1209 16.0800   5812   5693  .0172
1210 16.0900   5821   5730  .0172
1211 16.1000   5839   5780  .0171
1212 16.1100   5887   5845  .0170
1213 16.1200   6030   5923  .0166
1214 16.1300   6190   6014  .0162
1215 16.1400   6255   6119  .0160
1216 16.1500   6374   6236  .0157
1217 16.1600   6430   6368  .0156
1218 16.1700   6651   6515  .0150
1219 16.1800   6759   6678  .0148
1220 16.1900   7080   6857  .0141
1221 16.2000   7145   7053  .0140
1222 16.2100   7357   7266  .0136
1223 16.2200   7630   7495  .0131
1224 16.2300   8000   7738  .0125
1225 16.2400   8302   7990  .0120
1226 16.2500   8570   8247  .0117
1227 16.2600   8785   8501  .0114
1228 16.2700   9033   8740  .0111
1229 16.2800   9154   8954  .0109
1230 16.2900   9194   9129  .0109
1231 16.3000   9203   9255  .0109
1232 16.3100   9047   9321  .0111
1233 16.3200   8654   9262  .0116
1234 16.3300   8161   8814  .0123
1235 16.3400   7717   8139  .0130
1236 16.3500   7198   7449  .0139
1237 16.3600   6632   6853  .0151
1238 16.3700   6325   6377  .0158
1239 16.3800   6150   6015  .0163
1240 16.3900   5939   5745  .0168
1241 16.4000   5682   5546  .0176
1242 16.4100   5553   5402  .0180
1243 16.4200   5403   5296  .0185
1244 16.4300   5294   5220  .0189
1245 16.4400   5245   5164  .0191
1246 16.4500   5186   5125  .0193
1247 16.4600   5073   5098  .0197
1248 16.4700   5049   5081  .0198
1249 16.4800   5064   5072  .0197
1250 16.4900   4998   5069  .0200
1251 16.5000   5017   5072  .0199
1252 16.5100   5087   5079  .0197
1253 16.5200   5062   5088  .0198
1254 16.5300   5059   5098  .0198
1255 16.5400   5115   5107  .0196
1256 16.5500   5048   5115  .0198
1257 16.5600   5040   5119  .0198
1258 16.5700   5074   5119  .0197
1259 16.5800   5062   5107  .0198
1260 16.5900   4953   5058  .0202
1261 16.6000   4816   4989  .0208
1262 16.6100   4768   4927  .0210
1263 16.6200   4722   4868  .0212
1264 16.6300   4732   4821  .0211
1265 16.6400   4733   4786  .0211
1266 16.6500   4710   4761  .0212
1267 16.6600   4698   4743  .0213
1268 16.6700   4702   4731  .0213
1269 16.6800   4706   4723  .0212
1270 16.6900   4676   4719  .0214
1271 16.7000   4712   4717  .0212
1272 16.7100   4719   4718  .0212
1273 16.7200   4757   4721  .0210
1274 16.7300   4787   4725  .0209
1275 16.7400   4764   4731  .0210
1276 16.7500   4712   4738  .0212
1277 16.7600   4655   4747  .0215
1278 16.7700   4639   4758  .0216
1279 16.7800   4679   4770  .0214
1280 16.7900   4766   4783  .0210
1281 16.8000   4812   4796  .0208
1282 16.8100   4794   4814  .0209
1283 16.8200   4785   4850  .0209
1284 16.8300   4809   4872  .0208
1285 16.8400   4833   4896  .0207
1286 16.8500   4854   4923  .0206
1287 16.8600   4917   4952  .0203
1288 16.8700   5078   4985  .0197
1289 16.8800   5070   5021  .0197
1290 16.8900   5070   5060  .0197
1291 16.9000   5116   5104  .0195
1292 16.9100   5241   5152  .0191
1293 16.9200   5351   5206  .0187
1294 16.9300   5369   5271  .0186
1295 16.9400   5337   5336  .0187
1296 16.9500   5398   5407  .0185
1297 16.9600   5448   5486  .0184
1298 16.9700   5566   5572  .0180
1299 16.9800   5625   5664  .0178
1300 16.9900   5670   5763  .0176
1301 17.0000   5841   5871  .0171
1302 17.0100   5865   6002  .0171
1303 17.0200   6013   6130  .0166
1304 17.0300   6145   6268  .0163
1305 17.0400   6289   6414  .0159
1306 17.0500   6462   6564  .0155
1307 17.0600   6692   6715  .0149
1308 17.0700   6949   6862  .0144
1309 17.0800   7188   6997  .0139
1310 17.0900   7350   7113  .0136
1311 17.1000   7412   7204  .0135
1312 17.1100   7459   7263  .0134
1313 17.1200   7332   7285  .0136
1314 17.1300   7011   7162  .0143
1315 17.1400   6602   6822  .0151
1316 17.1500   6203   6404  .0161
1317 17.1600   5871   6010  .0170
1318 17.1700   5651   5683  .0177
1319 17.1800   5356   5427  .0187
1320 17.1900   5195   5232  .0192
1321 17.2000   5067   5085  .0197
1322 17.2100   4967   4975  .0201
1323 17.2200   4893   4891  .0204
1324 17.2300   4848   4828  .0206
1325 17.2400   4717   4778  .0212
1326 17.2500   4735   4739  .0211
1327 17.2600   4635   4708  .0216
1328 17.2700   4722   4695  .0212
1329 17.2800   4734   4675  .0211
1330 17.2900   4679   4659  .0214
1331 17.3000   4682   4646  .0214
1332 17.3100   4704   4636  .0213
1333 17.3200   4639   4627  .0216
1334 17.3300   4553   4621  .0220
1335 17.3400   4575   4617  .0219
1336 17.3500   4597   4613  .0218
1337 17.3600   4555   4611  .0220
1338 17.3700   4583   4611  .0218
1339 17.3800   4573   4611  .0219
1340 17.3900   4600   4612  .0217
1341 17.4000   4643   4615  .0215
1342 17.4100   4688   4618  .0213
1343 17.4200   4748   4622  .0211
1344 17.4300   4764   4627  .0210
1345 17.4400   4705   4627  .0213
1346 17.4500   4676   4635  .0214
1347 17.4600   4676   4643  .0214
1348 17.4700   4655   4653  .0215
1349 17.4800   4694   4664  .0213
1350 17.4900   4750   4676  .0211
1351 17.5000   4768   4689  .0210
1352 17.5100   4766   4704  .0210
1353 17.5200   4776   4721  .0209
1354 17.5300   4830   4740  .0207
1355 17.5400   4841   4760  .0207
1356 17.5500   4836   4783  .0207
1357 17.5600   4842   4808  .0207
1358 17.5700   4878   4836  .0205
1359 17.5800   4893   4867  .0204
1360 17.5900   4890   4900  .0204
1361 17.6000   5007   4937  .0200
1362 17.6100   5057   4977  .0198
1363 17.6200   5158   5021  .0194
1364 17.6300   5139   5069  .0195
1365 17.6400   5180   5120  .0193
1366 17.6500   5254   5175  .0190
1367 17.6600   5346   5233  .0187
1368 17.6700   5476   5293  .0183
1369 17.6800   5521   5355  .0181
1370 17.6900   5465   5418  .0183
1371 17.7000   5509   5478  .0182
1372 17.7100   5541   5536  .0180
1373 17.7200   5633   5590  .0178
1374 17.7300   5588   5637  .0179
1375 17.7400   5545   5677  .0180
1376 17.7500   5631   5674  .0178
1377 17.7600   5451   5620  .0183
1378 17.7700   5441   5553  .0184
1379 17.7800   5487   5502  .0182
1380 17.7900   5498   5475  .0182
1381 17.8000   5491   5473  .0182
1382 17.8100   5594   5494  .0179
1383 17.8200   5601   5534  .0179
1384 17.8300   5617   5591  .0178
1385 17.8400   5732   5663  .0174
1386 17.8500   5841   5748  .0171
1387 17.8600   5891   5845  .0170
1388 17.8700   6052   5951  .0165
1389 17.8800   6155   6065  .0162
1390 17.8900   6307   6186  .0159
1391 17.9000   6446   6309  .0155
1392 17.9100   6597   6432  .0152
1393 17.9200   6672   6550  .0150
1394 17.9300   6790   6660  .0147
1395 17.9400   6825   6756  .0147
1396 17.9500   6769   6837  .0148
1397 17.9600   6671   6886  .0150
1398 17.9700   6637   6801  .0151
1399 17.9800   6560   6628  .0152
1400 17.9900   6342   6448  .0158
1401 18.0000   6145   6305  .0163
1402 18.0100   6162   6210  .0162
1403 18.0200   6184   6159  .0162
1404 18.0300   6244   6143  .0160
1405 18.0400   6227   6152  .0161
1406 18.0500   6285   6178  .0159
1407 18.0600   6205   6214  .0161
1408 18.0700   6282   6250  .0159
1409 18.0800   6228   6242  .0161
1410 18.0900   6277   6199  .0159
1411 18.1000   6089   6150  .0164
1412 18.1100   6009   6110  .0166
1413 18.1200   5917   6081  .0169
1414 18.1300   5885   6058  .0170
1415 18.1400   5903   6034  .0169
1416 18.1500   5892   5994  .0170
1417 18.1600   5708   5859  .0175
1418 18.1700   5573   5665  .0179
1419 18.1800   5508   5469  .0182
1420 18.1900   5387   5305  .0186
1421 18.2000   5356   5178  .0187
1422 18.2100   5329   5088  .0188
1423 18.2200   5142   5026  .0194
1424 18.2300   5171   4988  .0193
1425 18.2400   5007   4964  .0200
1426 18.2500   5023   4960  .0199
1427 18.2600   4985   4967  .0201
1428 18.2700   5051   4985  .0198
1429 18.2800   5059   5012  .0198
1430 18.2900   5060   5046  .0198
1431 18.3000   5082   5088  .0197
1432 18.3100   5190   5135  .0193
1433 18.3200   5174   5187  .0193
1434 18.3300   5279   5242  .0189
1435 18.3400   5345   5298  .0187
1436 18.3500   5444   5353  .0184
1437 18.3600   5432   5404  .0184
1438 18.3700   5510   5447  .0181
1439 18.3800   5464   5481  .0183
1440 18.3900   5463   5501  .0183
1441 18.4000   5392   5506  .0185
1442 18.4100   5368   5457  .0186
1443 18.4200   5167   5311  .0194
1444 18.4300   5076   5128  .0197
1445 18.4400   4839   4955  .0207
1446 18.4500   4774   4809  .0209
1447 18.4600   4665   4695  .0214
1448 18.4700   4633   4606  .0216
1449 18.4800   4538   4538  .0220
1450 18.4900   4413   4486  .0227
1451 18.5000   4380   4444  .0228
1452 18.5100   4476   4412  .0223
1453 18.5200   4419   4385  .0226
1454 18.5300   4509   4364  .0222
1455 18.5400   4428   4346  .0226
1456 18.5500   4361   4330  .0229
1457 18.5600   4307   4318  .0232
1458 18.5700   4355   4307  .0230
1459 18.5800   4263   4297  .0235
1460 18.5900   4297   4288  .0233
1461 18.6000   4294   4281  .0233
1462 18.6100   4316   4274  .0232
1463 18.6200   4282   4268  .0234
1464 18.6300   4229   4262  .0236
1465 18.6400   4260   4257  .0235
1466 18.6500   4267   4252  .0234
1467 18.6600   4174   4247  .0240
1468 18.6700   4235   4243  .0236
1469 18.6800   4350   4239  .0230
1470 18.6900   4298   4236  .0233
1471 18.7000   4252   4232  .0235
1472 18.7100   4286   4229  .0233
1473 18.7200   4280   4226  .0234
1474 18.7300   4293   4223  .0233
1475 18.7400   4226   4220  .0237
1476 18.7500   4276   4218  .0234
1477 18.7600   4214   4215  .0237
1478 18.7700   4319   4216  .0232
1479 18.7800   4320   4214  .0231
1480 18.7900   4204   4212  .0238
1481 18.8000   4195   4209  .0238
1482 18.8100   4241   4207  .0236
1483 18.8200   4186   4205  .0239
1484 18.8300   4185   4203  .0239
1485 18.8400   4181   4202  .0239
1486 18.8500   4158   4200  .0241
1487 18.8600   4187   4197  .0239
1488 18.8700   4173   4195  .0240
1489 18.8800   4117   4193  .0243
1490 18.8900   4128   4192  .0242
1491 18.9000   4141   4190  .0241
1492 18.9100   4135   4191  .0242
1493 18.9200   4122   4189  .0243
1494 18.9300   4146   4188  .0241
1495 18.9400   4152   4186  .0241
1496 18.9500   4062   4185  .0246
1497 18.9600   4009   4184  .0249
1498 18.9700   4041   4182  .0247
1499 18.9800   4034   4181  .0248
1500 18.9900   4045   4208  .0247
1501 19.0000   4026   4118  .0248
1502 19.0100   4077   4118  .0245
1503 19.0200   4080   4118  .0245
1504 19.0300   4079   4117  .0245
1505 19.0400   4112   4117  .0243
1506 19.0500   4104   4117  .0244
1507 19.0600   4114   4116  .0243
1508 19.0700   4172   4125  .0240
1509 19.0800   4150   4125  .0241
1510 19.0900   4052   4125  .0247
1511 19.1000   4009   4126  .0249
1512 19.1100   4056   4126  .0247
1513 19.1200   4042   4126  .0247
1514 19.1300   4047   4126  .0247
1515 19.1400   4077   4127  .0245
1516 19.1500   4116   4127  .0243
1517 19.1600   4014   4128  .0249
1518 19.1700   4129   4128  .0242
1519 19.1800   4100   4128  .0244
1520 19.1900   4056   4128  .0247
1521 19.2000   4070   4129  .0246
1522 19.2100   4070   4130  .0246
1523 19.2200   4047   4131  .0247
1524 19.2300   4083   4132  .0245
1525 19.2400   4112   4132  .0243
1526 19.2500   4086   4134  .0245
1527 19.2600   4036   4133  .0248
1528 19.2700   4059   4134  .0246
1529 19.2800   4012   4135  .0249
1530 19.2900   4018   4137  .0249
1531 19.3000   4105   4139  .0244
1532 19.3100   4102   4140  .0244
1533 19.3200   4121   4142  .0243
1534 19.3300   4158   4144  .0241
1535 19.3400   4166   4146  .0240
1536 19.3500   4104   4148  .0244
1537 19.3600   3979   4151  .0251
1538 19.3700   4066   4153  .0246
1539 19.3800   4013   4156  .0249
1540 19.3900   4029   4159  .0248
1541 19.4000   4050   4162  .0247
1542 19.4100   4098   4166  .0244
1543 19.4200   4101   4175  .0244
1544 19.4300   4187   4179  .0239
1545 19.4400   4193   4183  .0238
1546 19.4500   4069   4188  .0246
1547 19.4600   3982   4193  .0251
1548 19.4700   4067   4199  .0246
1549 19.4800   4177   4205  .0239
1550 19.4900   4107   4212  .0243
1551 19.5000   4129   4219  .0242
1552 19.5100   4064   4227  .0246
1553 19.5200   4088   4234  .0245
1554 19.5300   4146   4244  .0241
1555 19.5400   4163   4254  .0240
1556 19.5500   4205   4265  .0238
1557 19.5600   4176   4277  .0239
1558 19.5700   4238   4289  .0236
1559 19.5800   4317   4303  .0232
1560 19.5900   4256   4317  .0235
1561 19.6000   4174   4333  .0240
1562 19.6100   4294   4349  .0233
1563 19.6200   4329   4366  .0231
1564 19.6300   4360   4383  .0229
1565 19.6400   4334   4401  .0231
1566 19.6500   4363   4419  .0229
1567 19.6600   4359   4436  .0229
1568 19.6700   4428   4454  .0226
1569 19.6800   4386   4471  .0228
1570 19.6900   4414   4483  .0227
1571 19.7000   4447   4487  .0225
1572 19.7100   4454   4490  .0225
1573 19.7200   4400   4497  .0227
1574 19.7300   4460   4509  .0224
1575 19.7400   4506   4527  .0222
1576 19.7500   4565   4550  .0219
1577 19.7600   4537   4577  .0220
1578 19.7700   4550   4609  .0220
1579 19.7800   4655   4645  .0215
1580 19.7900   4628   4686  .0216
1581 19.8000   4657   4731  .0215
1582 19.8100   4755   4780  .0210
1583 19.8200   4843   4833  .0206
1584 19.8300   4877   4890  .0205
1585 19.8400   4922   4954  .0203
1586 19.8500   4904   5019  .0204
1587 19.8600   4968   5088  .0201
1588 19.8700   5134   5159  .0195
1589 19.8800   5196   5232  .0192
1590 19.8900   5226   5307  .0191
1591 19.9000   5321   5381  .0188
1592 19.9100   5322   5431  .0188
1593 19.9200   5373   5472  .0186
1594 19.9300   5451   5524  .0183
1595 19.9400   5626   5597  .0178
1596 19.9500   5740   5694  .0174
1597 19.9600   5831   5813  .0171
1598 19.9700   5993   5953  .0167
1599 19.9800   6190   6113  .0162
1600 19.9900   6381   6291  .0157
1601 20.0000   6565   6485  .0152
1602 20.0100   6815   6693  .0147
1603 20.0200   7086   6914  .0141
1604 20.0300   7364   7143  .0136
1605 20.0400   7625   7375  .0131
1606 20.0500   7930   7589  .0126
1607 20.0600   8164   7787  .0122
1608 20.0700   8329   7972  .0120
1609 20.0800   8464   8144  .0118
1610 20.0900   8455   8294  .0118
1611 20.1000   8350   8414  .0120
1612 20.1100   8218   8496  .0122
1613 20.1200   7934   8377  .0126
1614 20.1300   7739   8015  .0129
1615 20.1400   7519   7578  .0133
1616 20.1500   7222   7181  .0138
1617 20.1600   6817   6861  .0147
1618 20.1700   6584   6612  .0152
1619 20.1800   6316   6416  .0158
1620 20.1900   6083   6253  .0164
1621 20.2000   5817   6052  .0172
1622 20.2100   5620   5774  .0178
1623 20.2200   5359   5483  .0187
1624 20.2300   5189   5225  .0193
1625 20.2400   5016   5015  .0199
1626 20.2500   4890   4852  .0204
1627 20.2600   4766   4724  .0210
1628 20.2700   4772   4624  .0210
1629 20.2800   4748   4546  .0211
1630 20.2900   4685   4484  .0213
1631 20.3000   4516   4435  .0221
1632 20.3100   4517   4396  .0221
1633 20.3200   4418   4366  .0226
1634 20.3300   4463   4344  .0224
1635 20.3400   4482   4327  .0223
1636 20.3500   4462   4316  .0224
1637 20.3600   4408   4310  .0227
1638 20.3700   4439   4308  .0225
1639 20.3800   4374   4311  .0229
1640 20.3900   4392   4317  .0228
1641 20.4000   4368   4327  .0229
1642 20.4100   4403   4341  .0227
1643 20.4200   4401   4357  .0227
1644 20.4300   4376   4377  .0229
1645 20.4400   4464   4400  .0224
1646 20.4500   4489   4425  .0223
1647 20.4600   4452   4452  .0225
1648 20.4700   4458   4481  .0224
1649 20.4800   4519   4510  .0221
1650 20.4900   4564   4538  .0219
1651 20.5000   4580   4563  .0218
1652 20.5100   4567   4586  .0219
1653 20.5200   4515   4603  .0221
1654 20.5300   4535   4613  .0221
1655 20.5400   4511   4617  .0222
1656 20.5500   4375   4596  .0229
1657 20.5600   4251   4525  .0235
1658 20.5700   4264   4433  .0235
1659 20.5800   4169   4346  .0240
1660 20.5900   4242   4280  .0236
1661 20.6000   4194   4223  .0238
1662 20.6100   4219   4180  .0237
1663 20.6200   4199   4147  .0238
1664 20.6300   4148   4121  .0241
1665 20.6400   4087   4102  .0245
1666 20.6500   4168   4086  .0240
1667 20.6600   4192   4075  .0239
1668 20.6700   4119   4066  .0243
1669 20.6800   4076   4060  .0245
1670 20.6900   4093   4056  .0244
1671 20.7000   4070   4053  .0246
1672 20.7100   4135   4053  .0242
1673 20.7200   4107   4054  .0243
1674 20.7300   4133   4058  .0242
1675 20.7400   4118   4063  .0243
1676 20.7500   4117   4069  .0243
1677 20.7600   4070   4078  .0246
1678 20.7700   4163   4089  .0240
1679 20.7800   4161   4101  .0240
1680 20.7900   4213   4116  .0237
1681 20.8000   4188   4133  .0239
1682 20.8100   4267   4153  .0234
1683 20.8200   4257   4176  .0235
1684 20.8300   4225   4200  .0237
1685 20.8400   4329   4228  .0231
1686 20.8500   4297   4258  .0233
1687 20.8600   4304   4290  .0232
1688 20.8700   4348   4324  .0230
1689 20.8800   4408   4360  .0227
1690 20.8900   4413   4397  .0227
1691 20.9000   4465   4433  .0224
1692 20.9100   4603   4469  .0217
1693 20.9200   4615   4502  .0217
1694 20.9300   4696   4531  .0213
1695 20.9400   4733   4555  .0211
1696 20.9500   4734   4572  .0211
1697 20.9600   4644   4579  .0215
1698 20.9700   4547   4551  .0220
1699 20.9800   4450   4495  .0225
1700 20.9900   4432   4418  .0226
1701 21.0000   4357   4328  .0230
1702 21.0100   4320   4245  .0231
1703 21.0200   4246   4176  .0236
1704 21.0300   4195   4122  .0238
1705 21.0400   4091   4080  .0244
1706 21.0500   4120   4047  .0243
1707 21.0600   4052   4022  .0247
1708 21.0700   4090   4002  .0244
1709 21.0800   4107   3986  .0243
1710 21.0900   4146   3974  .0241
1711 21.1000   4104   3964  .0244
1712 21.1100   4157   3957  .0241
1713 21.1200   4096   3952  .0244
1714 21.1300   4090   3949  .0244
1715 21.1400   4141   3946  .0241
1716 21.1500   4146   3946  .0241
1717 21.1600   4123   3947  .0243
1718 21.1700   4091   3949  .0244
1719 21.1800   4110   3953  .0243
1720 21.1900   4188   3958  .0239
1721 21.2000   4208   3965  .0238
1722 21.2100   4194   3972  .0238
1723 21.2200   4148   3976  .0241
1724 21.2300   4155   3987  .0241
1725 21.2400   4181   3999  .0239
1726 21.2500   4174   4012  .0240
1727 21.2600   4147   4026  .0241
1728 21.2700   4225   4042  .0237
1729 21.2800   4192   4059  .0239
1730 21.2900   4192   4076  .0239
1731 21.3000   4151   4091  .0241
1732 21.3100   4219   4108  .0237
1733 21.3200   4198   4125  .0238
1734 21.3300   4138   4140  .0242
1735 21.3400   4204   4152  .0238
1736 21.3500   4183   4162  .0239
1737 21.3600   4158   4168  .0241
1738 21.3700   4159   4168  .0240
1739 21.3800   4159   4144  .0240
1740 21.3900   4149   4104  .0241
1741 21.4000   4109   4062  .0243
1742 21.4100   4127   4028  .0242
1743 21.4200   4100   4003  .0244
1744 21.4300   4154   3986  .0241
1745 21.4400   4160   3976  .0240
1746 21.4500   4229   3970  .0236
1747 21.4600   4227   3969  .0237
1748 21.4700   4195   3982  .0238
1749 21.4800   4193   3988  .0238
1750 21.4900   4215   3998  .0237
1751 21.5000   4201   4011  .0238
1752 21.5100   4203   4028  .0238
1753 21.5200   4226   4048  .0237
1754 21.5300   4287   4071  .0233
1755 21.5400   4344   4097  .0230
1756 21.5500   4333   4127  .0231
1757 21.5600   4331   4161  .0231
1758 21.5700   4453   4198  .0225
1759 21.5800   4529   4237  .0221
1760 21.5900   4545   4280  .0220
1761 21.6000   4581   4325  .0218
1762 21.6100   4585   4371  .0218
1763 21.6200   4543   4418  .0220
1764 21.6300   4611   4464  .0217
1765 21.6400   4610   4509  .0217
1766 21.6500   4619   4549  .0216
1767 21.6600   4624   4580  .0216
1768 21.6700   4541   4597  .0220
1769 21.6800   4514   4605  .0222
1770 21.6900   4447   4605  .0225
1771 21.7000   4462   4597  .0224
1772 21.7100   4460   4544  .0224
1773 21.7200   4356   4435  .0230
1774 21.7300   4271   4312  .0234
1775 21.7400   4148   4201  .0241
1776 21.7500   4143   4112  .0241
1777 21.7600   3949   4043  .0253
1778 21.7700   3940   3989  .0254
1779 21.7800   3957   3947  .0253
1780 21.7900   4060   3913  .0246
1781 21.8000   3997   3886  .0250
1782 21.8100   3932   3863  .0254
1783 21.8200   3856   3844  .0259
1784 21.8300   3851   3829  .0260
1785 21.8400   3822   3815  .0262
1786 21.8500   3849   3804  .0260
1787 21.8600   3836   3795  .0261
1788 21.8700   3882   3786  .0258
1789 21.8800   3820   3779  .0262
1790 21.8900   3804   3773  .0263
1791 21.9000   3838   3768  .0261
1792 21.9100   3840   3763  .0260
1793 21.9200   3757   3758  .0266
1794 21.9300   3785   3754  .0264
1795 21.9400   3821   3751  .0262
1796 21.9500   3723   3748  .0269
1797 21.9600   3720   3745  .0269
1798 21.9700   3742   3742  .0267
1799 21.9800   3768   3740  .0265
1800 21.9900   3838   3738  .0261
1801 22.0000   3822   3736  .0262
1802 22.0100   3769   3734  .0265
1803 22.0200   3749   3732  .0267
1804 22.0300   3694   3731  .0271
1805 22.0400   3765   3729  .0266
1806 22.0500   3697   3728  .0270
1807 22.0600   3706   3727  .0270
1808 22.0700   3774   3726  .0265
1809 22.0800   3758   3725  .0266
1810 22.0900   3676   3726  .0272
1811 22.1000   3607   3725  .0277
1812 22.1100   3625   3725  .0276
1813 22.1200   3743   3725  .0267
1814 22.1300   3737   3725  .0268
1815 22.1400   3739   3726  .0267
1816 22.1500   3795   3726  .0264
1817 22.1600   3704   3727  .0270
1818 22.1700   3707   3728  .0270
1819 22.1800   3732   3729  .0268
1820 22.1900   3743   3730  .0267
1821 22.2000   3677   3732  .0272
1822 22.2100   3728   3734  .0268
1823 22.2200   3717   3737  .0269
1824 22.2300   3691   3739  .0271
1825 22.2400   3737   3743  .0268
1826 22.2500   3717   3747  .0269
1827 22.2600   3695   3751  .0271
1828 22.2700   3737   3756  .0268
1829 22.2800   3813   3762  .0262
1830 22.2900   3791   3769  .0264
1831 22.3000   3750   3777  .0267
1832 22.3100   3770   3788  .0265
1833 22.3200   3806   3799  .0263
1834 22.3300   3897   3813  .0257
1835 22.3400   3892   3828  .0257
1836 22.3500   3910   3846  .0256
1837 22.3600   3845   3866  .0260
1838 22.3700   3938   3890  .0254
1839 22.3800   3915   3918  .0255
1840 22.3900   4011   3949  .0249
1841 22.4000   4057   3985  .0246
1842 22.4100   4131   4026  .0242
1843 22.4200   4036   4072  .0248
1844 22.4300   4088   4123  .0245
1845 22.4400   4195   4179  .0238
1846 22.4500   4312   4241  .0232
1847 22.4600   4292   4308  .0233
1848 22.4700   4388   4380  .0228
1849 22.4800   4500   4456  .0222
1850 22.4900   4618   4537  .0217
1851 22.5000   4783   4619  .0209
1852 22.5100   4851   4703  .0206
1853 22.5200   4973   4785  .0201
1854 22.5300   5043   4864  .0198
1855 22.5400   5036   4935  .0199
1856 22.5500   5097   4996  .0196
1857 22.5600   5037   5043  .0199
1858 22.5700   5058   5074  .0198
1859 22.5800   4971   5085  .0201
1860 22.5900   4834   5026  .0207
1861 22.6000   4641   4850  .0215
1862 22.6100   4489   4634  .0223
1863 22.6200   4316   4435  .0232
1864 22.6300   4233   4274  .0236
1865 22.6400   4070   4151  .0246
1866 22.6500   3978   4056  .0251
1867 22.6600   3847   3982  .0260
1868 22.6700   3815   3923  .0262
1869 22.6800   3750   3876  .0267
1870 22.6900   3721   3837  .0269
1871 22.7000   3716   3804  .0269
1872 22.7100   3743   3778  .0267
1873 22.7200   3631   3756  .0275
1874 22.7300   3709   3737  .0270
1875 22.7400   3714   3722  .0269
1876 22.7500   3646   3708  .0274
1877 22.7600   3581   3696  .0279
1878 22.7700   3596   3686  .0278
1879 22.7800   3616   3675  .0277
1880 22.7900   3530   3663  .0283
1881 22.8000   3488   3650  .0287
1882 22.8100   3608   3639  .0277
1883 22.8200   3614   3629  .0277
1884 22.8300   3621   3621  .0276
1885 22.8400   3567   3614  .0280
1886 22.8500   3552   3608  .0282
1887 22.8600   3509   3603  .0285
1888 22.8700   3530   3599  .0283
1889 22.8800   3593   3595  .0278
1890 22.8900   3650   3591  .0274
1891 22.9000   3531   3588  .0283
1892 22.9100   3538   3586  .0283
1893 22.9200   3454   3584  .0290
1894 22.9300   3487   3582  .0287
1895 22.9400   3502   3581  .0286
1896 22.9500   3513   3580  .0285
1897 22.9600   3496   3580  .0286
1898 22.9700   3520   3580  .0284
1899 22.9800   3524   3581  .0284
1900 22.9900   3494   3582  .0286
1901 23.0000   3476   3584  .0288
1902 23.0100   3523   3587  .0284
1903 23.0200   3519   3591  .0284
1904 23.0300   3570   3595  .0280
1905 23.0400   3589   3603  .0279
1906 23.0500   3612   3610  .0277
1907 23.0600   3576   3617  .0280
1908 23.0700   3622   3625  .0276
1909 23.0800   3690   3634  .0271
1910 23.0900   3678   3643  .0272
1911 23.1000   3668   3654  .0273
1912 23.1100   3664   3665  .0273
1913 23.1200   3653   3676  .0274
1914 23.1300   3753   3688  .0266
1915 23.1400   3760   3700  .0266
1916 23.1500   3744   3712  .0267
1917 23.1600   3652   3722  .0274
1918 23.1700   3742   3731  .0267
1919 23.1800   3735   3739  .0268
1920 23.1900   3825   3748  .0261
1921 23.2000   3721   3751  .0269
1922 23.2100   3729   3741  .0268
1923 23.2200   3711   3717  .0269
1924 23.2300   3704   3691  .0270
1925 23.2400   3733   3669  .0268
1926 23.2500   3730   3654  .0268
1927 23.2600   3603   3645  .0278
1928 23.2700   3690   3641  .0271
1929 23.2800   3610   3640  .0277
1930 23.2900   3593   3643  .0278
1931 23.3000   3686   3648  .0271
1932 23.3100   3667   3655  .0273
1933 23.3200   3657   3664  .0273
1934 23.3300   3717   3675  .0269
1935 23.3400   3747   3687  .0267
1936 23.3500   3708   3700  .0270
1937 23.3600   3675   3714  .0272
1938 23.3700   3784   3727  .0264
1939 23.3800   3803   3741  .0263
1940 23.3900   3747   3753  .0267
1941 23.4000   3736   3763  .0268
1942 23.4100   3772   3771  .0265
1943 23.4200   3697   3775  .0270
1944 23.4300   3625   3761  .0276
1945 23.4400   3672   3736  .0272
1946 23.4500   3642   3711  .0275
1947 23.4600   3522   3690  .0284
1948 23.4700   3493   3674  .0286
1949 23.4800   3546   3662  .0282
1950 23.4900   3516   3652  .0284
1951 23.5000   3476   3643  .0288
1952 23.5100   3493   3634  .0286
1953 23.5200   3518   3616  .0284
1954 23.5300   3461   3591  .0289
1955 23.5400   3469   3565  .0288
1956 23.5500   3501   3542  .0286
1957 23.5600   3402   3524  .0294
1958 23.5700   3471   3510  .0288
1959 23.5800   3480   3498  .0287
1960 23.5900   3439   3489  .0291
1961 23.6000   3475   3481  .0288
1962 23.6100   3512   3474  .0285
1963 23.6200   3510   3468  .0285
1964 23.6300   3493   3463  .0286
1965 23.6400   3452   3459  .0290
1966 23.6500   3427   3455  .0292
1967 23.6600   3448   3452  .0290
1968 23.6700   3440   3446  .0291
1969 23.6800   3402   3444  .0294
1970 23.6900   3393   3442  .0295
1971 23.7000   3414   3440  .0293
1972 23.7100   3425   3439  .0292
1973 23.7200   3401   3438  .0294
1974 23.7300   3394   3437  .0295
1975 23.7400   3427   3436  .0292
1976 23.7500   3395   3435  .0295
1977 23.7600   3381   3435  .0296
1978 23.7700   3429   3435  .0292
1979 23.7800   3448   3436  .0290
1980 23.7900   3460   3436  .0289
1981 23.8000   3421   3437  .0292
1982 23.8100   3469   3439  .0288
1983 23.8200   3433   3441  .0291
1984 23.8300   3497   3443  .0286
1985 23.8400   3539   3446  .0283
1986 23.8500   3547   3450  .0282
1987 23.8600   3488   3454  .0287
1988 23.8700   3528   3461  .0283
1989 23.8800   3516   3467  .0284
1990 23.8900   3553   3474  .0281
1991 23.9000   3569   3483  .0280
1992 23.9100   3550   3492  .0282
1993 23.9200   3480   3504  .0287
1994 23.9300   3500   3517  .0286
1995 23.9400   3557   3532  .0281
1996 23.9500   3603   3548  .0278
1997 23.9600   3548   3567  .0282
1998 23.9700   3632   3588  .0275
1999 23.9800   3583   3612  .0279
2000 23.9900   3571   3637  .0280
2001 24.0000   3558   3665  .0281
2002 24.0100   3676   3695  .0272
2003 24.0200   3685   3725  .0271
2004 24.0300   3756   3755  .0266
2005 24.0400   3765   3787  .0266
2006 24.0500   3803   3823  .0263
2007 24.0600   3857   3862  .0259
2008 24.0700   3984   3903  .0251
2009 24.0800   4058   3946  .0246
2010 24.0900   4044   3989  .0247
2011 24.1000   4077   4031  .0245
2012 24.1100   4218   4071  .0237
2013 24.1200   4120   4108  .0243
2014 24.1300   4201   4139  .0238
2015 24.1400   4193   4164  .0238
2016 24.1500   4147   4157  .0241
2017 24.1600   4023   4114  .0249
2018 24.1700   4030   4055  .0248
2019 24.1800   3934   4003  .0254
2020 24.1900   3883   3967  .0258
2021 24.2000   3869   3948  .0258
2022 24.2100   3914   3941  .0255
2023 24.2200   3873   3943  .0258
2024 24.2300   3955   3950  .0253
2025 24.2400   4002   3958  .0250
2026 24.2500   4038   3962  .0248
2027 24.2600   3978   3963  .0251
2028 24.2700   4009   3962  .0249
2029 24.2800   3919   3958  .0255
2030 24.2900   3894   3950  .0257
2031 24.3000   3777   3926  .0265
2032 24.3100   3737   3858  .0268
2033 24.3200   3728   3770  .0268
2034 24.3300   3660   3686  .0273
2035 24.3400   3570   3617  .0280
2036 24.3500   3572   3563  .0280
2037 24.3600   3450   3520  .0290
2038 24.3700   3526   3484  .0284
2039 24.3800   3411   3453  .0293
2040 24.3900   3402   3428  .0294
2041 24.4000   3396   3406  .0294
2042 24.4100   3385   3387  .0295
2043 24.4200   3373   3372  .0296
2044 24.4300   3392   3358  .0295
2045 24.4400   3361   3346  .0298
2046 24.4500   3345   3336  .0299
2047 24.4600   3269   3328  .0306
2048 24.4700   3332   3320  .0300
2049 24.4800   3353   3313  .0298
2050 24.4900   3377   3307  .0296
2051 24.5000   3310   3301  .0302
2052 24.5100   3314   3296  .0302
2053 24.5200   3382   3291  .0296
2054 24.5300   3380   3287  .0296
2055 24.5400   3336   3283  .0300
2056 24.5500   3280   3281  .0305
2057 24.5600   3279   3277  .0305
2058 24.5700   3323   3274  .0301
2059 24.5800   3315   3271  .0302
2060 24.5900   3250   3268  .0308
2061 24.6000   3252   3266  .0308
2062 24.6100   3241   3263  .0309
2063 24.6200   3266   3261  .0306
2064 24.6300   3259   3259  .0307
2065 24.6400   3254   3257  .0307
2066 24.6500   3310   3255  .0302
2067 24.6600   3228   3254  .0310
2068 24.6700   3257   3252  .0307
2069 24.6800   3246   3251  .0308
2070 24.6900   3243   3250  .0308
2071 24.7000   3279   3250  .0305
2072 24.7100   3358   3249  .0298
2073 24.7200   3244   3250  .0308
2074 24.7300   3270   3251  .0306
2075 24.7400   3321   3252  .0301
2076 24.7500   3353   3254  .0298
2077 24.7600   3248   3256  .0308
2078 24.7700   3308   3259  .0302
2079 24.7800   3333   3262  .0300
2080 24.7900   3349   3267  .0299
2081 24.8000   3395   3272  .0295
2082 24.8100   3454   3278  .0290
2083 24.8200   3451   3285  .0290
2084 24.8300   3489   3293  .0287
2085 24.8400   3434   3304  .0291
2086 24.8500   3419   3313  .0292
2087 24.8600   3376   3323  .0296
2088 24.8700   3430   3334  .0292
2089 24.8800   3459   3345  .0289
2090 24.8900   3383   3356  .0296
2091 24.9000   3440   3367  .0291
2092 24.9100   3410   3377  .0293
2093 24.9200   3348   3386  .0299
2094 24.9300   3377   3394  .0296
2095 24.9400   3354   3400  .0298
2096 24.9500   3339   3404  .0299
2097 24.9600   3407   3405  .0294
2098 24.9700   3371   3399  .0297
2099 24.9800   3296   3375  .0303
2100 24.9900   3291   3343  .0304
2101 25.0000   3251   3312  .0308
2102 25.0100   3253   3286  .0307
2103 25.0200   3220   3266  .0311
2104 25.0300   3224   3251  .0310
2105 25.0400   3227   3239  .0310
2106 25.0500   3219   3229  .0311
2107 25.0600   3156   3221  .0317
2108 25.0700   3183   3214  .0314
2109 25.0800   3141   3208  .0318
2110 25.0900   3171   3203  .0315
2111 25.1000   3202   3199  .0312
2112 25.1100   3194   3196  .0313
2113 25.1200   3147   3194  .0318
2114 25.1300   3169   3192  .0316
2115 25.1400   3257   3191  .0307
2116 25.1500   3244   3191  .0308
2117 25.1600   3109   3191  .0322
2118 25.1700   3102   3192  .0322
2119 25.1800   3121   3194  .0320
2120 25.1900   3103   3197  .0322
2121 25.2000   3117   3200  .0321
2122 25.2100   3213   3204  .0311
2123 25.2200   3187   3208  .0314
2124 25.2300   3153   3214  .0317
2125 25.2400   3224   3221  .0310
2126 25.2500   3292   3228  .0304
2127 25.2600   3263   3236  .0306
2128 25.2700   3313   3245  .0302
2129 25.2800   3294   3254  .0304
2130 25.2900   3251   3264  .0308
2131 25.3000   3271   3274  .0306
2132 25.3100   3286   3284  .0304
2133 25.3200   3287   3293  .0304
2134 25.3300   3317   3301  .0301
2135 25.3400   3332   3309  .0300
2136 25.3500   3305   3315  .0303
2137 25.3600   3253   3320  .0307
2138 25.3700   3322   3322  .0301
2139 25.3800   3229   3312  .0310
2140 25.3900   3197   3293  .0313
2141 25.4000   3184   3274  .0314
2142 25.4100   3191   3264  .0313
2143 25.4200   3132   3256  .0319
2144 25.4300   3196   3253  .0313
2145 25.4400   3142   3254  .0318
2146 25.4500   3228   3258  .0310
2147 25.4600   3201   3265  .0312
2148 25.4700   3226   3274  .0310
2149 25.4800   3332   3285  .0300
2150 25.4900   3236   3299  .0309
2151 25.5000   3253   3315  .0307
2152 25.5100   3293   3332  .0304
2153 25.5200   3341   3351  .0299
2154 25.5300   3305   3371  .0303
2155 25.5400   3380   3392  .0296
2156 25.5500   3396   3413  .0294
2157 25.5600   3412   3434  .0293
2158 25.5700   3502   3448  .0286
2159 25.5800   3556   3459  .0281
2160 25.5900   3530   3469  .0283
2161 25.6000   3565   3480  .0281
2162 25.6100   3716   3492  .0269
2163 25.6200   3586   3504  .0279
2164 25.6300   3536   3513  .0283
2165 25.6400   3524   3521  .0284
2166 25.6500   3556   3518  .0281
2167 25.6600   3447   3487  .0290
2168 25.6700   3440   3444  .0291
2169 25.6800   3429   3407  .0292
2170 25.6900   3389   3380  .0295
2171 25.7000   3366   3366  .0297
2172 25.7100   3380   3360  .0296
2173 25.7200   3360   3384  .0298
2174 25.7300   3390   3390  .0295
2175 25.7400   3376   3401  .0296
2176 25.7500   3425   3414  .0292
2177 25.7600   3399   3431  .0294
2178 25.7700   3424   3449  .0292
2179 25.7800   3442   3469  .0291
2180 25.7900   3391   3489  .0295
2181 25.8000   3424   3510  .0292
2182 25.8100   3469   3530  .0288
2183 25.8200   3436   3544  .0291
2184 25.8300   3537   3545  .0283
2185 25.8400   3505   3540  .0285
2186 25.8500   3537   3531  .0283
2187 25.8600   3528   3520  .0283
2188 25.8700   3478   3513  .0288
2189 25.8800   3439   3511  .0291
2190 25.8900   3498   3512  .0286
2191 25.9000   3515   3514  .0284
2192 25.9100   3532   3515  .0283
2193 25.9200   3509   3517  .0285
2194 25.9300   3374   3512  .0296
2195 25.9400   3354   3497  .0298
2196 25.9500   3327   3450  .0301
2197 25.9600   3281   3392  .0305
2198 25.9700   3311   3333  .0302
2199 25.9800   3283   3285  .0305
2200 25.9900   3151   3281  .0317
2201 26.0000   3067   3254  .0326
2202 26.0100   3084   3233  .0324
2203 26.0200   3053   3215  .0328
2204 26.0300   3085   3201  .0324
2205 26.0400   3090   3188  .0324
2206 26.0500   3080   3178  .0325
2207 26.0600   3037   3170  .0329
2208 26.0700   3132   3163  .0319
2209 26.0800   3104   3158  .0322
2210 26.0900   3148   3154  .0318
2211 26.1000   3100   3152  .0323
2212 26.1100   3095   3150  .0323
2213 26.1200   3069   3149  .0326
2214 26.1300   3086   3149  .0324
2215 26.1400   3061   3150  .0327
2216 26.1500   3099   3152  .0323
2217 26.1600   3107   3155  .0322
2218 26.1700   3120   3158  .0321
2219 26.1800   3116   3162  .0321
2220 26.1900   3065   3167  .0326
2221 26.2000   3126   3173  .0320
2222 26.2100   3165   3181  .0316
2223 26.2200   3123   3189  .0320
2224 26.2300   3242   3199  .0308
2225 26.2400   3215   3210  .0311
2226 26.2500   3155   3222  .0317
2227 26.2600   3124   3237  .0320
2228 26.2700   3258   3254  .0307
2229 26.2800   3260   3273  .0307
2230 26.2900   3289   3294  .0304
2231 26.3000   3272   3320  .0306
2232 26.3100   3364   3348  .0297
2233 26.3200   3264   3379  .0306
2234 26.3300   3320   3412  .0301
2235 26.3400   3382   3448  .0296
2236 26.3500   3392   3486  .0295
2237 26.3600   3425   3529  .0292
2238 26.3700   3501   3577  .0286
2239 26.3800   3557   3631  .0281
2240 26.3900   3565   3689  .0281
2241 26.4000   3560   3751  .0281
2242 26.4100   3802   3815  .0263
2243 26.4200   3777   3881  .0265
2244 26.4300   3840   3947  .0260
2245 26.4400   3923   4012  .0255
2246 26.4500   4011   4074  .0249
2247 26.4600   4021   4131  .0249
2248 26.4700   4121   4182  .0243
2249 26.4800   4165   4225  .0240
2250 26.4900   4180   4259  .0239
2251 26.5000   4110   4277  .0243
2252 26.5100   4040   4227  .0248
2253 26.5200   3903   4123  .0256
2254 26.5300   3916   4021  .0255
2255 26.5400   3917   3948  .0255
2256 26.5500   3982   3910  .0251
2257 26.5600   3898   3900  .0257
2258 26.5700   3995   3915  .0250
2259 26.5800   4027   3949  .0248
2260 26.5900   3973   4003  .0252
2261 26.6000   4021   4077  .0249
2262 26.6100   4075   4171  .0245
2263 26.6200   4224   4288  .0237
2264 26.6300   4354   4428  .0230
2265 26.6400   4458   4596  .0224
2266 26.6500   4620   4788  .0216
2267 26.6600   4815   5004  .0208
2268 26.6700   5085   5246  .0197
2269 26.6800   5364   5513  .0186
2270 26.6900   5533   5802  .0181
2271 26.7000   5832   6113  .0171
2272 26.7100   6314   6440  .0158
2273 26.7200   6605   6779  .0151
2274 26.7300   6964   7125  .0144
2275 26.7400   7504   7471  .0133
2276 26.7500   8065   7808  .0124
2277 26.7600   8436   8127  .0119
2278 26.7700   8843   8417  .0113
2279 26.7800   9047   8668  .0111
2280 26.7900   9079   8869  .0110
2281 26.8000   8959   9015  .0112
2282 26.8100   8892   9069  .0112
2283 26.8200   8399   8704  .0119
2284 26.8300   7981   8061  .0125
2285 26.8400   7595   7427  .0132
2286 26.8500   7210   6951  .0139
2287 26.8600   6874   6655  .0145
2288 26.8700   6696   6508  .0149
2289 26.8800   6435   6470  .0155
2290 26.8900   6479   6516  .0154
2291 26.9000   6540   6632  .0153
2292 26.9100   6761   6813  .0148
2293 26.9200   6858   7054  .0146
2294 26.9300   7217   7354  .0139
2295 26.9400   7510   7707  .0133
2296 26.9500   7798   8111  .0128
2297 26.9600   8241   8558  .0121
2298 26.9700   8932   9041  .0112
2299 26.9800   9382   9548  .0107
2300 26.9900  10043  10067  .0100
2301 27.0000  10737  10583  .0093
2302 27.0100  11320  11074  .0088
2303 27.0200  11778  11489  .0085
2304 27.0300  12258  11828  .0082
2305 27.0400  12856  12103  .0078
2306 27.0500  12920  12299  .0077
2307 27.0600  12779  12339  .0078
2308 27.0700  12377  12241  .0081
2309 27.0800  11713  11929  .0085
2310 27.0900  10777  10965  .0093
2311 27.1000   9814   9687  .0102
2312 27.1100   8783   8485  .0114
2313 27.1200   7958   7525  .0126
2314 27.1300   7096   6805  .0141
2315 27.1400   6285   6261  .0159
2316 27.1500   5727   5832  .0175
2317 27.1600   5203   5477  .0192
2318 27.1700   4874   5176  .0205
2319 27.1800   4717   4917  .0212
2320 27.1900   4567   4697  .0219
2321 27.2000   4403   4515  .0227
2322 27.2100   4218   4363  .0237
2323 27.2200   4129   4238  .0242
2324 27.2300   4154   4138  .0241
2325 27.2400   4074   4057  .0245
2326 27.2500   3996   3992  .0250
2327 27.2600   3949   3940  .0253
2328 27.2700   3827   3899  .0261
2329 27.2800   3830   3866  .0261
2330 27.2900   3972   3840  .0252
2331 27.3000   3900   3809  .0256
2332 27.3100   3849   3774  .0260
2333 27.3200   3810   3741  .0262
2334 27.3300   3756   3717  .0266
2335 27.3400   3641   3702  .0275
2336 27.3500   3705   3694  .0270
2337 27.3600   3597   3691  .0278
2338 27.3700   3694   3692  .0271
2339 27.3800   3704   3695  .0270
2340 27.3900   3591   3682  .0278
2341 27.4000   3571   3657  .0280
2342 27.4100   3625   3635  .0276
2343 27.4200   3577   3627  .0280
2344 27.4300   3644   3635  .0274
2345 27.4400   3633   3656  .0275
2346 27.4500   3619   3689  .0276
2347 27.4600   3651   3731  .0274
2348 27.4700   3743   3780  .0267
2349 27.4800   3804   3836  .0263
2350 27.4900   3789   3892  .0264
2351 27.5000   3961   3945  .0252
2352 27.5100   4052   4000  .0247
2353 27.5200   4096   4062  .0244
2354 27.5300   4160   4130  .0240
2355 27.5400   4222   4202  .0237
2356 27.5500   4262   4273  .0235
2357 27.5600   4285   4342  .0233
2358 27.5700   4416   4402  .0226
2359 27.5800   4411   4456  .0227
2360 27.5900   4334   4499  .0231
2361 27.6000   4344   4481  .0230
2362 27.6100   4337   4374  .0231
2363 27.6200   4198   4246  .0238
2364 27.6300   4210   4145  .0238
2365 27.6400   4163   4081  .0240
2366 27.6500   4127   4050  .0242
2367 27.6600   4099   4038  .0244
2368 27.6700   4188   4037  .0239
2369 27.6800   4183   4040  .0239
2370 27.6900   4131   4043  .0242
2371 27.7000   4147   4043  .0241
2372 27.7100   4041   4038  .0247
2373 27.7200   4010   4023  .0249
2374 27.7300   4016   3956  .0249
2375 27.7400   3826   3833  .0261
2376 27.7500   3741   3699  .0267
2377 27.7600   3579   3586  .0279
2378 27.7700   3503   3502  .0285
2379 27.7800   3478   3442  .0288
2380 27.7900   3453   3397  .0290
2381 27.8000   3345   3361  .0299
2382 27.8100   3321   3330  .0301
2383 27.8200   3303   3302  .0303
2384 27.8300   3278   3276  .0305
2385 27.8400   3292   3251  .0304
2386 27.8500   3209   3227  .0312
2387 27.8600   3123   3187  .0320
2388 27.8700   3053   3133  .0328
2389 27.8800   3039   3063  .0329
2390 27.8900   2876   3014  .0348
2391 27.9000   2891   2976  .0346
2392 27.9100   2928   2945  .0342
2393 27.9200   2841   2921  .0352
2394 27.9300   2854   2901  .0350
2395 27.9400   2897   2883  .0345
2396 27.9500   2872   2868  .0348
2397 27.9600   2829   2854  .0353
2398 27.9700   2848   2843  .0351
2399 27.9800   2867   2833  .0349
2400 27.9900   2836   2826  .0353
2401 28.0000   2838   2820  .0352
2402 28.0100   2933   2816  .0341
2403 28.0200   2845   2814  .0351
2404 28.0300   2819   2813  .0355
2405 28.0400   2862   2815  .0349
2406 28.0500   2873   2819  .0348
2407 28.0600   2770   2826  .0361
2408 28.0700   2852   2833  .0351
2409 28.0800   2941   2845  .0340
2410 28.0900   2953   2860  .0339
2411 28.1000   2965   2877  .0337
2412 28.1100   2952   2896  .0339
2413 28.1200   2936   2921  .0341
2414 28.1300   2920   2950  .0342
2415 28.1400   3069   2962  .0326
2416 28.1500   3011   2997  .0332
2417 28.1600   3030   3036  .0330
2418 28.1700   3104   3077  .0322
2419 28.1800   3166   3119  .0316
2420 28.1900   3306   3163  .0302
2421 28.2000   3341   3207  .0299
2422 28.2100   3364   3249  .0297
2423 28.2200   3352   3290  .0298
2424 28.2300   3425   3326  .0292
2425 28.2400   3519   3357  .0284
2426 28.2500   3515   3381  .0284
2427 28.2600   3479   3396  .0287
2428 28.2700   3467   3403  .0288
2429 28.2800   3435   3377  .0291
2430 28.2900   3336   3289  .0300
2431 28.3000   3212   3184  .0311
2432 28.3100   3125   3092  .0320
2433 28.3200   3050   3022  .0328
2434 28.3300   3013   2973  .0332
2435 28.3400   2889   2937  .0346
2436 28.3500   2916   2909  .0343
2437 28.3600   2839   2886  .0352
2438 28.3700   2795   2868  .0358
2439 28.3800   2844   2853  .0352
2440 28.3900   2846   2842  .0351
2441 28.4000   2749   2834  .0364
2442 28.4100   2757   2828  .0363
2443 28.4200   2758   2824  .0363
2444 28.4300   2727   2823  .0367
2445 28.4400   2713   2821  .0369
2446 28.4500   2729   2821  .0366
2447 28.4600   2754   2821  .0363
2448 28.4700   2795   2821  .0358
2449 28.4800   2722   2820  .0367
2450 28.4900   2744   2810  .0364
2451 28.5000   2727   2794  .0367
2452 28.5100   2742   2777  .0365
2453 28.5200   2706   2764  .0370
2454 28.5300   2625   2755  .0381
2455 28.5400   2603   2748  .0384
2456 28.5500   2671   2742  .0374
2457 28.5600   2572   2740  .0389
2458 28.5700   2638   2735  .0379
2459 28.5800   2617   2729  .0382
2460 28.5900   2661   2717  .0376
2461 28.6000   2637   2703  .0379
2462 28.6100   2702   2691  .0370
2463 28.6200   2688   2681  .0372
2464 28.6300   2630   2675  .0380
2465 28.6400   2641   2672  .0379
2466 28.6500   2614   2670  .0383
2467 28.6600   2619   2667  .0382
2468 28.6700   2612   2668  .0383
2469 28.6800   2642   2672  .0379
2470 28.6900   2623   2677  .0381
2471 28.7000   2634   2685  .0380
2472 28.7100   2677   2695  .0374
2473 28.7200   2688   2707  .0372
2474 28.7300   2668   2723  .0375
2475 28.7400   2736   2742  .0365
2476 28.7500   2729   2764  .0366
2477 28.7600   2764   2789  .0362
2478 28.7700   2793   2818  .0358
2479 28.7800   2824   2849  .0354
2480 28.7900   2777   2885  .0360
2481 28.8000   2820   2925  .0355
2482 28.8100   2920   2968  .0342
2483 28.8200   2973   3013  .0336
2484 28.8300   2958   3060  .0338
2485 28.8400   3063   3109  .0326
2486 28.8500   3109   3158  .0322
2487 28.8600   3096   3206  .0323
2488 28.8700   3238   3253  .0309
2489 28.8800   3259   3296  .0307
2490 28.8900   3284   3325  .0305
2491 28.9000   3296   3333  .0303
2492 28.9100   3318   3334  .0301
2493 28.9200   3426   3336  .0292
2494 28.9300   3452   3341  .0290
2495 28.9400   3334   3345  .0300
2496 28.9500   3264   3343  .0306
2497 28.9600   3237   3298  .0309
2498 28.9700   3219   3224  .0311
2499 28.9800   3147   3152  .0318
2500 28.9900   3089   3093  .0324
2501 29.0000   2990   3047  .0334
2502 29.0100   2993   3009  .0334
2503 29.0200   2937   2977  .0340
2504 29.0300   2974   2954  .0336
2505 29.0400   2958   2938  .0338
2506 29.0500   2943   2928  .0340
2507 29.0600   2913   2923  .0343
2508 29.0700   2947   2922  .0339
2509 29.0800   2924   2924  .0342
2510 29.0900   3001   2928  .0333
2511 29.1000   2982   2933  .0335
2512 29.1100   3043   2940  .0329
2513 29.1200   2988   2947  .0335
2514 29.1300   2967   2954  .0337
2515 29.1400   2956   2945  .0338
2516 29.1500   2898   2925  .0345
2517 29.1600   2971   2910  .0337
2518 29.1700   3026   2907  .0330
2519 29.1800   3065   2916  .0326
2520 29.1900   2999   2936  .0333
2521 29.2000   3032   2964  .0330
2522 29.2100   3083   2999  .0324
2523 29.2200   3102   3040  .0322
2524 29.2300   3169   3086  .0316
2525 29.2400   3187   3135  .0314
2526 29.2500   3201   3186  .0312
2527 29.2600   3201   3239  .0312
2528 29.2700   3333   3294  .0300
2529 29.2800   3392   3351  .0295
2530 29.2900   3452   3407  .0290
2531 29.3000   3429   3461  .0292
2532 29.3100   3480   3509  .0287
2533 29.3200   3485   3550  .0287
2534 29.3300   3488   3579  .0287
2535 29.3400   3549   3599  .0282
2536 29.3500   3572   3606  .0280
2537 29.3600   3445   3541  .0290
2538 29.3700   3428   3407  .0292
2539 29.3800   3302   3266  .0303
2540 29.3900   3198   3153  .0313
2541 29.4000   3113   3076  .0321
2542 29.4100   3079   3027  .0325
2543 29.4200   3033   2996  .0330
2544 29.4300   2990   2978  .0334
2545 29.4400   3005   2969  .0333
2546 29.4500   2940   2969  .0340
2547 29.4600   2979   2976  .0336
2548 29.4700   3051   2992  .0328
2549 29.4800   3045   3017  .0328
2550 29.4900   3049   3050  .0328
2551 29.5000   3094   3090  .0323
2552 29.5100   3184   3137  .0314
2553 29.5200   3240   3189  .0309
2554 29.5300   3249   3242  .0308
2555 29.5400   3389   3292  .0295
2556 29.5500   3380   3346  .0296
2557 29.5600   3422   3402  .0292
2558 29.5700   3550   3460  .0282
2559 29.5800   3570   3517  .0280
2560 29.5900   3631   3570  .0275
2561 29.6000   3648   3616  .0274
2562 29.6100   3696   3652  .0271
2563 29.6200   3637   3677  .0275
2564 29.6300   3531   3688  .0283
2565 29.6400   3484   3642  .0287
2566 29.6500   3454   3508  .0290
2567 29.6600   3354   3352  .0298
2568 29.6700   3268   3219  .0306
2569 29.6800   3196   3122  .0313
2570 29.6900   3119   3054  .0321
2571 29.7000   3033   3005  .0330
2572 29.7100   2943   2965  .0340
2573 29.7200   2870   2923  .0348
2574 29.7300   2795   2881  .0358
2575 29.7400   2769   2846  .0361
2576 29.7500   2805   2819  .0357
2577 29.7600   2736   2801  .0365
2578 29.7700   2793   2789  .0358
2579 29.7800   2781   2783  .0360
2580 29.7900   2806   2781  .0356
2581 29.8000   2792   2782  .0358
2582 29.8100   2818   2786  .0355
2583 29.8200   2776   2790  .0360
2584 29.8300   2817   2796  .0355
2585 29.8400   2867   2801  .0349
2586 29.8500   2836   2806  .0353
2587 29.8600   2703   2810  .0370
2588 29.8700   2739   2810  .0365
2589 29.8800   2733   2791  .0366
2590 29.8900   2748   2763  .0364
2591 29.9000   2780   2739  .0360
2592 29.9100   2758   2721  .0363
2593 29.9200   2645   2706  .0378
2594 29.9300   2614   2697  .0383
2595 29.9400   2638   2693  .0379
2596 29.9500   2659   2696  .0376
2597 29.9600   2655   2705  .0377
2598 29.9700   2720   2717  .0368
2599 29.9800   2709   2732  .0369
2600 29.9900   2665   2749  .0375
2601 30.0000   2745   2766  .0364
2602 30.0100   2768   2786  .0361
2603 30.0200   2709   2805  .0369
2604 30.0300   2788   2823  .0359
2605 30.0400   2830   2839  .0353
2606 30.0500   2883   2852  .0347
2607 30.0600   2819   2860  .0355
2608 30.0700   2906   2864  .0344
2609 30.0800   2836   2857  .0353
2610 30.0900   2774   2814  .0360
2611 30.1000   2722   2752  .0367
2612 30.1100   2706   2693  .0370
2613 30.1200   2705   2648  .0370
2614 30.1300   2632   2614  .0380
2615 30.1400   2568   2586  .0389
2616 30.1500   2523   2560  .0396
2617 30.1600   2474   2536  .0404
2618 30.1700   2518   2514  .0397
2619 30.1800   2461   2495  .0406
2620 30.1900   2485   2479  .0402
2621 30.2000   2490   2466  .0402
2622 30.2100   2437   2454  .0410
2623 30.2200   2375   2444  .0421
2624 30.2300   2391   2435  .0418
2625 30.2400   2395   2428  .0418
2626 30.2500   2405   2420  .0416
2627 30.2600   2389   2413  .0419
2628 30.2700   2377   2407  .0421
2629 30.2800   2377   2403  .0421
2630 30.2900   2364   2399  .0423
2631 30.3000   2329   2396  .0429
2632 30.3100   2394   2395  .0418
2633 30.3200   2377   2394  .0421
2634 30.3300   2405   2394  .0416
2635 30.3400   2444   2394  .0409
2636 30.3500   2403   2395  .0416
2637 30.3600   2413   2395  .0414
2638 30.3700   2452   2396  .0408
2639 30.3800   2438   2398  .0410
2640 30.3900   2395   2399  .0418
2641 30.4000   2432   2397  .0411
2642 30.4100   2421   2398  .0413
2643 30.4200   2400   2397  .0417
2644 30.4300   2390   2394  .0418
2645 30.4400   2396   2392  .0417
2646 30.4500   2414   2389  .0414
2647 30.4600   2336   2388  .0428
2648 30.4700   2385   2385  .0419
2649 30.4800   2320   2379  .0431
2650 30.4900   2342   2373  .0427
2651 30.5000   2393   2368  .0418
2652 30.5100   2402   2365  .0416
2653 30.5200   2383   2364  .0420
2654 30.5300   2364   2365  .0423
2655 30.5400   2450   2368  .0408
2656 30.5500   2469   2373  .0405
2657 30.5600   2369   2379  .0422
2658 30.5700   2374   2386  .0421
2659 30.5800   2426   2396  .0412
2660 30.5900   2389   2407  .0419
2661 30.6000   2398   2420  .0417
2662 30.6100   2418   2434  .0414
2663 30.6200   2446   2450  .0409
2664 30.6300   2484   2467  .0403
2665 30.6400   2448   2486  .0408
2666 30.6500   2526   2504  .0396
2667 30.6600   2450   2523  .0408
2668 30.6700   2543   2541  .0393
2669 30.6800   2605   2556  .0384
2670 30.6900   2686   2572  .0372
2671 30.7000   2655   2582  .0377
2672 30.7100   2688   2587  .0372
2673 30.7200   2677   2589  .0374
2674 30.7300   2686   2590  .0372
2675 30.7400   2704   2589  .0370
2676 30.7500   2656   2584  .0377
2677 30.7600   2619   2555  .0382
2678 30.7700   2671   2511  .0374
2679 30.7800   2598   2467  .0385
2680 30.7900   2470   2433  .0405
2681 30.8000   2482   2408  .0403
2682 30.8100   2475   2389  .0404
2683 30.8200   2410   2375  .0415
2684 30.8300   2407   2363  .0415
2685 30.8400   2442   2352  .0410
2686 30.8500   2421   2343  .0413
2687 30.8600   2352   2335  .0425
2688 30.8700   2405   2328  .0416
2689 30.8800   2368   2322  .0422
2690 30.8900   2367   2318  .0422
2691 30.9000   2398   2315  .0417
2692 30.9100   2375   2315  .0421
2693 30.9200   2351   2314  .0425
2694 30.9300   2396   2315  .0417
2695 30.9400   2408   2318  .0415
2696 30.9500   2406   2321  .0416
2697 30.9600   2373   2325  .0421
2698 30.9700   2407   2331  .0415
2699 30.9800   2416   2337  .0414
2700 30.9900   2397   2344  .0417
2701 31.0000   2409   2351  .0415
2702 31.0100   2410   2359  .0415
2703 31.0200   2409   2367  .0415
2704 31.0300   2477   2374  .0404
2705 31.0400   2472   2382  .0405
2706 31.0500   2506   2388  .0399
2707 31.0600   2415   2394  .0414
2708 31.0700   2529   2399  .0395
2709 31.0800   2494   2400  .0401
2710 31.0900   2530   2393  .0395
2711 31.1000   2498   2385  .0400
2712 31.1100   2482   2380  .0403
2713 31.1200   2534   2375  .0395
2714 31.1300   2503   2366  .0400
2715 31.1400   2482   2358  .0403
2716 31.1500   2499   2353  .0400
2717 31.1600   2426   2352  .0412
2718 31.1700   2450   2353  .0408
2719 31.1800   2452   2356  .0408
2720 31.1900   2443   2362  .0409
2721 31.2000   2417   2369  .0414
2722 31.2100   2432   2379  .0411
2723 31.2200   2493   2391  .0401
2724 31.2300   2526   2403  .0396
2725 31.2400   2509   2415  .0399
2726 31.2500   2492   2430  .0401
2727 31.2600   2491   2450  .0401
2728 31.2700   2571   2476  .0389
2729 31.2800   2603   2507  .0384
2730 31.2900   2637   2542  .0379
2731 31.3000   2623   2581  .0381
2732 31.3100   2696   2624  .0371
2733 31.3200   2728   2669  .0367
2734 31.3300   2712   2716  .0369
2735 31.3400   2770   2764  .0361
2736 31.3500   2793   2812  .0358
2737 31.3600   2807   2859  .0356
2738 31.3700   2874   2904  .0348
2739 31.3800   2891   2945  .0346
2740 31.3900   2902   2980  .0345
2741 31.4000   2939   2988  .0340
2742 31.4100   2941   2972  .0340
2743 31.4200   2956   2951  .0338
2744 31.4300   2930   2936  .0341
2745 31.4400   2922   2921  .0342
2746 31.4500   2930   2892  .0341
2747 31.4600   2870   2856  .0348
2748 31.4700   2876   2821  .0348
2749 31.4800   2819   2787  .0355
2750 31.4900   2721   2728  .0368
2751 31.5000   2666   2653  .0375
2752 31.5100   2697   2583  .0371
2753 31.5200   2649   2527  .0378
2754 31.5300   2574   2485  .0389
2755 31.5400   2589   2453  .0386
2756 31.5500   2552   2428  .0392
2757 31.5600   2500   2407  .0400
2758 31.5700   2479   2389  .0403
2759 31.5800   2453   2373  .0408
2760 31.5900   2380   2359  .0420
2761 31.6000   2375   2349  .0421
2762 31.6100   2412   2341  .0415
2763 31.6200   2460   2336  .0407
2764 31.6300   2447   2332  .0409
2765 31.6400   2466   2329  .0406
2766 31.6500   2451   2329  .0408
2767 31.6600   2424   2331  .0413
2768 31.6700   2453   2338  .0408
2769 31.6800   2512   2348  .0398
2770 31.6900   2585   2361  .0387
2771 31.7000   2574   2378  .0389
2772 31.7100   2617   2398  .0382
2773 31.7200   2567   2421  .0390
2774 31.7300   2593   2446  .0386
2775 31.7400   2617   2475  .0382
2776 31.7500   2632   2507  .0380
2777 31.7600   2666   2541  .0375
2778 31.7700   2665   2577  .0375
2779 31.7800   2759   2614  .0362
2780 31.7900   2735   2652  .0366
2781 31.8000   2710   2692  .0369
2782 31.8100   2728   2722  .0367
2783 31.8200   2716   2740  .0368
2784 31.8300   2823   2756  .0354
2785 31.8400   2841   2778  .0352
2786 31.8500   2867   2804  .0349
2787 31.8600   2805   2834  .0357
2788 31.8700   2874   2863  .0348
2789 31.8800   2888   2888  .0346
2790 31.8900   2892   2909  .0346
2791 31.9000   2876   2923  .0348
2792 31.9100   2895   2920  .0345
2793 31.9200   2881   2868  .0347
2794 31.9300   2856   2795  .0350
2795 31.9400   2847   2729  .0351
2796 31.9500   2829   2681  .0353
2797 31.9600   2757   2650  .0363
2798 31.9700   2739   2627  .0365
2799 31.9800   2683   2593  .0373
2800 31.9900   2637   2555  .0379
2801 32.0000   2616   2523  .0382
2802 32.0100   2622   2502  .0381
2803 32.0200   2573   2491  .0389
2804 32.0300   2609   2490  .0383
2805 32.0400   2566   2496  .0390
2806 32.0500   2600   2507  .0385
2807 32.0600   2550   2524  .0392
2808 32.0700   2651   2545  .0377
2809 32.0800   2673   2571  .0374
2810 32.0900   2624   2600  .0381
2811 32.1000   2643   2632  .0378
2812 32.1100   2654   2666  .0377
2813 32.1200   2684   2702  .0373
2814 32.1300   2768   2739  .0361
2815 32.1400   2783   2776  .0359
2816 32.1500   2758   2812  .0363
2817 32.1600   2738   2846  .0365
2818 32.1700   2835   2874  .0353
2819 32.1800   2847   2866  .0351
2820 32.1900   2802   2838  .0357
2821 32.2000   2845   2816  .0351
2822 32.2100   2869   2813  .0349
2823 32.2200   2879   2825  .0347
2824 32.2300   2897   2848  .0345
2825 32.2400   2899   2876  .0345
2826 32.2500   2894   2905  .0346
2827 32.2600   2926   2932  .0342
2828 32.2700   2942   2957  .0340
2829 32.2800   2956   2978  .0338
2830 32.2900   2932   2993  .0341
2831 32.3000   2993   2970  .0334
2832 32.3100   3070   2917  .0326
2833 32.3200   3028   2864  .0330
2834 32.3300   3042   2827  .0329
2835 32.3400   3063   2806  .0326
2836 32.3500   3068   2795  .0326
2837 32.3600   2922   2788  .0342
2838 32.3700   2891   2777  .0346
2839 32.3800   2850   2739  .0351
2840 32.3900   2836   2689  .0353
2841 32.4000   2817   2644  .0355
2842 32.4100   2779   2608  .0360
2843 32.4200   2646   2585  .0378
2844 32.4300   2602   2571  .0384
2845 32.4400   2606   2565  .0384
2846 32.4500   2570   2564  .0389
2847 32.4600   2481   2565  .0403
2848 32.4700   2553   2563  .0392
2849 32.4800   2550   2559  .0392
2850 32.4900   2533   2558  .0395
2851 32.5000   2479   2560  .0403
2852 32.5100   2516   2564  .0397
2853 32.5200   2469   2561  .0405
2854 32.5300   2443   2551  .0409
2855 32.5400   2437   2539  .0410
2856 32.5500   2375   2522  .0421
2857 32.5600   2379   2507  .0420
2858 32.5700   2438   2497  .0410
2859 32.5800   2450   2495  .0408
2860 32.5900   2459   2496  .0407
2861 32.6000   2483   2500  .0403
2862 32.6100   2506   2503  .0399
2863 32.6200   2457   2505  .0407
2864 32.6300   2477   2503  .0404
2865 32.6400   2518   2499  .0397
2866 32.6500   2477   2489  .0404
2867 32.6600   2442   2452  .0410
2868 32.6700   2525   2398  .0396
2869 32.6800   2441   2348  .0410
2870 32.6900   2378   2309  .0421
2871 32.7000   2326   2282  .0430
2872 32.7100   2335   2263  .0428
2873 32.7200   2258   2248  .0443
2874 32.7300   2289   2232  .0437
2875 32.7400   2252   2217  .0444
2876 32.7500   2240   2204  .0446
2877 32.7600   2129   2193  .0470
2878 32.7700   2201   2185  .0454
2879 32.7800   2183   2179  .0458
2880 32.7900   2157   2175  .0464
2881 32.8000   2199   2172  .0455
2882 32.8100   2186   2171  .0457
2883 32.8200   2175   2170  .0460
2884 32.8300   2162   2170  .0463
2885 32.8400   2171   2172  .0461
2886 32.8500   2156   2175  .0464
2887 32.8600   2138   2179  .0468
2888 32.8700   2166   2184  .0462
2889 32.8800   2210   2188  .0452
2890 32.8900   2222   2193  .0450
2891 32.9000   2197   2197  .0455
2892 32.9100   2228   2199  .0449
2893 32.9200   2180   2201  .0459
2894 32.9300   2189   2201  .0457
2895 32.9400   2196   2198  .0455
2896 32.9500   2193   2188  .0456
2897 32.9600   2146   2167  .0466
2898 32.9700   2143   2145  .0467
2899 32.9800   2157   2127  .0464
2900 32.9900   2092   2116  .0478
2901 33.0000   2100   2108  .0476
2902 33.0100   2108   2104  .0474
2903 33.0200   2113   2101  .0473
2904 33.0300   2086   2101  .0479
2905 33.0400   2096   2102  .0477
2906 33.0500   2117   2105  .0472
2907 33.0600   2080   2110  .0481
2908 33.0700   2126   2118  .0470
2909 33.0800   2143   2129  .0467
2910 33.0900   2161   2143  .0463
2911 33.1000   2183   2161  .0458
2912 33.1100   2231   2181  .0448
2913 33.1200   2207   2205  .0453
2914 33.1300   2176   2231  .0460
2915 33.1400   2240   2260  .0446
2916 33.1500   2317   2291  .0432
2917 33.1600   2271   2323  .0440
2918 33.1700   2354   2355  .0425
2919 33.1800   2384   2388  .0419
2920 33.1900   2370   2419  .0422
2921 33.2000   2451   2447  .0408
2922 33.2100   2444   2473  .0409
2923 33.2200   2548   2494  .0392
2924 33.2300   2510   2511  .0398
2925 33.2400   2533   2521  .0395
2926 33.2500   2535   2525  .0394
2927 33.2600   2456   2502  .0407
2928 33.2700   2482   2436  .0403
2929 33.2800   2484   2359  .0403
2930 33.2900   2333   2295  .0429
2931 33.3000   2269   2251  .0441
2932 33.3100   2299   2221  .0435
2933 33.3200   2244   2200  .0446
2934 33.3300   2224   2181  .0450
2935 33.3400   2202   2166  .0454
2936 33.3500   2281   2152  .0438
2937 33.3600   2153   2139  .0464
2938 33.3700   2156   2128  .0464
2939 33.3800   2131   2119  .0469
2940 33.3900   2114   2113  .0473
2941 33.4000   2158   2108  .0463
2942 33.4100   2143   2107  .0467
2943 33.4200   2117   2108  .0472
2944 33.4300   2193   2112  .0456
2945 33.4400   2186   2117  .0457
2946 33.4500   2142   2125  .0467
2947 33.4600   2112   2135  .0473
2948 33.4700   2192   2146  .0456
2949 33.4800   2174   2160  .0460
2950 33.4900   2166   2174  .0462
2951 33.5000   2151   2190  .0465
2952 33.5100   2264   2211  .0442
2953 33.5200   2208   2236  .0453
2954 33.5300   2228   2266  .0449
2955 33.5400   2258   2298  .0443
2956 33.5500   2316   2333  .0432
2957 33.5600   2302   2369  .0434
2958 33.5700   2397   2405  .0417
2959 33.5800   2467   2441  .0405
2960 33.5900   2520   2475  .0397
2961 33.6000   2545   2505  .0393
2962 33.6100   2598   2531  .0385
2963 33.6200   2529   2548  .0395
2964 33.6300   2583   2556  .0387
2965 33.6400   2588   2558  .0386
2966 33.6500   2494   2554  .0401
2967 33.6600   2458   2513  .0407
2968 33.6700   2486   2431  .0402
2969 33.6800   2449   2344  .0408
2970 33.6900   2331   2276  .0429
2971 33.7000   2227   2228  .0449
2972 33.7100   2173   2194  .0460
2973 33.7200   2114   2169  .0473
2974 33.7300   2093   2146  .0478
2975 33.7400   2084   2124  .0480
2976 33.7500   2097   2104  .0477
2977 33.7600   2041   2084  .0490
2978 33.7700   2048   2066  .0488
2979 33.7800   1998   2050  .0501
2980 33.7900   1997   2036  .0501
2981 33.8000   2044   2024  .0489
2982 33.8100   2006   2014  .0499
2983 33.8200   1990   2005  .0503
2984 33.8300   1967   1997  .0508
2985 33.8400   1978   1991  .0506
2986 33.8500   1963   1985  .0509
2987 33.8600   1912   1980  .0523
2988 33.8700   1975   1976  .0506
2989 33.8800   1941   1973  .0515
2990 33.8900   1957   1970  .0511
2991 33.9000   1916   1968  .0522
2992 33.9100   1955   1966  .0512
2993 33.9200   1940   1966  .0515
2994 33.9300   1922   1966  .0520
2995 33.9400   1942   1966  .0515
2996 33.9500   1925   1968  .0519
2997 33.9600   1867   1970  .0536
2998 33.9700   1918   1973  .0521
2999 33.9800   1940   1977  .0515
3000 33.9900   1947   1981  .0514
3001 34.0000   1956   1987  .0511
3002 34.0100   1979   1993  .0505
3003 34.0200   2005   2000  .0499
3004 34.0300   1992   2008  .0502
3005 34.0400   2005   2016  .0499
3006 34.0500   2016   2024  .0496
3007 34.0600   1978   2032  .0506
3008 34.0700   2048   2040  .0488
3009 34.0800   2050   2048  .0488
3010 34.0900   2037   2056  .0491
3011 34.1000   1998   2062  .0501
3012 34.1100   2024   2064  .0494
3013 34.1200   2047   2060  .0489
3014 34.1300   2066   2057  .0484
3015 34.1400   2067   2056  .0484
3016 34.1500   2094   2057  .0478
3017 34.1600   2102   2060  .0476
3018 34.1700   2107   2061  .0475
3019 34.1800   2116   2058  .0473
3020 34.1900   2118   2052  .0472
3021 34.2000   2075   2048  .0482
3022 34.2100   2106   2043  .0475
3023 34.2200   2059   2038  .0486
3024 34.2300   2058   2035  .0486
3025 34.2400   2075   2034  .0482
3026 34.2500   2035   2033  .0491
3027 34.2600   2020   2032  .0495
3028 34.2700   2033   2032  .0492
3029 34.2800   2018   2028  .0496
3030 34.2900   1979   2026  .0505
3031 34.3000   1987   2021  .0503
3032 34.3100   2007   2009  .0498
3033 34.3200   2025   1992  .0494
3034 34.3300   1943   1976  .0515
3035 34.3400   1967   1964  .0508
3036 34.3500   1937   1957  .0516
3037 34.3600   1935   1952  .0517
3038 34.3700   1937   1949  .0516
3039 34.3800   1963   1947  .0509
3040 34.3900   1972   1946  .0507
3041 34.4000   1972   1946  .0507
3042 34.4100   1973   1947  .0507
3043 34.4200   1936   1950  .0517
3044 34.4300   1944   1954  .0514
3045 34.4400   1946   1959  .0514
3046 34.4500   1956   1965  .0511
3047 34.4600   1962   1973  .0510
3048 34.4700   1976   1982  .0506
3049 34.4800   2001   1991  .0500
3050 34.4900   2033   2002  .0492
3051 34.5000   2059   2013  .0486
3052 34.5100   2043   2024  .0489
3053 34.5200   2044   2036  .0489
3054 34.5300   2056   2048  .0486
3055 34.5400   2055   2059  .0487
3056 34.5500   2041   2071  .0490
3057 34.5600   2058   2081  .0486
3058 34.5700   2089   2081  .0479
3059 34.5800   2067   2079  .0484
3060 34.5900   2047   2079  .0489
3061 34.6000   2055   2084  .0487
3062 34.6100   2093   2093  .0478
3063 34.6200   2123   2099  .0471
3064 34.6300   2122   2105  .0471
3065 34.6400   2154   2110  .0464
3066 34.6500   2092   2117  .0478
3067 34.6600   2047   2126  .0489
3068 34.6700   2092   2134  .0478
3069 34.6800   2160   2140  .0463
3070 34.6900   2146   2146  .0466
3071 34.7000   2130   2150  .0469
3072 34.7100   2089   2144  .0479
3073 34.7200   2044   2126  .0489
3074 34.7300   2062   2104  .0485
3075 34.7400   2101   2085  .0476
3076 34.7500   2010   2068  .0498
3077 34.7600   1945   2044  .0514
3078 34.7700   1969   2016  .0508
3079 34.7800   1987   1991  .0503
3080 34.7900   1915   1971  .0522
3081 34.8000   1877   1956  .0533
3082 34.8100   1924   1944  .0520
3083 34.8200   1891   1934  .0529
3084 34.8300   1853   1924  .0540
3085 34.8400   1864   1915  .0536
3086 34.8500   1856   1906  .0539
3087 34.8600   1828   1899  .0547
3088 34.8700   1827   1892  .0547
3089 34.8800   1871   1885  .0534
3090 34.8900   1844   1880  .0542
3091 34.9000   1809   1875  .0553
3092 34.9100   1847   1871  .0541
3093 34.9200   1863   1867  .0537
3094 34.9300   1857   1864  .0539
3095 34.9400   1834   1861  .0545
3096 34.9500   1829   1858  .0547
3097 34.9600   1784   1855  .0561
3098 34.9700   1822   1853  .0549
3099 34.9800   1790   1852  .0559
3100 34.9900   1835   1850  .0545
3101 35.0000   1821   1849  .0549
3102 35.0100   1816   1848  .0551
3103 35.0200   1827   1848  .0547
3104 35.0300   1837   1847  .0544
3105 35.0400   1848   1847  .0541
3106 35.0500   1797   1848  .0556
3107 35.0600   1799   1849  .0556
3108 35.0700   1851   1850  .0540
3109 35.0800   1870   1851  .0535
3110 35.0900   1857   1853  .0539
3111 35.1000   1841   1855  .0543
3112 35.1100   1846   1858  .0542
3113 35.1200   1856   1860  .0539
3114 35.1300   1873   1863  .0534
3115 35.1400   1866   1866  .0536
3116 35.1500   1876   1869  .0533
3117 35.1600   1813   1871  .0552
3118 35.1700   1890   1874  .0529
3119 35.1800   1878   1875  .0532
3120 35.1900   1847   1876  .0541
3121 35.2000   1846   1875  .0542
3122 35.2100   1866   1873  .0536
3123 35.2200   1924   1871  .0520
3124 35.2300   1914   1869  .0522
3125 35.2400   1918   1863  .0521
3126 35.2500   1909   1855  .0524
3127 35.2600   1799   1847  .0556
3128 35.2700   1860   1841  .0538
3129 35.2800   1861   1836  .0537
3130 35.2900   1856   1833  .0539
3131 35.3000   1842   1830  .0543
3132 35.3100   1867   1827  .0536
3133 35.3200   1799   1824  .0556
3134 35.3300   1812   1822  .0552
3135 35.3400   1823   1819  .0549
3136 35.3500   1770   1817  .0565
3137 35.3600   1720   1815  .0581
3138 35.3700   1784   1813  .0561
3139 35.3800   1773   1811  .0564
3140 35.3900   1821   1810  .0549
3141 35.4000   1822   1809  .0549
3142 35.4100   1844   1807  .0542
3143 35.4200   1824   1806  .0548
3144 35.4300   1805   1805  .0554
3145 35.4400   1783   1805  .0561
3146 35.4500   1762   1804  .0568
3147 35.4600   1768   1803  .0566
3148 35.4700   1763   1803  .0567
3149 35.4800   1792   1802  .0558
3150 35.4900   1779   1802  .0562
3151 35.5000   1722   1802  .0581
3152 35.5100   1815   1803  .0551
3153 35.5200   1819   1804  .0550
3154 35.5300   1813   1805  .0552
3155 35.5400   1790   1807  .0559
3156 35.5500   1769   1809  .0565
3157 35.5600   1789   1813  .0559
3158 35.5700   1799   1817  .0556
3159 35.5800   1829   1821  .0547
3160 35.5900   1810   1826  .0552
3161 35.6000   1790   1832  .0559
3162 35.6100   1884   1839  .0531
3163 35.6200   1826   1846  .0548
3164 35.6300   1805   1854  .0554
3165 35.6400   1861   1862  .0537
3166 35.6500   1859   1871  .0538
3167 35.6600   1828   1880  .0547
3168 35.6700   1855   1890  .0539
3169 35.6800   1885   1899  .0531
3170 35.6900   1920   1908  .0521
3171 35.7000   1874   1917  .0534
3172 35.7100   1896   1925  .0527
3173 35.7200   1845   1927  .0542
3174 35.7300   1913   1925  .0523
3175 35.7400   1876   1922  .0533
3176 35.7500   1916   1923  .0522
3177 35.7600   1868   1927  .0535
3178 35.7700   1873   1932  .0534
3179 35.7800   1903   1938  .0525
3180 35.7900   1897   1944  .0527
3181 35.8000   1878   1948  .0532
3182 35.8100   1885   1949  .0531
3183 35.8200   1873   1941  .0534
3184 35.8300   1896   1929  .0527
3185 35.8400   1920   1921  .0521
3186 35.8500   1898   1916  .0527
3187 35.8600   1849   1914  .0541
3188 35.8700   1907   1914  .0524
3189 35.8800   1927   1913  .0519
3190 35.8900   1885   1911  .0531
3191 35.9000   1888   1905  .0530
3192 35.9100   1876   1893  .0533
3193 35.9200   1851   1880  .0540
3194 35.9300   1821   1870  .0549
3195 35.9400   1857   1862  .0539
3196 35.9500   1834   1855  .0545
3197 35.9600   1814   1846  .0551
3198 35.9700   1824   1836  .0548
3199 35.9800   1842   1826  .0543
3200 35.9900   1812   1819  .0552
3201 36.0000   1834   1815  .0545
3202 36.0100   1842   1811  .0543
3203 36.0200   1831   1809  .0546
3204 36.0300   1834   1808  .0545
3205 36.0400   1810   1808  .0552
3206 36.0500   1813   1809  .0552
3207 36.0600   1788   1811  .0559
3208 36.0700   1838   1814  .0544
3209 36.0800   1861   1819  .0537
3210 36.0900   1782   1826  .0561
3211 36.1000   1752   1834  .0571
3212 36.1100   1816   1845  .0551
3213 36.1200   1794   1857  .0557
3214 36.1300   1809   1871  .0553
3215 36.1400   1856   1887  .0539
3216 36.1500   1907   1905  .0524
3217 36.1600   1862   1926  .0537
3218 36.1700   1934   1949  .0517
3219 36.1800   1937   1975  .0516
3220 36.1900   1991   2003  .0502
3221 36.2000   1978   2034  .0506
3222 36.2100   2035   2064  .0491
3223 36.2200   2041   2089  .0490
3224 36.2300   2093   2113  .0478
3225 36.2400   2118   2142  .0472
3226 36.2500   2175   2175  .0460
3227 36.2600   2149   2211  .0465
3228 36.2700   2268   2247  .0441
3229 36.2800   2325   2282  .0430
3230 36.2900   2368   2313  .0422
3231 36.3000   2421   2340  .0413
3232 36.3100   2387   2361  .0419
3233 36.3200   2332   2377  .0429
3234 36.3300   2356   2385  .0424
3235 36.3400   2352   2354  .0425
3236 36.3500   2268   2284  .0441
3237 36.3600   2238   2212  .0447
3238 36.3700   2222   2161  .0450
3239 36.3800   2194   2131  .0456
3240 36.3900   2145   2114  .0466
3241 36.4000   2138   2102  .0468
3242 36.4100   2130   2091  .0469
3243 36.4200   2059   2080  .0486
3244 36.4300   2024   2068  .0494
3245 36.4400   1992   2056  .0502
3246 36.4500   2006   2044  .0499
3247 36.4600   1939   2032  .0516
3248 36.4700   1955   2013  .0512
3249 36.4800   1942   1984  .0515
3250 36.4900   1931   1955  .0518
3251 36.5000   1915   1933  .0522
3252 36.5100   1888   1918  .0530
3253 36.5200   1836   1909  .0545
3254 36.5300   1817   1903  .0550
3255 36.5400   1847   1898  .0541
3256 36.5500   1835   1893  .0545
3257 36.5600   1813   1889  .0552
3258 36.5700   1849   1884  .0541
3259 36.5800   1811   1878  .0552
3260 36.5900   1789   1869  .0559
3261 36.6000   1759   1859  .0569
3262 36.6100   1776   1852  .0563
3263 36.6200   1786   1847  .0560
3264 36.6300   1795   1845  .0557
3265 36.6400   1767   1844  .0566
3266 36.6500   1748   1843  .0572
3267 36.6600   1724   1842  .0580
3268 36.6700   1798   1839  .0556
3269 36.6800   1796   1836  .0557
3270 36.6900   1788   1833  .0559
3271 36.7000   1780   1830  .0562
3272 36.7100   1821   1824  .0549
3273 36.7200   1744   1814  .0573
3274 36.7300   1762   1803  .0568
3275 36.7400   1773   1794  .0564
3276 36.7500   1733   1785  .0577
3277 36.7600   1704   1776  .0587
3278 36.7700   1774   1769  .0564
3279 36.7800   1746   1763  .0573
3280 36.7900   1743   1757  .0574
3281 36.8000   1704   1753  .0587
3282 36.8100   1710   1749  .0585
3283 36.8200   1703   1744  .0587
3284 36.8300   1741   1740  .0574
3285 36.8400   1717   1737  .0582
3286 36.8500   1680   1734  .0595
3287 36.8600   1664   1731  .0601
3288 36.8700   1720   1728  .0581
3289 36.8800   1728   1725  .0579
3290 36.8900   1729   1723  .0578
3291 36.9000   1683   1721  .0594
3292 36.9100   1715   1719  .0583
3293 36.9200   1717   1717  .0582
3294 36.9300   1736   1716  .0576
3295 36.9400   1703   1714  .0587
3296 36.9500   1686   1713  .0593
3297 36.9600   1632   1712  .0613
3298 36.9700   1684   1710  .0594
3299 36.9800   1728   1709  .0579
3300 36.9900   1681   1708  .0595
3301 37.0000   1678   1708  .0596
3302 37.0100   1693   1707  .0591
3303 37.0200   1656   1707  .0604
3304 37.0300   1698   1707  .0589
3305 37.0400   1745   1707  .0573
3306 37.0500   1716   1707  .0583
3307 37.0600   1701   1708  .0588
3308 37.0700   1748   1710  .0572
3309 37.0800   1761   1712  .0568
3310 37.0900   1701   1715  .0588
3311 37.1000   1710   1719  .0585
3312 37.1100   1713   1723  .0584
3313 37.1200   1698   1729  .0589
3314 37.1300   1762   1736  .0568
3315 37.1400   1785   1744  .0560
3316 37.1500   1729   1753  .0578
3317 37.1600   1699   1764  .0589
3318 37.1700   1728   1776  .0579
3319 37.1800   1761   1788  .0568
3320 37.1900   1788   1802  .0559
3321 37.2000   1804   1817  .0554
3322 37.2100   1809   1832  .0553
3323 37.2200   1839   1847  .0544
3324 37.2300   1854   1863  .0539
3325 37.2400   1851   1879  .0540
3326 37.2500   1848   1894  .0541
3327 37.2600   1853   1909  .0540
3328 37.2700   1896   1923  .0527
3329 37.2800   1895   1926  .0528
3330 37.2900   1911   1921  .0523
3331 37.3000   1914   1916  .0522
3332 37.3100   2004   1916  .0499
3333 37.3200   1949   1921  .0513
3334 37.3300   1976   1928  .0506
3335 37.3400   1966   1932  .0509
3336 37.3500   1996   1936  .0501
3337 37.3600   1927   1937  .0519
3338 37.3700   1956   1935  .0511
3339 37.3800   1996   1929  .0501
3340 37.3900   1951   1904  .0513
3341 37.4000   1955   1867  .0512
3342 37.4100   1932   1833  .0518
3343 37.4200   1915   1808  .0522
3344 37.4300   1844   1792  .0542
3345 37.4400   1808   1781  .0553
3346 37.4500   1801   1772  .0555
3347 37.4600   1724   1763  .0580
3348 37.4700   1772   1754  .0564
3349 37.4800   1735   1745  .0576
3350 37.4900   1693   1736  .0591
3351 37.5000   1691   1728  .0591
3352 37.5100   1731   1721  .0578
3353 37.5200   1689   1715  .0592
3354 37.5300   1705   1710  .0587
3355 37.5400   1717   1705  .0582
3356 37.5500   1688   1702  .0592
3357 37.5600   1628   1699  .0614
3358 37.5700   1648   1696  .0607
3359 37.5800   1658   1694  .0603
3360 37.5900   1660   1693  .0602
3361 37.6000   1652   1692  .0605
3362 37.6100   1679   1692  .0596
3363 37.6200   1656   1692  .0604
3364 37.6300   1692   1693  .0591
3365 37.6400   1680   1694  .0595
3366 37.6500   1733   1696  .0577
3367 37.6600   1727   1698  .0579
3368 37.6700   1743   1700  .0574
3369 37.6800   1752   1702  .0571
3370 37.6900   1758   1705  .0569
3371 37.7000   1718   1708  .0582
3372 37.7100   1726   1710  .0579
3373 37.7200   1689   1713  .0592
3374 37.7300   1732   1715  .0577
3375 37.7400   1718   1716  .0582
3376 37.7500   1727   1716  .0579
3377 37.7600   1678   1715  .0596
3378 37.7700   1691   1713  .0591
3379 37.7800   1671   1712  .0598
3380 37.7900   1681   1712  .0595
3381 37.8000   1669   1711  .0599
3382 37.8100   1684   1707  .0594
3383 37.8200   1671   1700  .0598
3384 37.8300   1698   1693  .0589
3385 37.8400   1731   1689  .0578
3386 37.8500   1717   1687  .0582
3387 37.8600   1665   1687  .0601
3388 37.8700   1726   1687  .0579
3389 37.8800   1744   1689  .0573
3390 37.8900   1700   1691  .0588
3391 37.9000   1656   1693  .0604
3392 37.9100   1695   1697  .0590
3393 37.9200   1656   1702  .0604
3394 37.9300   1705   1707  .0587
3395 37.9400   1737   1714  .0576
3396 37.9500   1705   1722  .0587
3397 37.9600   1657   1730  .0604
3398 37.9700   1720   1739  .0581
3399 37.9800   1701   1749  .0588
3400 37.9900   1701   1758  .0588
3401 38.0000   1726   1768  .0579
3402 38.0100   1765   1777  .0567
3403 38.0200   1750   1786  .0571
3404 38.0300   1703   1793  .0587
3405 38.0400   1758   1796  .0569
3406 38.0500   1731   1798  .0578
3407 38.0600   1711   1800  .0584
3408 38.0700   1770   1803  .0565
3409 38.0800   1784   1805  .0561
3410 38.0900   1747   1797  .0572
3411 38.1000   1731   1783  .0578
3412 38.1100   1740   1770  .0575
3413 38.1200   1742   1763  .0574
3414 38.1300   1727   1760  .0579
3415 38.1400   1759   1759  .0569
3416 38.1500   1772   1759  .0564
3417 38.1600   1707   1759  .0586
3418 38.1700   1798   1758  .0556
3419 38.1800   1808   1756  .0553
3420 38.1900   1831   1752  .0546
3421 38.2000   1810   1748  .0552
3422 38.2100   1770   1745  .0565
3423 38.2200   1770   1740  .0565
3424 38.2300   1747   1733  .0572
3425 38.2400   1763   1728  .0567
3426 38.2500   1787   1727  .0560
3427 38.2600   1719   1730  .0582
3428 38.2700   1801   1735  .0555
3429 38.2800   1827   1743  .0547
3430 38.2900   1795   1752  .0557
3431 38.3000   1729   1762  .0578
3432 38.3100   1782   1773  .0561
3433 38.3200   1784   1784  .0561
3434 38.3300   1816   1796  .0551
3435 38.3400   1817   1808  .0550
3436 38.3500   1807   1820  .0553
3437 38.3600   1816   1830  .0551
3438 38.3700   1861   1840  .0537
3439 38.3800   1852   1846  .0540
3440 38.3900   1884   1851  .0531
3441 38.4000   1840   1854  .0543
3442 38.4100   1885   1850  .0531
3443 38.4200   1858   1829  .0538
3444 38.4300   1803   1800  .0555
3445 38.4400   1793   1776  .0558
3446 38.4500   1784   1759  .0561
3447 38.4600   1735   1746  .0576
3448 38.4700   1770   1733  .0565
3449 38.4800   1788   1723  .0559
3450 38.4900   1771   1713  .0565
3451 38.5000   1732   1704  .0577
3452 38.5100   1726   1696  .0579
3453 38.5200   1694   1688  .0590
3454 38.5300   1691   1681  .0591
3455 38.5400   1662   1674  .0602
3456 38.5500   1689   1668  .0592
3457 38.5600   1650   1663  .0606
3458 38.5700   1684   1658  .0594
3459 38.5800   1649   1654  .0606
3460 38.5900   1635   1650  .0612
3461 38.6000   1604   1647  .0623
3462 38.6100   1659   1644  .0603
3463 38.6200   1611   1642  .0621
3464 38.6300   1620   1640  .0617
3465 38.6400   1637   1638  .0611
3466 38.6500   1624   1637  .0616
3467 38.6600   1572   1637  .0636
3468 38.6700   1653   1636  .0605
3469 38.6800   1642   1636  .0609
3470 38.6900   1639   1637  .0610
3471 38.7000   1647   1637  .0607
3472 38.7100   1653   1638  .0605
3473 38.7200   1652   1640  .0605
3474 38.7300   1636   1642  .0611
3475 38.7400   1673   1644  .0598
3476 38.7500   1649   1647  .0606
3477 38.7600   1552   1650  .0644
3478 38.7700   1602   1653  .0624
3479 38.7800   1624   1657  .0616
3480 38.7900   1649   1661  .0606
3481 38.8000   1663   1664  .0601
3482 38.8100   1664   1668  .0601
3483 38.8200   1646   1673  .0608
3484 38.8300   1660   1677  .0602
3485 38.8400   1639   1681  .0610
3486 38.8500   1689   1682  .0592
3487 38.8600   1610   1682  .0621
3488 38.8700   1678   1683  .0596
3489 38.8800   1698   1686  .0589
3490 38.8900   1680   1690  .0595
3491 38.9000   1679   1696  .0596
3492 38.9100   1689   1702  .0592
3493 38.9200   1694   1708  .0590
3494 38.9300   1712   1714  .0584
3495 38.9400   1724   1720  .0580
3496 38.9500   1700   1727  .0588
3497 38.9600   1687   1733  .0593
3498 38.9700   1741   1736  .0574
3499 38.9800   1723   1734  .0580
3500 38.9900   1748   1734  .0572
3501 39.0000   1776   1740  .0563
3502 39.0100   1778   1750  .0562
3503 39.0200   1741   1764  .0574
3504 39.0300   1749   1780  .0572
3505 39.0400   1817   1797  .0550
3506 39.0500   1813   1815  .0552
3507 39.0600   1789   1832  .0559
3508 39.0700   1836   1850  .0545
3509 39.0800   1900   1866  .0526
3510 39.0900   1874   1881  .0534
3511 39.1000   1894   1895  .0528
3512 39.1100   1927   1901  .0519
3513 39.1200   1873   1902  .0534
3514 39.1300   1882   1902  .0531
3515 39.1400   1934   1901  .0517
3516 39.1500   1927   1889  .0519
3517 39.1600   1874   1871  .0534
3518 39.1700   1880   1855  .0532
3519 39.1800   1879   1845  .0532
3520 39.1900   1822   1837  .0549
3521 39.2000   1816   1820  .0551
3522 39.2100   1822   1797  .0549
3523 39.2200   1786   1777  .0560
3524 39.2300   1764   1762  .0567
3525 39.2400   1773   1752  .0564
3526 39.2500   1760   1744  .0568
3527 39.2600   1746   1737  .0573
3528 39.2700   1735   1730  .0576
3529 39.2800   1729   1722  .0578
3530 39.2900   1721   1714  .0581
3531 39.3000   1692   1706  .0591
3532 39.3100   1674   1694  .0597
3533 39.3200   1664   1680  .0601
3534 39.3300   1696   1668  .0590
3535 39.3400   1677   1659  .0596
3536 39.3500   1652   1652  .0605
3537 39.3600   1610   1647  .0621
3538 39.3700   1645   1642  .0608
3539 39.3800   1655   1638  .0604
3540 39.3900   1642   1634  .0609
3541 39.4000   1647   1630  .0607
3542 39.4100   1672   1626  .0598
3543 39.4200   1636   1623  .0611
3544 39.4300   1628   1620  .0614
3545 39.4400   1635   1618  .0612
3546 39.4500   1639   1616  .0610
3547 39.4600   1624   1615  .0616
3548 39.4700   1623   1615  .0616
3549 39.4800   1611   1615  .0621
3550 39.4900   1633   1616  .0612
3551 39.5000   1621   1617  .0617
3552 39.5100   1641   1620  .0609
3553 39.5200   1655   1623  .0604
3554 39.5300   1618   1627  .0618
3555 39.5400   1634   1632  .0612
3556 39.5500   1613   1638  .0620
3557 39.5600   1600   1645  .0625
3558 39.5700   1619   1652  .0618
3559 39.5800   1652   1661  .0605
3560 39.5900   1685   1670  .0593
3561 39.6000   1680   1679  .0595
3562 39.6100   1738   1689  .0575
3563 39.6200   1728   1698  .0579
3564 39.6300   1735   1707  .0576
3565 39.6400   1774   1716  .0564
3566 39.6500   1785   1724  .0560
3567 39.6600   1714   1730  .0583
3568 39.6700   1746   1730  .0573
3569 39.6800   1743   1726  .0574
3570 39.6900   1784   1722  .0561
3571 39.7000   1814   1720  .0551
3572 39.7100   1824   1718  .0548
3573 39.7200   1787   1717  .0560
3574 39.7300   1798   1709  .0556
3575 39.7400   1800   1692  .0556
3576 39.7500   1770   1675  .0565
3577 39.7600   1672   1663  .0598
3578 39.7700   1692   1656  .0591
3579 39.7800   1722   1653  .0581
3580 39.7900   1716   1651  .0583
3581 39.8000   1689   1650  .0592
3582 39.8100   1687   1650  .0593
3583 39.8200   1676   1650  .0597
3584 39.8300   1697   1651  .0589
3585 39.8400   1673   1653  .0598
3586 39.8500   1693   1657  .0591
3587 39.8600   1641   1663  .0609
3588 39.8700   1687   1669  .0593
3589 39.8800   1686   1678  .0593
3590 39.8900   1678   1687  .0596
3591 39.9000   1687   1698  .0593
3592 39.9100   1712   1710  .0584
3593 39.9200   1672   1723  .0598
3594 39.9300   1699   1736  .0589
3595 39.9400   1726   1751  .0579
3596 39.9500   1729   1762  .0578
3597 39.9600   1726   1770  .0579
3598 39.9700   1774   1778  .0564
3599 39.9800   1811   1790  .0552
3600 39.9900   1803   1804  .0555
3601 40.0000   1829   1820  .0547
3602 40.0100   1941   1837  .0515
3603 40.0200   1868   1853  .0535
3604 40.0300   1922   1869  .0520
3605 40.0400   1898   1874  .0527
3606 40.0500   1893   1866  .0528
3607 40.0600   1829   1860  .0547
3608 40.0700   1835   1860  .0545
3609 40.0800   1851   1867  .0540
3610 40.0900   1844   1877  .0542
3611 40.1000   1817   1887  .0550
3612 40.1100   1861   1895  .0537
3613 40.1200   1861   1899  .0537
3614 40.1300   1839   1899  .0544
3615 40.1400   1844   1895  .0542
3616 40.1500   1830   1883  .0546
3617 40.1600   1767   1846  .0566
3618 40.1700   1798   1799  .0556
3619 40.1800   1823   1761  .0549
3620 40.1900   1801   1736  .0555
3621 40.2000   1743   1722  .0574
3622 40.2100   1758   1713  .0569
3623 40.2200   1712   1705  .0584
3624 40.2300   1695   1697  .0590
3625 40.2400   1728   1688  .0579
3626 40.2500   1667   1679  .0600
3627 40.2600   1633   1672  .0612
3628 40.2700   1673   1665  .0598
3629 40.2800   1684   1660  .0594
3630 40.2900   1633   1657  .0612
3631 40.3000   1627   1656  .0615
3632 40.3100   1648   1656  .0607
3633 40.3200   1659   1658  .0603
3634 40.3300   1637   1662  .0611
3635 40.3400   1640   1667  .0610
3636 40.3500   1625   1673  .0615
3637 40.3600   1588   1679  .0630
3638 40.3700   1637   1687  .0611
3639 40.3800   1660   1694  .0602
3640 40.3900   1662   1700  .0602
3641 40.4000   1652   1705  .0605
3642 40.4100   1687   1711  .0593
3643 40.4200   1694   1717  .0590
3644 40.4300   1701   1723  .0588
3645 40.4400   1701   1728  .0588
3646 40.4500   1734   1732  .0577
3647 40.4600   1700   1734  .0588
3648 40.4700   1786   1735  .0560
3649 40.4800   1773   1728  .0564
3650 40.4900   1728   1708  .0579
3651 40.5000   1713   1685  .0584
3652 40.5100   1746   1667  .0573
3653 40.5200   1720   1656  .0581
3654 40.5300   1683   1651  .0594
3655 40.5400   1677   1648  .0596
3656 40.5500   1726   1645  .0579
3657 40.5600   1633   1642  .0612
3658 40.5700   1652   1638  .0605
3659 40.5800   1681   1634  .0595
3660 40.5900   1677   1630  .0596
3661 40.6000   1673   1626  .0598
3662 40.6100   1682   1623  .0595
3663 40.6200   1664   1621  .0601
3664 40.6300   1706   1620  .0586
3665 40.6400   1737   1621  .0576
3666 40.6500   1703   1623  .0587
3667 40.6600   1663   1626  .0601
3668 40.6700   1714   1630  .0583
3669 40.6800   1730   1635  .0578
3670 40.6900   1722   1641  .0581
3671 40.7000   1712   1646  .0584
3672 40.7100   1687   1651  .0593
3673 40.7200   1791   1658  .0558
3674 40.7300   1726   1668  .0579
3675 40.7400   1732   1680  .0577
3676 40.7500   1718   1694  .0582
3677 40.7600   1676   1707  .0597
3678 40.7700   1722   1722  .0581
3679 40.7800   1754   1736  .0570
3680 40.7900   1711   1750  .0584
3681 40.8000   1700   1764  .0588
3682 40.8100   1778   1780  .0562
3683 40.8200   1741   1796  .0574
3684 40.8300   1746   1813  .0573
3685 40.8400   1776   1830  .0563
3686 40.8500   1815   1841  .0551
3687 40.8600   1720   1840  .0581
3688 40.8700   1763   1838  .0567
3689 40.8800   1797   1843  .0556
3690 40.8900   1821   1858  .0549
3691 40.9000   1805   1880  .0554
3692 40.9100   1889   1906  .0529
3693 40.9200   1885   1934  .0531
3694 40.9300   1891   1960  .0529
3695 40.9400   2017   1985  .0496
3696 40.9500   2057   2008  .0486
3697 40.9600   2038   2029  .0491
3698 40.9700   2072   2047  .0483
3699 40.9800   2077   2062  .0481
3700 40.9900   2091   2071  .0478
3701 41.0000   2063   2054  .0485
3702 41.0100   2074   2018  .0482
3703 41.0200   2069   1983  .0483
3704 41.0300   2039   1954  .0490
3705 41.0400   2027   1938  .0493
3706 41.0500   1946   1932  .0514
3707 41.0600   1887   1934  .0530
3708 41.0700   1892   1938  .0529
3709 41.0800   1876   1941  .0533
3710 41.0900   1835   1936  .0545
3711 41.1000   1781   1924  .0561
3712 41.1100   1816   1914  .0551
3713 41.1200   1865   1909  .0536
3714 41.1300   1846   1906  .0542
3715 41.1400   1836   1904  .0545
3716 41.1500   1840   1903  .0543
3717 41.1600   1817   1905  .0550
3718 41.1700   1915   1906  .0522
3719 41.1800   1941   1902  .0515
3720 41.1900   1915   1897  .0522
3721 41.2000   1923   1896  .0520
3722 41.2100   1934   1898  .0517
3723 41.2200   1930   1902  .0518
3724 41.2300   1921   1905  .0521
3725 41.2400   1902   1902  .0526
3726 41.2500   1906   1887  .0525
3727 41.2600   1868   1868  .0535
3728 41.2700   1876   1851  .0533
3729 41.2800   1851   1839  .0540
3730 41.2900   1808   1830  .0553
3731 41.3000   1785   1815  .0560
3732 41.3100   1796   1790  .0557
3733 41.3200   1778   1765  .0562
3734 41.3300   1749   1744  .0572
3735 41.3400   1751   1729  .0571
3736 41.3500   1716   1714  .0583
3737 41.3600   1638   1698  .0611
3738 41.3700   1705   1683  .0587
3739 41.3800   1710   1670  .0585
3740 41.3900   1726   1658  .0579
3741 41.4000   1705   1648  .0587
3742 41.4100   1735   1639  .0576
3743 41.4200   1718   1631  .0582
3744 41.4300   1683   1623  .0594
3745 41.4400   1645   1616  .0608
3746 41.4500   1671   1610  .0598
3747 41.4600   1618   1605  .0618
3748 41.4700   1629   1601  .0614
3749 41.4800   1619   1598  .0618
3750 41.4900   1674   1596  .0597
3751 41.5000   1650   1595  .0606
3752 41.5100   1683   1596  .0594
3753 41.5200   1669   1599  .0599
3754 41.5300   1674   1603  .0597
3755 41.5400   1688   1610  .0592
3756 41.5500   1663   1618  .0601
3757 41.5600   1645   1630  .0608
3758 41.5700   1700   1645  .0588
3759 41.5800   1737   1664  .0576
3760 41.5900   1718   1686  .0582
3761 41.6000   1743   1713  .0574
3762 41.6100   1785   1743  .0560
3763 41.6200   1757   1779  .0569
3764 41.6300   1816   1818  .0551
3765 41.6400   1869   1860  .0535
3766 41.6500   1864   1904  .0536
3767 41.6600   1888   1949  .0530
3768 41.6700   2009   1997  .0498
3769 41.6800   2016   2047  .0496
3770 41.6900   2031   2097  .0492
3771 41.7000   2098   2145  .0477
3772 41.7100   2158   2190  .0463
3773 41.7200   2207   2230  .0453
3774 41.7300   2256   2265  .0443
3775 41.7400   2293   2294  .0436
3776 41.7500   2279   2315  .0439
3777 41.7600   2246   2289  .0445
3778 41.7700   2292   2217  .0436
3779 41.7800   2264   2148  .0442
3780 41.7900   2219   2112  .0451
3781 41.8000   2145   2105  .0466
3782 41.8100   2139   2114  .0468
3783 41.8200   2077   2127  .0481
3784 41.8300   2100   2137  .0476
3785 41.8400   2143   2141  .0467
3786 41.8500   2091   2140  .0478
3787 41.8600   2029   2126  .0493
3788 41.8700   2079   2099  .0481
3789 41.8800   2070   2075  .0483
3790 41.8900   2043   2050  .0489
3791 41.9000   2021   2026  .0495
3792 41.9100   2085   2009  .0480
3793 41.9200   2060   2002  .0485
3794 41.9300   2081   2002  .0481
3795 41.9400   2041   2004  .0490
3796 41.9500   2032   2001  .0492
3797 41.9600   1963   1997  .0509
3798 41.9700   1969   1990  .0508
3799 41.9800   1979   1978  .0505
3800 41.9900   1956   1966  .0511
3801 42.0000   1954   1963  .0512
3802 42.0100   1989   1967  .0503
3803 42.0200   1983   1975  .0504
3804 42.0300   1981   1985  .0505
3805 42.0400   1975   1994  .0506
3806 42.0500   1935   2002  .0517
3807 42.0600   1969   2008  .0508
3808 42.0700   2001   2002  .0500
3809 42.0800   2018   1976  .0496
3810 42.0900   2002   1948  .0500
3811 42.1000   1952   1931  .0512
3812 42.1100   1995   1926  .0501
3813 42.1200   1970   1929  .0508
3814 42.1300   1954   1933  .0512
3815 42.1400   1913   1936  .0523
3816 42.1500   1948   1937  .0513
3817 42.1600   1936   1933  .0517
3818 42.1700   1928   1911  .0519
3819 42.1800   1926   1879  .0519
3820 42.1900   1933   1853  .0517
3821 42.2000   1878   1839  .0532
3822 42.2100   1913   1833  .0523
3823 42.2200   1883   1831  .0531
3824 42.2300   1813   1829  .0552
3825 42.2400   1832   1825  .0546
3826 42.2500   1862   1818  .0537
3827 42.2600   1795   1810  .0557
3828 42.2700   1815   1798  .0551
3829 42.2800   1786   1776  .0560
3830 42.2900   1773   1749  .0564
3831 42.3000   1757   1724  .0569
3832 42.3100   1764   1704  .0567
3833 42.3200   1717   1689  .0582
3834 42.3300   1713   1679  .0584
3835 42.3400   1709   1671  .0585
3836 42.3500   1770   1664  .0565
3837 42.3600   1715   1657  .0583
3838 42.3700   1694   1649  .0590
3839 42.3800   1691   1642  .0591
3840 42.3900   1670   1636  .0599
3841 42.4000   1635   1630  .0612
3842 42.4100   1669   1626  .0599
3843 42.4200   1678   1624  .0596
3844 42.4300   1673   1624  .0598
3845 42.4400   1705   1627  .0587
3846 42.4500   1665   1632  .0601
3847 42.4600   1606   1640  .0623
3848 42.4700   1670   1651  .0599
3849 42.4800   1679   1665  .0596
3850 42.4900   1643   1683  .0609
3851 42.5000   1681   1703  .0595
3852 42.5100   1707   1728  .0586
3853 42.5200   1739   1755  .0575
3854 42.5300   1771   1786  .0565
3855 42.5400   1860   1818  .0538
3856 42.5500   1872   1853  .0534
3857 42.5600   1858   1888  .0538
3858 42.5700   1908   1923  .0524
3859 42.5800   1941   1956  .0515
3860 42.5900   2071   1987  .0483
3861 42.6000   2088   2015  .0479
3862 42.6100   2144   2038  .0466
3863 42.6200   2137   2057  .0468
3864 42.6300   2142   2068  .0467
3865 42.6400   2182   2046  .0458
3866 42.6500   2168   2005  .0461
3867 42.6600   2107   1969  .0475
3868 42.6700   2107   1947  .0475
3869 42.6800   2051   1929  .0488
3870 42.6900   1971   1899  .0507
3871 42.7000   1894   1867  .0528
3872 42.7100   1954   1842  .0512
3873 42.7200   1861   1822  .0537
3874 42.7300   1851   1809  .0540
3875 42.7400   1780   1799  .0562
3876 42.7500   1774   1789  .0564
3877 42.7600   1689   1778  .0592
3878 42.7700   1734   1767  .0577
3879 42.7800   1716   1756  .0583
3880 42.7900   1682   1746  .0595
3881 42.8000   1689   1732  .0592
3882 42.8100   1688   1719  .0592
3883 42.8200   1675   1709  .0597
3884 42.8300   1711   1700  .0584
3885 42.8400   1706   1693  .0586
3886 42.8500   1670   1688  .0599
3887 42.8600   1651   1684  .0606
3888 42.8700   1673   1682  .0598
3889 42.8800   1679   1677  .0596
3890 42.8900   1634   1671  .0612
3891 42.9000   1613   1666  .0620
3892 42.9100   1627   1665  .0615
3893 42.9200   1615   1668  .0619
3894 42.9300   1632   1674  .0613
3895 42.9400   1641   1682  .0609
3896 42.9500   1681   1691  .0595
3897 42.9600   1652   1703  .0605
3898 42.9700   1677   1715  .0596
3899 42.9800   1663   1729  .0601
3900 42.9900   1647   1743  .0607
3901 43.0000   1710   1759  .0585
3902 43.0100   1704   1776  .0587
3903 43.0200   1712   1793  .0584
3904 43.0300   1720   1809  .0581
3905 43.0400   1794   1823  .0557
3906 43.0500   1804   1831  .0554
3907 43.0600   1710   1833  .0585
3908 43.0700   1769   1834  .0565
3909 43.0800   1803   1836  .0555
3910 43.0900   1806   1838  .0554
3911 43.1000   1854   1840  .0539
3912 43.1100   1846   1834  .0542
3913 43.1200   1815   1811  .0551
3914 43.1300   1763   1773  .0567
3915 43.1400   1777   1739  .0563
3916 43.1500   1769   1717  .0565
3917 43.1600   1736   1705  .0576
3918 43.1700   1715   1697  .0583
3919 43.1800   1716   1691  .0583
3920 43.1900   1712   1684  .0584
3921 43.2000   1713   1676  .0584
3922 43.2100   1699   1666  .0589
3923 43.2200   1664   1657  .0601
3924 43.2300   1629   1649  .0614
3925 43.2400   1638   1642  .0611
3926 43.2500   1698   1636  .0589
3927 43.2600   1658   1632  .0603
3928 43.2700   1631   1629  .0613
3929 43.2800   1652   1627  .0605
3930 43.2900   1642   1627  .0609
3931 43.3000   1633   1628  .0612
3932 43.3100   1665   1631  .0601
3933 43.3200   1631   1635  .0613
3934 43.3300   1645   1640  .0608
3935 43.3400   1683   1646  .0594
3936 43.3500   1679   1653  .0596
3937 43.3600   1617   1661  .0618
3938 43.3700   1719   1670  .0582
3939 43.3800   1738   1679  .0575
3940 43.3900   1685   1689  .0593
3941 43.4000   1675   1700  .0597
3942 43.4100   1677   1710  .0596
3943 43.4200   1678   1716  .0596
3944 43.4300   1725   1722  .0580
3945 43.4400   1734   1728  .0577
3946 43.4500   1700   1736  .0588
3947 43.4600   1710   1744  .0585
3948 43.4700   1741   1752  .0574
3949 43.4800   1765   1759  .0567
3950 43.4900   1723   1758  .0580
3951 43.5000   1722   1751  .0581
3952 43.5100   1736   1742  .0576
3953 43.5200   1738   1735  .0575
3954 43.5300   1725   1732  .0580
3955 43.5400   1756   1735  .0569
3956 43.5500   1722   1739  .0581
3957 43.5600   1689   1744  .0592
3958 43.5700   1734   1747  .0577
3959 43.5800   1710   1747  .0585
3960 43.5900   1675   1743  .0597
3961 43.6000   1712   1735  .0584
3962 43.6100   1732   1731  .0577
3963 43.6200   1701   1728  .0588
3964 43.6300   1705   1725  .0587
3965 43.6400   1683   1722  .0594
3966 43.6500   1646   1717  .0608
3967 43.6600   1631   1703  .0613
3968 43.6700   1650   1685  .0606
3969 43.6800   1669   1670  .0599
3970 43.6900   1644   1661  .0608
3971 43.7000   1614   1657  .0620
3972 43.7100   1685   1656  .0593
3973 43.7200   1667   1656  .0600
3974 43.7300   1638   1657  .0611
3975 43.7400   1650   1657  .0606
3976 43.7500   1648   1659  .0607
3977 43.7600   1632   1661  .0613
3978 43.7700   1665   1665  .0601
3979 43.7800   1673   1671  .0598
3980 43.7900   1666   1678  .0600
3981 43.8000   1664   1687  .0601
3982 43.8100   1670   1697  .0599
3983 43.8200   1659   1707  .0603
3984 43.8300   1674   1718  .0597
3985 43.8400   1700   1729  .0588
3986 43.8500   1685   1740  .0593
3987 43.8600   1673   1751  .0598
3988 43.8700   1746   1762  .0573
3989 43.8800   1728   1773  .0579
3990 43.8900   1699   1782  .0589
3991 43.9000   1700   1782  .0588
3992 43.9100   1755   1775  .0570
3993 43.9200   1776   1772  .0563
3994 43.9300   1822   1778  .0549
3995 43.9400   1829   1792  .0547
3996 43.9500   1850   1812  .0541
3997 43.9600   1814   1833  .0551
3998 43.9700   1871   1856  .0534
3999 43.9800   1846   1878  .0542
4000 43.9900   1926   1895  .0519
4001 44.0000   1915   1872  .0522
4002 44.0100   1953   1895  .0512
4003 44.0200   1923   1925  .0520
4004 44.0300   1959   1958  .0510
4005 44.0400   1948   1993  .0513
4006 44.0500   1989   2026  .0503
4007 44.0600   2006   2055  .0499
4008 44.0700   2087   2080  .0479
4009 44.0800   2082   2100  .0480
4010 44.0900   2057   2110  .0486
4011 44.1000   2032   2103  .0492
4012 44.1100   2094   2081  .0478
4013 44.1200   2003   2060  .0499
4014 44.1300   1990   2023  .0503
4015 44.1400   2057   1968  .0486
4016 44.1500   1993   1918  .0502
4017 44.1600   1907   1885  .0524
4018 44.1700   1888   1867  .0530
4019 44.1800   1879   1853  .0532
4020 44.1900   1814   1834  .0551
4021 44.2000   1763   1810  .0567
4022 44.2100   1780   1784  .0562
4023 44.2200   1764   1759  .0567
4024 44.2300   1727   1737  .0579
4025 44.2400   1733   1718  .0577
4026 44.2500   1707   1702  .0586
4027 44.2600   1654   1687  .0605
4028 44.2700   1660   1674  .0602
4029 44.2800   1665   1663  .0601
4030 44.2900   1657   1652  .0604
4031 44.3000   1610   1644  .0621
4032 44.3100   1627   1636  .0615
4033 44.3200   1570   1630  .0637
4034 44.3300   1567   1625  .0638
4035 44.3400   1650   1621  .0606
4036 44.3500   1641   1618  .0609
4037 44.3600   1636   1617  .0611
4038 44.3700   1653   1616  .0605
4039 44.3800   1638   1615  .0611
4040 44.3900   1601   1614  .0625
4041 44.4000   1582   1614  .0632
4042 44.4100   1642   1617  .0609
4043 44.4200   1632   1622  .0613
4044 44.4300   1600   1628  .0625
4045 44.4400   1615   1635  .0619
4046 44.4500   1669   1643  .0599
4047 44.4600   1619   1651  .0618
4048 44.4700   1655   1660  .0604
4049 44.4800   1628   1668  .0614
4050 44.4900   1636   1674  .0611
4051 44.5000   1663   1678  .0601
4052 44.5100   1659   1682  .0603
4053 44.5200   1685   1687  .0593
4054 44.5300   1689   1691  .0592
4055 44.5400   1717   1693  .0582
4056 44.5500   1724   1694  .0580
4057 44.5600   1673   1690  .0598
4058 44.5700   1660   1671  .0602
4059 44.5800   1692   1649  .0591
4060 44.5900   1648   1634  .0607
4061 44.6000   1628   1626  .0614
4062 44.6100   1690   1623  .0592
4063 44.6200   1658   1623  .0603
4064 44.6300   1635   1622  .0612
4065 44.6400   1651   1621  .0606
4066 44.6500   1598   1618  .0626
4067 44.6600   1535   1614  .0651
4068 44.6700   1598   1610  .0626
4069 44.6800   1627   1608  .0615
4070 44.6900   1631   1609  .0613
4071 44.7000   1597   1610  .0626
4072 44.7100   1665   1614  .0601
4073 44.7200   1674   1619  .0597
4074 44.7300   1648   1625  .0607
4075 44.7400   1709   1633  .0585
4076 44.7500   1690   1642  .0592
4077 44.7600   1663   1652  .0601
4078 44.7700   1697   1661  .0589
4079 44.7800   1677   1671  .0596
4080 44.7900   1657   1679  .0604
4081 44.8000   1655   1686  .0604
4082 44.8100   1732   1688  .0577
4083 44.8200   1707   1686  .0586
4084 44.8300   1696   1684  .0590
4085 44.8400   1684   1683  .0594
4086 44.8500   1685   1682  .0593
4087 44.8600   1635   1682  .0612
4088 44.8700   1645   1675  .0608
4089 44.8800   1655   1654  .0604
4090 44.8900   1625   1630  .0615
4091 44.9000   1616   1613  .0619
4092 44.9100   1645   1603  .0608
4093 44.9200   1618   1598  .0618
4094 44.9300   1616   1595  .0619
4095 44.9400   1659   1591  .0603
4096 44.9500   1609   1586  .0622
4097 44.9600   1563   1581  .0640
4098 44.9700   1547   1576  .0646
4099 44.9800   1580   1570  .0633
4100 44.9900   1563   1566  .0640
4101 45.0000   1532   1562  .0653
4102 45.0100   1556   1559  .0643
4103 45.0200   1589   1557  .0629
4104 45.0300   1568   1557  .0638
4105 45.0400   1539   1558  .0650
4106 45.0500   1538   1560  .0650
4107 45.0600   1505   1564  .0664
4108 45.0700   1538   1569  .0650
4109 45.0800   1571   1573  .0637
4110 45.0900   1554   1579  .0644
4111 45.1000   1557   1586  .0642
4112 45.1100   1614   1593  .0620
4113 45.1200   1578   1600  .0634
4114 45.1300   1579   1606  .0633
4115 45.1400   1605   1613  .0623
4116 45.1500   1570   1619  .0637
4117 45.1600   1562   1626  .0640
4118 45.1700   1626   1630  .0615
4119 45.1800   1591   1626  .0629
4120 45.1900   1582   1621  .0632
4121 45.2000   1643   1620  .0609
4122 45.2100   1664   1624  .0601
4123 45.2200   1643   1631  .0609
4124 45.2300   1627   1637  .0615
4125 45.2400   1611   1643  .0621
4126 45.2500   1626   1647  .0615
4127 45.2600   1600   1648  .0625
4128 45.2700   1621   1644  .0617
4129 45.2800   1625   1640  .0615
4130 45.2900   1592   1629  .0628
4131 45.3000   1566   1616  .0639
4132 45.3100   1641   1605  .0609
4133 45.3200   1603   1596  .0624
4134 45.3300   1560   1589  .0641
4135 45.3400   1631   1585  .0613
4136 45.3500   1600   1582  .0625
4137 45.3600   1563   1579  .0640
4138 45.3700   1568   1575  .0638
4139 45.3800   1602   1569  .0624
4140 45.3900   1593   1560  .0628
4141 45.4000   1555   1552  .0643
4142 45.4100   1556   1548  .0643
4143 45.4200   1540   1546  .0649
4144 45.4300   1548   1547  .0646
4145 45.4400   1549   1549  .0646
4146 45.4500   1584   1553  .0631
4147 45.4600   1556   1558  .0643
4148 45.4700   1596   1564  .0627
4149 45.4800   1563   1572  .0640
4150 45.4900   1562   1580  .0640
4151 45.5000   1541   1590  .0649
4152 45.5100   1569   1601  .0637
4153 45.5200   1582   1615  .0632
4154 45.5300   1611   1630  .0621
4155 45.5400   1606   1646  .0623
4156 45.5500   1600   1662  .0625
4157 45.5600   1570   1678  .0637
4158 45.5700   1661   1694  .0602
4159 45.5800   1692   1710  .0591
4160 45.5900   1736   1725  .0576
4161 45.6000   1710   1728  .0585
4162 45.6100   1743   1721  .0574
4163 45.6200   1725   1715  .0580
4164 45.6300   1722   1717  .0581
4165 45.6400   1763   1726  .0567
4166 45.6500   1744   1737  .0573
4167 45.6600   1701   1746  .0588
4168 45.6700   1781   1751  .0561
4169 45.6800   1805   1752  .0554
4170 45.6900   1752   1748  .0571
4171 45.7000   1727   1734  .0579
4172 45.7100   1776   1696  .0563
4173 45.7200   1741   1655  .0574
4174 45.7300   1730   1626  .0578
4175 45.7400   1704   1612  .0587
4176 45.7500   1697   1607  .0589
4177 45.7600   1672   1606  .0598
4178 45.7700   1683   1605  .0594
4179 45.7800   1712   1602  .0584
4180 45.7900   1672   1599  .0598
4181 45.8000   1611   1595  .0621
4182 45.8100   1626   1594  .0615
4183 45.8200   1616   1593  .0619
4184 45.8300   1630   1596  .0613
4185 45.8400   1629   1601  .0614
4186 45.8500   1627   1610  .0615
4187 45.8600   1610   1621  .0621
4188 45.8700   1653   1633  .0605
4189 45.8800   1682   1647  .0595
4190 45.8900   1658   1662  .0603
4191 45.9000   1626   1679  .0615
4192 45.9100   1722   1697  .0581
4193 45.9200   1656   1719  .0604
4194 45.9300   1706   1744  .0586
4195 45.9400   1735   1771  .0576
4196 45.9500   1763   1800  .0567
4197 45.9600   1757   1828  .0569
4198 45.9700   1776   1852  .0563
4199 45.9800   1770   1866  .0565
4200 45.9900   1829   1878  .0547
4201 46.0000   1843   1897  .0543
4202 46.0100   1871   1923  .0534
4203 46.0200   1915   1943  .0522
4204 46.0300   1920   1951  .0521
4205 46.0400   1990   1959  .0503
4206 46.0500   1989   1975  .0503
4207 46.0600   1944   1994  .0514
4208 46.0700   1958   2007  .0511
4209 46.0800   1949   2013  .0513
4210 46.0900   1979   2013  .0505
4211 46.1000   1987   2015  .0503
4212 46.1100   1973   2020  .0507
4213 46.1200   1968   2021  .0508
4214 46.1300   1958   2001  .0511
4215 46.1400   2003   1967  .0499
4216 46.1500   1940   1936  .0515
4217 46.1600   1805   1916  .0554
4218 46.1700   1835   1906  .0545
4219 46.1800   1864   1885  .0536
4220 46.1900   1863   1847  .0537
4221 46.2000   1787   1810  .0560
4222 46.2100   1768   1785  .0566
4223 46.2200   1764   1772  .0567
4224 46.2300   1729   1765  .0578
4225 46.2400   1720   1759  .0581
4226 46.2500   1710   1752  .0585
4227 46.2600   1627   1743  .0615
4228 46.2700   1709   1732  .0585
4229 46.2800   1677   1720  .0596
4230 46.2900   1703   1709  .0587
4231 46.3000   1661   1698  .0602
4232 46.3100   1686   1684  .0593
4233 46.3200   1703   1659  .0587
4234 46.3300   1663   1633  .0601
4235 46.3400   1664   1615  .0601
4236 46.3500   1666   1607  .0600
4237 46.3600   1615   1608  .0619
4238 46.3700   1679   1613  .0596
4239 46.3800   1666   1620  .0600
4240 46.3900   1651   1628  .0606
4241 46.4000   1653   1637  .0605
4242 46.4100   1673   1648  .0598
4243 46.4200   1679   1660  .0596
4244 46.4300   1699   1674  .0589
4245 46.4400   1700   1689  .0588
4246 46.4500   1674   1705  .0597
4247 46.4600   1681   1722  .0595
4248 46.4700   1734   1737  .0577
4249 46.4800   1775   1751  .0563
4250 46.4900   1761   1761  .0568
4251 46.5000   1786   1768  .0560
4252 46.5100   1805   1773  .0554
4253 46.5200   1770   1777  .0565
4254 46.5300   1752   1762  .0571
4255 46.5400   1785   1732  .0560
4256 46.5500   1739   1708  .0575
4257 46.5600   1704   1694  .0587
4258 46.5700   1775   1686  .0563
4259 46.5800   1727   1684  .0579
4260 46.5900   1686   1686  .0593
4261 46.6000   1714   1687  .0583
4262 46.6100   1742   1686  .0574
4263 46.6200   1693   1683  .0591
4264 46.6300   1701   1679  .0588
4265 46.6400   1691   1666  .0591
4266 46.6500   1674   1650  .0597
4267 46.6600   1621   1635  .0617
4268 46.6700   1648   1625  .0607
4269 46.6800   1642   1618  .0609
4270 46.6900   1594   1614  .0627
4271 46.7000   1617   1611  .0618
4272 46.7100   1603   1604  .0624
4273 46.7200   1610   1590  .0621
4274 46.7300   1605   1578  .0623
4275 46.7400   1605   1571  .0623
4276 46.7500   1644   1568  .0608
4277 46.7600   1543   1569  .0648
4278 46.7700   1581   1570  .0633
4279 46.7800   1566   1571  .0639
4280 46.7900   1559   1571  .0641
4281 46.8000   1575   1570  .0635
4282 46.8100   1601   1569  .0625
4283 46.8200   1547   1568  .0646
4284 46.8300   1555   1566  .0643
4285 46.8400   1551   1564  .0645
4286 46.8500   1553   1560  .0644
4287 46.8600   1526   1551  .0655
4288 46.8700   1551   1537  .0645
4289 46.8800   1549   1526  .0646
4290 46.8900   1529   1516  .0654
4291 46.9000   1501   1507  .0666
4292 46.9100   1504   1500  .0665
4293 46.9200   1502   1495  .0666
4294 46.9300   1508   1491  .0663
4295 46.9400   1509   1487  .0663
4296 46.9500   1513   1483  .0661
4297 46.9600   1451   1478  .0689
4298 46.9700   1503   1473  .0665
4299 46.9800   1512   1468  .0661
4300 46.9900   1492   1464  .0670
4301 47.0000   1471   1459  .0680
4302 47.0100   1543   1455  .0648
4303 47.0200   1490   1452  .0671
4304 47.0300   1521   1450  .0657
4305 47.0400   1510   1448  .0662
4306 47.0500   1485   1447  .0673
4307 47.0600   1446   1446  .0692
4308 47.0700   1470   1446  .0680
4309 47.0800   1482   1447  .0675
4310 47.0900   1493   1449  .0670
4311 47.1000   1467   1452  .0682
4312 47.1100   1505   1456  .0664
4313 47.1200   1503   1460  .0665
4314 47.1300   1519   1467  .0658
4315 47.1400   1523   1474  .0657
4316 47.1500   1497   1482  .0668
4317 47.1600   1480   1491  .0676
4318 47.1700   1512   1501  .0661
4319 47.1800   1521   1511  .0657
4320 47.1900   1517   1522  .0659
4321 47.2000   1554   1531  .0644
4322 47.2100   1580   1540  .0633
4323 47.2200   1549   1547  .0646
4324 47.2300   1582   1553  .0632
4325 47.2400   1577   1557  .0634
4326 47.2500   1567   1558  .0638
4327 47.2600   1551   1559  .0645
4328 47.2700   1592   1546  .0628
4329 47.2800   1630   1523  .0613
4330 47.2900   1627   1504  .0615
4331 47.3000   1574   1494  .0635
4332 47.3100   1549   1493  .0646
4333 47.3200   1590   1497  .0629
4334 47.3300   1576   1501  .0635
4335 47.3400   1582   1506  .0632
4336 47.3500   1556   1509  .0643
4337 47.3600   1509   1514  .0663
4338 47.3700   1575   1520  .0635
4339 47.3800   1575   1529  .0635
4340 47.3900   1568   1540  .0638
4341 47.4000   1620   1554  .0617
4342 47.4100   1647   1569  .0607
4343 47.4200   1614   1588  .0620
4344 47.4300   1661   1611  .0602
4345 47.4400   1659   1636  .0603
4346 47.4500   1673   1664  .0598
4347 47.4600   1662   1690  .0602
4348 47.4700   1715   1715  .0583
4349 47.4800   1741   1739  .0574
4350 47.4900   1755   1758  .0570
4351 47.5000   1784   1775  .0561
4352 47.5100   1775   1787  .0563
4353 47.5200   1778   1796  .0562
4354 47.5300   1740   1793  .0575
4355 47.5400   1749   1753  .0572
4356 47.5500   1760   1700  .0568
4357 47.5600   1720   1664  .0581
4358 47.5700   1735   1649  .0576
4359 47.5800   1687   1643  .0593
4360 47.5900   1706   1639  .0586
4361 47.6000   1673   1634  .0598
4362 47.6100   1626   1626  .0615
4363 47.6200   1576   1617  .0635
4364 47.6300   1606   1607  .0623
4365 47.6400   1613   1596  .0620
4366 47.6500   1544   1585  .0648
4367 47.6600   1485   1571  .0673
4368 47.6700   1545   1556  .0647
4369 47.6800   1546   1545  .0647
4370 47.6900   1540   1540  .0649
4371 47.7000   1539   1540  .0650
4372 47.7100   1542   1543  .0649
4373 47.7200   1537   1548  .0651
4374 47.7300   1501   1553  .0666
4375 47.7400   1522   1559  .0657
4376 47.7500   1516   1564  .0660
4377 47.7600   1475   1572  .0678
4378 47.7700   1516   1581  .0660
4379 47.7800   1571   1590  .0637
4380 47.7900   1527   1598  .0655
4381 47.8000   1523   1606  .0657
4382 47.8100   1569   1612  .0637
4383 47.8200   1559   1616  .0641
4384 47.8300   1579   1616  .0633
4385 47.8400   1632   1605  .0613
4386 47.8500   1588   1594  .0630
4387 47.8600   1586   1585  .0631
4388 47.8700   1632   1570  .0613
4389 47.8800   1634   1557  .0612
4390 47.8900   1655   1553  .0604
4391 47.9000   1639   1558  .0610
4392 47.9100   1615   1568  .0619
4393 47.9200   1606   1581  .0623
4394 47.9300   1613   1595  .0620
4395 47.9400   1653   1609  .0605
4396 47.9500   1632   1624  .0613
4397 47.9600   1588   1639  .0630
4398 47.9700   1650   1654  .0606
4399 47.9800   1624   1672  .0616
4400 47.9900   1633   1692  .0612
4401 48.0000   1649   1713  .0606
4402 48.0100   1699   1733  .0589
4403 48.0200   1776   1752  .0563
4404 48.0300   1737   1769  .0576
4405 48.0400   1757   1784  .0569
4406 48.0500   1802   1795  .0555
4407 48.0600   1749   1787  .0572
4408 48.0700   1777   1753  .0563
4409 48.0800   1790   1725  .0559
4410 48.0900   1754   1717  .0570
4411 48.1000   1762   1727  .0568
4412 48.1100   1817   1746  .0550
4413 48.1200   1805   1764  .0554
4414 48.1300   1769   1779  .0565
4415 48.1400   1767   1780  .0566
4416 48.1500   1764   1771  .0567
4417 48.1600   1715   1762  .0583
4418 48.1700   1740   1758  .0575
4419 48.1800   1760   1756  .0568
4420 48.1900   1707   1755  .0586
4421 48.2000   1716   1751  .0583
4422 48.2100   1760   1742  .0568
4423 48.2200   1722   1725  .0581
4424 48.2300   1696   1698  .0590
4425 48.2400   1647   1668  .0607
4426 48.2500   1623   1640  .0616
4427 48.2600   1606   1613  .0623
4428 48.2700   1614   1594  .0620
4429 48.2800   1570   1583  .0637
4430 48.2900   1544   1577  .0648
4431 48.3000   1513   1573  .0661
4432 48.3100   1558   1569  .0642
4433 48.3200   1517   1564  .0659
4434 48.3300   1538   1559  .0650
4435 48.3400   1526   1554  .0655
4436 48.3500   1462   1550  .0684
4437 48.3600   1427   1547  .0701
4438 48.3700   1493   1546  .0670
4439 48.3800   1521   1545  .0657
4440 48.3900   1496   1544  .0668
4441 48.4000   1460   1544  .0685
4442 48.4100   1483   1543  .0674
4443 48.4200   1506   1541  .0664
4444 48.4300   1499   1539  .0667
4445 48.4400   1540   1536  .0649
4446 48.4500   1488   1522  .0672
4447 48.4600   1433   1500  .0698
4448 48.4700   1472   1484  .0679
4449 48.4800   1458   1477  .0686
4450 48.4900   1481   1475  .0675
4451 48.5000   1490   1475  .0671
4452 48.5100   1509   1476  .0663
4453 48.5200   1484   1475  .0674
4454 48.5300   1462   1473  .0684
4455 48.5400   1464   1470  .0683
4456 48.5500   1441   1467  .0694
4457 48.5600   1398   1465  .0715
4458 48.5700   1444   1462  .0693
4459 48.5800   1455   1459  .0687
4460 48.5900   1442   1457  .0693
4461 48.6000   1383   1454  .0723
4462 48.6100   1407   1452  .0711
4463 48.6200   1404   1449  .0712
4464 48.6300   1462   1443  .0684
4465 48.6400   1443   1433  .0693
4466 48.6500   1443   1425  .0693
4467 48.6600   1429   1420  .0700
4468 48.6700   1397   1417  .0716
4469 48.6800   1414   1416  .0707
4470 48.6900   1420   1414  .0704
4471 48.7000   1394   1412  .0717
4472 48.7100   1407   1410  .0711
4473 48.7200   1392   1407  .0718
4474 48.7300   1414   1405  .0707
4475 48.7400   1410   1402  .0709
4476 48.7500   1422   1400  .0703
4477 48.7600   1367   1398  .0732
4478 48.7700   1420   1396  .0704
4479 48.7800   1429   1395  .0700
4480 48.7900   1409   1393  .0710
4481 48.8000   1415   1392  .0707
4482 48.8100   1446   1392  .0692
4483 48.8200   1407   1391  .0711
4484 48.8300   1416   1390  .0706
4485 48.8400   1412   1390  .0708
4486 48.8500   1414   1389  .0707
4487 48.8600   1363   1388  .0734
4488 48.8700   1428   1387  .0700
4489 48.8800   1414   1386  .0707
4490 48.8900   1423   1385  .0703
4491 48.9000   1415   1385  .0707
4492 48.9100   1439   1387  .0695
4493 48.9200   1421   1389  .0704
4494 48.9300   1406   1392  .0711
4495 48.9400   1407   1396  .0711
4496 48.9500   1438   1400  .0695
4497 48.9600   1420   1405  .0704
4498 48.9700   1409   1411  .0710
4499 48.9800   1419   1417  .0705
4500 48.9900   1422   1425  .0703
4501 49.0000   1418   1435  .0705
4502 49.0100   1464   1446  .0683
4503 49.0200   1499   1457  .0667
4504 49.0300   1478   1468  .0677
4505 49.0400   1471   1480  .0680
4506 49.0500   1469   1489  .0681
4507 49.0600   1431   1495  .0699
4508 49.0700   1497   1500  .0668
4509 49.0800   1517   1507  .0659
4510 49.0900   1563   1514  .0640
4511 49.1000   1488   1521  .0672
4512 49.1100   1496   1526  .0668
4513 49.1200   1509   1530  .0663
4514 49.1300   1519   1524  .0658
4515 49.1400   1532   1503  .0653
4516 49.1500   1508   1481  .0663
4517 49.1600   1491   1470  .0671
4518 49.1700   1555   1468  .0643
4519 49.1800   1530   1474  .0654
4520 49.1900   1531   1480  .0653
4521 49.2000   1511   1485  .0662
4522 49.2100   1549   1488  .0646
4523 49.2200   1508   1489  .0663
4524 49.2300   1496   1490  .0668
4525 49.2400   1517   1491  .0659
4526 49.2500   1518   1493  .0659
4527 49.2600   1493   1496  .0670
4528 49.2700   1508   1500  .0663
4529 49.2800   1506   1501  .0664
4530 49.2900   1538   1498  .0650
4531 49.3000   1506   1501  .0664
4532 49.3100   1536   1512  .0651
4533 49.3200   1510   1529  .0662
4534 49.3300   1551   1548  .0645
4535 49.3400   1608   1569  .0622
4536 49.3500   1588   1590  .0630
4537 49.3600   1581   1609  .0633
4538 49.3700   1642   1627  .0609
4539 49.3800   1680   1643  .0595
4540 49.3900   1708   1656  .0585
4541 49.4000   1702   1667  .0588
4542 49.4100   1702   1676  .0588
4543 49.4200   1682   1676  .0595
4544 49.4300   1691   1668  .0591
4545 49.4400   1679   1650  .0596
4546 49.4500   1639   1619  .0610
4547 49.4600   1620   1597  .0617
4548 49.4700   1701   1591  .0588
4549 49.4800   1683   1600  .0594
4550 49.4900   1634   1619  .0612
4551 49.5000   1649   1639  .0606
4552 49.5100   1631   1659  .0613
4553 49.5200   1653   1677  .0605
4554 49.5300   1664   1693  .0601
4555 49.5400   1652   1707  .0605
4556 49.5500   1607   1720  .0622
4557 49.5600   1591   1731  .0629
4558 49.5700   1617   1741  .0618
4559 49.5800   1635   1749  .0612
4560 49.5900   1661   1755  .0602
4561 49.6000   1677   1759  .0596
4562 49.6100   1667   1751  .0600
4563 49.6200   1660   1710  .0602
4564 49.6300   1653   1662  .0605
4565 49.6400   1677   1633  .0596
4566 49.6500   1676   1628  .0597
4567 49.6600   1608   1636  .0622
4568 49.6700   1648   1648  .0607
4569 49.6800   1656   1659  .0604
4570 49.6900   1663   1669  .0601
4571 49.7000   1624   1677  .0616
4572 49.7100   1667   1684  .0600
4573 49.7200   1671   1690  .0598
4574 49.7300   1671   1696  .0598
4575 49.7400   1684   1701  .0594
4576 49.7500   1644   1703  .0608
4577 49.7600   1615   1701  .0619
4578 49.7700   1659   1698  .0603
4579 49.7800   1669   1695  .0599
4580 49.7900   1665   1693  .0601
4581 49.8000   1681   1689  .0595
4582 49.8100   1695   1665  .0590
4583 49.8200   1672   1623  .0598
4584 49.8300   1674   1586  .0597
4585 49.8400   1671   1566  .0598
4586 49.8500   1617   1558  .0618
4587 49.8600   1556   1556  .0643
4588 49.8700   1611   1552  .0621
4589 49.8800   1595   1543  .0627
4590 49.8900   1519   1532  .0658
4591 49.9000   1529   1518  .0654
4592 49.9100   1547   1503  .0646
4593 49.9200   1524   1490  .0656
4594 49.9300   1521   1479  .0657
4595 49.9400   1493   1469  .0670
4596 49.9500   1498   1460  .0668
4597 49.9600   1418   1452  .0705
4598 49.9700   1417   1444  .0706
4599 49.9800   1414   1437  .0707
4600 49.9900   1419   1429  .0705
4601 50.0000   1398   1420  .0715
4602 50.0100   1434   1413  .0697
4603 50.0200   1387   1407  .0721
4604 50.0300   1408   1403  .0710
4605 50.0400   1434   1400  .0697
4606 50.0500   1418   1396  .0705
4607 50.0600   1333   1393  .0750
4608 50.0700   1408   1389  .0710
4609 50.0800   1427   1386  .0701
4610 50.0900   1414   1384  .0707
4611 50.1000   1384   1381  .0723
4612 50.1100   1378   1379  .0726
4613 50.1200   1393   1377  .0718
4614 50.1300   1408   1375  .0710
4615 50.1400   1406   1373  .0711
4616 50.1500   1399   1372  .0715
4617 50.1600   1338   1371  .0747
4618 50.1700   1355   1370  .0738
4619 50.1800   1377   1369  .0726
4620 50.1900   1366   1368  .0732
4621 50.2000   1352   1368  .0740
4622 50.2100   1400   1367  .0714
4623 50.2200   1384   1367  .0723
4624 50.2300   1337   1367  .0748
4625 50.2400   1353   1366  .0739
4626 50.2500   1355   1366  .0738
4627 50.2600   1342   1365  .0745
4628 50.2700   1431   1365  .0699
4629 50.2800   1396   1365  .0716
4630 50.2900   1386   1366  .0722
4631 50.3000   1348   1367  .0742
4632 50.3100   1399   1368  .0715
4633 50.3200   1372   1369  .0729
4634 50.3300   1398   1369  .0715
4635 50.3400   1393   1370  .0718
4636 50.3500   1343   1369  .0745
4637 50.3600   1332   1371  .0751
4638 50.3700   1336   1374  .0749
4639 50.3800   1339   1376  .0747
4640 50.3900   1338   1379  .0747
4641 50.4000   1384   1381  .0723
4642 50.4100   1369   1383  .0730
4643 50.4200   1333   1385  .0750
4644 50.4300   1327   1386  .0754
4645 50.4400   1360   1387  .0735
4646 50.4500   1346   1386  .0743
4647 50.4600   1321   1383  .0757
4648 50.4700   1372   1382  .0729
4649 50.4800   1377   1381  .0726
4650 50.4900   1358   1379  .0736
4651 50.5000   1328   1378  .0753
4652 50.5100   1371   1378  .0729
4653 50.5200   1346   1378  .0743
4654 50.5300   1332   1379  .0751
4655 50.5400   1385   1380  .0722
4656 50.5500   1416   1380  .0706
4657 50.5600   1339   1380  .0747
4658 50.5700   1365   1380  .0733
4659 50.5800   1345   1379  .0743
4660 50.5900   1372   1378  .0729
4661 50.6000   1381   1374  .0724
4662 50.6100   1427   1370  .0701
4663 50.6200   1387   1366  .0721
4664 50.6300   1371   1366  .0729
4665 50.6400   1408   1367  .0710
4666 50.6500   1398   1368  .0715
4667 50.6600   1362   1370  .0734
4668 50.6700   1389   1371  .0720
4669 50.6800   1428   1371  .0700
4670 50.6900   1351   1372  .0740
4671 50.7000   1367   1373  .0732
4672 50.7100   1408   1373  .0710
4673 50.7200   1369   1372  .0730
4674 50.7300   1374   1372  .0728
4675 50.7400   1382   1372  .0724
4676 50.7500   1390   1371  .0719
4677 50.7600   1328   1370  .0753
4678 50.7700   1356   1365  .0737
4679 50.7800   1400   1359  .0714
4680 50.7900   1392   1354  .0718
4681 50.8000   1351   1352  .0740
4682 50.8100   1352   1353  .0740
4683 50.8200   1346   1353  .0743
4684 50.8300   1383   1353  .0723
4685 50.8400   1359   1353  .0736
4686 50.8500   1351   1352  .0740
4687 50.8600   1294   1351  .0773
4688 50.8700   1342   1350  .0745
4689 50.8800   1374   1349  .0728
4690 50.8900   1372   1348  .0729
4691 50.9000   1337   1347  .0748
4692 50.9100   1356   1347  .0737
4693 50.9200   1350   1348  .0741
4694 50.9300   1370   1349  .0730
4695 50.9400   1400   1350  .0714
4696 50.9500   1329   1351  .0752
4697 50.9600   1313   1352  .0762
4698 50.9700   1338   1354  .0747
4699 50.9800   1338   1355  .0747
4700 50.9900   1315   1356  .0760
4701 51.0000   1313   1357  .0762
4702 51.0100   1345   1357  .0743
4703 51.0200   1321   1356  .0757
4704 51.0300   1326   1354  .0754
4705 51.0400   1377   1352  .0726
4706 51.0500   1339   1353  .0747
4707 51.0600   1275   1355  .0784
4708 51.0700   1353   1359  .0739
4709 51.0800   1355   1362  .0738
4710 51.0900   1387   1366  .0721
4711 51.1000   1345   1368  .0743
4712 51.1100   1347   1370  .0742
4713 51.1200   1321   1371  .0757
4714 51.1300   1333   1371  .0750
4715 51.1400   1321   1373  .0757
4716 51.1500   1326   1374  .0754
4717 51.1600   1323   1376  .0756
4718 51.1700   1356   1376  .0737
4719 51.1800   1340   1375  .0746
4720 51.1900   1372   1373  .0729
4721 51.2000   1354   1366  .0739
4722 51.2100   1377   1356  .0726
4723 51.2200   1343   1349  .0745
4724 51.2300   1344   1346  .0744
4725 51.2400   1340   1346  .0746
4726 51.2500   1354   1348  .0739
4727 51.2600   1289   1349  .0776
4728 51.2700   1341   1350  .0746
4729 51.2800   1344   1350  .0744
4730 51.2900   1341   1351  .0746
4731 51.3000   1353   1352  .0739
4732 51.3100   1351   1355  .0740
4733 51.3200   1352   1358  .0740
4734 51.3300   1358   1364  .0736
4735 51.3400   1340   1371  .0746
4736 51.3500   1342   1379  .0745
4737 51.3600   1314   1389  .0761
4738 51.3700   1390   1399  .0719
4739 51.3800   1370   1411  .0730
4740 51.3900   1391   1424  .0719
4741 51.4000   1391   1438  .0719
4742 51.4100   1445   1451  .0692
4743 51.4200   1448   1463  .0691
4744 51.4300   1456   1473  .0687
4745 51.4400   1494   1485  .0669
4746 51.4500   1451   1497  .0689
4747 51.4600   1416   1508  .0706
4748 51.4700   1478   1518  .0677
4749 51.4800   1487   1518  .0672
4750 51.4900   1471   1510  .0680
4751 51.5000   1439   1502  .0695
4752 51.5100   1471   1498  .0680
4753 51.5200   1453   1487  .0688
4754 51.5300   1495   1476  .0669
4755 51.5400   1509   1470  .0663
4756 51.5500   1447   1467  .0691
4757 51.5600   1395   1466  .0717
4758 51.5700   1392   1463  .0718
4759 51.5800   1407   1455  .0711
4760 51.5900   1383   1439  .0723
4761 51.6000   1352   1422  .0740
4762 51.6100   1384   1411  .0723
4763 51.6200   1351   1403  .0740
4764 51.6300   1350   1398  .0741
4765 51.6400   1392   1393  .0718
4766 51.6500   1404   1387  .0712
4767 51.6600   1337   1382  .0748
4768 51.6700   1341   1375  .0746
4769 51.6800   1345   1369  .0743
4770 51.6900   1346   1362  .0743
4771 51.7000   1302   1355  .0768
4772 51.7100   1318   1349  .0759
4773 51.7200   1333   1345  .0750
4774 51.7300   1363   1342  .0734
4775 51.7400   1375   1340  .0727
4776 51.7500   1351   1338  .0740
4777 51.7600   1318   1337  .0759
4778 51.7700   1347   1336  .0742
4779 51.7800   1328   1336  .0753
4780 51.7900   1336   1336  .0749
4781 51.8000   1340   1338  .0746
4782 51.8100   1360   1340  .0735
4783 51.8200   1326   1343  .0754
4784 51.8300   1354   1348  .0739
4785 51.8400   1351   1356  .0740
4786 51.8500   1371   1366  .0729
4787 51.8600   1355   1377  .0738
4788 51.8700   1388   1389  .0720
4789 51.8800   1393   1403  .0718
4790 51.8900   1418   1417  .0705
4791 51.9000   1389   1431  .0720
4792 51.9100   1427   1446  .0701
4793 51.9200   1426   1461  .0701
4794 51.9300   1417   1475  .0706
4795 51.9400   1466   1489  .0682
4796 51.9500   1496   1500  .0668
4797 51.9600   1458   1506  .0686
4798 51.9700   1465   1500  .0683
4799 51.9800   1472   1496  .0679
4800 51.9900   1484   1499  .0674
4801 52.0000   1503   1509  .0665
4802 52.0100   1519   1517  .0658
4803 52.0200   1483   1517  .0674
4804 52.0300   1530   1514  .0654
4805 52.0400   1568   1514  .0638
4806 52.0500   1518   1517  .0659
4807 52.0600   1442   1517  .0693
4808 52.0700   1497   1511  .0668
4809 52.0800   1519   1504  .0658
4810 52.0900   1490   1499  .0671
4811 52.1000   1504   1493  .0665
4812 52.1100   1541   1491  .0649
4813 52.1200   1513   1497  .0661
4814 52.1300   1502   1508  .0666
4815 52.1400   1507   1520  .0664
4816 52.1500   1566   1533  .0639
4817 52.1600   1487   1544  .0672
4818 52.1700   1548   1555  .0646
4819 52.1800   1576   1564  .0635
4820 52.1900   1565   1574  .0639
4821 52.2000   1613   1580  .0620
4822 52.2100   1607   1575  .0622
4823 52.2200   1625   1569  .0615
4824 52.2300   1649   1564  .0606
4825 52.2400   1652   1560  .0605
4826 52.2500   1589   1561  .0629
4827 52.2600   1582   1566  .0632
4828 52.2700   1638   1570  .0611
4829 52.2800   1587   1572  .0630
4830 52.2900   1524   1569  .0656
4831 52.3000   1578   1547  .0634
4832 52.3100   1605   1510  .0623
4833 52.3200   1555   1479  .0643
4834 52.3300   1529   1464  .0654
4835 52.3400   1537   1462  .0651
4836 52.3500   1520   1464  .0658
4837 52.3600   1446   1467  .0692
4838 52.3700   1507   1467  .0664
4839 52.3800   1510   1465  .0662
4840 52.3900   1506   1462  .0664
4841 52.4000   1490   1460  .0671
4842 52.4100   1478   1459  .0677
4843 52.4200   1452   1459  .0689
4844 52.4300   1473   1459  .0679
4845 52.4400   1469   1462  .0681
4846 52.4500   1437   1470  .0696
4847 52.4600   1452   1481  .0689
4848 52.4700   1469   1493  .0681
4849 52.4800   1503   1505  .0665
4850 52.4900   1511   1516  .0662
4851 52.5000   1474   1526  .0678
4852 52.5100   1472   1533  .0679
4853 52.5200   1490   1538  .0671
4854 52.5300   1459   1544  .0685
4855 52.5400   1483   1550  .0674
4856 52.5500   1503   1539  .0665
4857 52.5600   1462   1518  .0684
4858 52.5700   1552   1507  .0644
4859 52.5800   1529   1511  .0654
4860 52.5900   1502   1527  .0666
4861 52.6000   1479   1546  .0676
4862 52.6100   1515   1563  .0660
4863 52.6200   1510   1575  .0662
4864 52.6300   1450   1582  .0690
4865 52.6400   1489   1585  .0672
4866 52.6500   1523   1584  .0657
4867 52.6600   1453   1580  .0688
4868 52.6700   1543   1568  .0648
4869 52.6800   1517   1543  .0659
4870 52.6900   1509   1519  .0663
4871 52.7000   1483   1505  .0674
4872 52.7100   1503   1493  .0665
4873 52.7200   1494   1477  .0669
4874 52.7300   1458   1462  .0686
4875 52.7400   1462   1453  .0684
4876 52.7500   1456   1447  .0687
4877 52.7600   1394   1440  .0717
4878 52.7700   1448   1430  .0691
4879 52.7800   1399   1418  .0715
4880 52.7900   1354   1406  .0739
4881 52.8000   1414   1394  .0707
4882 52.8100   1403   1384  .0713
4883 52.8200   1374   1375  .0728
4884 52.8300   1362   1366  .0734
4885 52.8400   1352   1359  .0740
4886 52.8500   1363   1352  .0734
4887 52.8600   1335   1346  .0749
4888 52.8700   1387   1341  .0721
4889 52.8800   1380   1338  .0725
4890 52.8900   1307   1336  .0765
4891 52.9000   1276   1335  .0784
4892 52.9100   1347   1336  .0742
4893 52.9200   1343   1338  .0745
4894 52.9300   1336   1341  .0749
4895 52.9400   1372   1346  .0729
4896 52.9500   1363   1352  .0734
4897 52.9600   1319   1360  .0758
4898 52.9700   1354   1369  .0739
4899 52.9800   1370   1379  .0730
4900 52.9900   1380   1391  .0725
4901 53.0000   1379   1403  .0725
4902 53.0100   1416   1415  .0706
4903 53.0200   1396   1427  .0716
4904 53.0300   1440   1438  .0694
4905 53.0400   1426   1446  .0701
4906 53.0500   1427   1452  .0701
4907 53.0600   1425   1457  .0702
4908 53.0700   1452   1464  .0689
4909 53.0800   1462   1471  .0684
4910 53.0900   1459   1476  .0685
4911 53.1000   1496   1466  .0668
4912 53.1100   1496   1447  .0668
4913 53.1200   1461   1434  .0684
4914 53.1300   1457   1431  .0686
4915 53.1400   1463   1434  .0684
4916 53.1500   1433   1439  .0698
4917 53.1600   1359   1436  .0736
4918 53.1700   1431   1426  .0699
4919 53.1800   1426   1416  .0701
4920 53.1900   1406   1410  .0711
4921 53.2000   1383   1408  .0723
4922 53.2100   1405   1409  .0712
4923 53.2200   1385   1409  .0722
4924 53.2300   1393   1408  .0718
4925 53.2400   1371   1405  .0729
4926 53.2500   1351   1402  .0740
4927 53.2600   1305   1398  .0766
4928 53.2700   1349   1394  .0741
4929 53.2800   1368   1389  .0731
4930 53.2900   1321   1377  .0757
4931 53.3000   1295   1364  .0772
4932 53.3100   1315   1353  .0760
4933 53.3200   1309   1346  .0764
4934 53.3300   1302   1344  .0768
4935 53.3400   1338   1344  .0747
4936 53.3500   1284   1343  .0779
4937 53.3600   1231   1340  .0812
4938 53.3700   1303   1337  .0767
4939 53.3800   1335   1335  .0749
4940 53.3900   1343   1333  .0745
4941 53.4000   1309   1333  .0764
4942 53.4100   1296   1332  .0772
4943 53.4200   1307   1333  .0765
4944 53.4300   1313   1334  .0762
4945 53.4400   1340   1335  .0746
4946 53.4500   1315   1337  .0760
4947 53.4600   1284   1339  .0779
4948 53.4700   1332   1341  .0751
4949 53.4800   1307   1343  .0765
4950 53.4900   1304   1344  .0767
4951 53.5000   1306   1346  .0766
4952 53.5100   1325   1347  .0755
4953 53.5200   1330   1345  .0752
4954 53.5300   1337   1338  .0748
4955 53.5400   1346   1331  .0743
4956 53.5500   1352   1329  .0740
4957 53.5600   1286   1331  .0778
4958 53.5700   1375   1337  .0727
4959 53.5800   1385   1343  .0722
4960 53.5900   1368   1348  .0731
4961 53.6000   1348   1351  .0742
4962 53.6100   1387   1357  .0721
4963 53.6200   1404   1365  .0712
4964 53.6300   1409   1374  .0710
4965 53.6400   1373   1383  .0728
4966 53.6500   1342   1393  .0745
4967 53.6600   1296   1402  .0772
4968 53.6700   1347   1411  .0742
4969 53.6800   1399   1418  .0715
4970 53.6900   1392   1424  .0718
4971 53.7000   1368   1429  .0731
4972 53.7100   1380   1431  .0725
4973 53.7200   1391   1427  .0719
4974 53.7300   1408   1407  .0710
4975 53.7400   1404   1388  .0712
4976 53.7500   1371   1378  .0729
4977 53.7600   1317   1377  .0759
4978 53.7700   1419   1377  .0705
4979 53.7800   1409   1371  .0710
4980 53.7900   1391   1363  .0719
4981 53.8000   1347   1355  .0742
4982 53.8100   1348   1350  .0742
4983 53.8200   1354   1346  .0739
4984 53.8300   1325   1342  .0755
4985 53.8400   1325   1338  .0755
4986 53.8500   1284   1334  .0779
4987 53.8600   1255   1331  .0797
4988 53.8700   1317   1328  .0759
4989 53.8800   1363   1327  .0734
4990 53.8900   1303   1327  .0767
4991 53.9000   1259   1330  .0794
4992 53.9100   1292   1334  .0774
4993 53.9200   1308   1339  .0765
4994 53.9300   1310   1346  .0763
4995 53.9400   1338   1355  .0747
4996 53.9500   1361   1364  .0735
4997 53.9600   1297   1375  .0771
4998 53.9700   1307   1386  .0765
4999 53.9800   1330   1394  .0752
5000 53.9900   1362   1400  .0734
5001 54.0000   1328   1406  .0753
5002 54.0100   1374   1414  .0728
5003 54.0200   1369   1421  .0730
5004 54.0300   1381   1427  .0724
5005 54.0400   1400   1430  .0714
5006 54.0500   1348   1433  .0742
5007 54.0600   1338   1428  .0747
5008 54.0700   1399   1408  .0715
5009 54.0800   1384   1382  .0723
5010 54.0900   1358   1366  .0736
5011 54.1000   1382   1363  .0724
5012 54.1100   1415   1368  .0707
5013 54.1200   1406   1374  .0711
5014 54.1300   1391   1378  .0719
5015 54.1400   1396   1378  .0716
5016 54.1500   1403   1374  .0713
5017 54.1600   1334   1369  .0750
5018 54.1700   1367   1365  .0732
5019 54.1800   1396   1362  .0716
5020 54.1900   1373   1361  .0728
5021 54.2000   1320   1361  .0758
5022 54.2100   1352   1362  .0740
5023 54.2200   1340   1363  .0746
5024 54.2300   1305   1360  .0766
5025 54.2400   1311   1356  .0763
5026 54.2500   1353   1353  .0739
5027 54.2600   1320   1353  .0758
5028 54.2700   1345   1354  .0743
5029 54.2800   1364   1355  .0733
5030 54.2900   1358   1352  .0736
5031 54.3000   1317   1346  .0759
5032 54.3100   1365   1341  .0733
5033 54.3200   1375   1332  .0727
5034 54.3300   1333   1324  .0750
5035 54.3400   1342   1319  .0745
5036 54.3500   1322   1319  .0756
5037 54.3600   1293   1320  .0773
5038 54.3700   1327   1322  .0754
5039 54.3800   1344   1323  .0744
5040 54.3900   1347   1323  .0742
5041 54.4000   1305   1323  .0766
5042 54.4100   1324   1322  .0755
5043 54.4200   1377   1323  .0726
5044 54.4300   1360   1323  .0735
5045 54.4400   1351   1321  .0740
5046 54.4500   1366   1318  .0732
5047 54.4600   1334   1318  .0750
5048 54.4700   1335   1321  .0749
5049 54.4800   1346   1326  .0743
5050 54.4900   1393   1331  .0718
5051 54.5000   1354   1337  .0739
5052 54.5100   1379   1341  .0725
5053 54.5200   1411   1346  .0709
5054 54.5300   1402   1351  .0713
5055 54.5400   1401   1353  .0714
5056 54.5500   1413   1350  .0708
5057 54.5600   1380   1349  .0725
5058 54.5700   1442   1357  .0693
5059 54.5800   1468   1374  .0681
5060 54.5900   1457   1396  .0686
5061 54.6000   1440   1418  .0694
5062 54.6100   1478   1441  .0677
5063 54.6200   1504   1462  .0665
5064 54.6300   1537   1481  .0651
5065 54.6400   1540   1498  .0649
5066 54.6500   1564   1512  .0639
5067 54.6600   1541   1524  .0649
5068 54.6700   1547   1532  .0646
5069 54.6800   1536   1535  .0651
5070 54.6900   1562   1526  .0640
5071 54.7000   1598   1511  .0626
5072 54.7100   1515   1474  .0660
5073 54.7200   1524   1438  .0656
5074 54.7300   1596   1423  .0627
5075 54.7400   1578   1429  .0634
5076 54.7500   1574   1446  .0635
5077 54.7600   1557   1462  .0642
5078 54.7700   1527   1475  .0655
5079 54.7800   1526   1484  .0655
5080 54.7900   1537   1490  .0651
5081 54.8000   1579   1495  .0633
5082 54.8100   1595   1505  .0627
5083 54.8200   1588   1526  .0630
5084 54.8300   1568   1559  .0638
5085 54.8400   1559   1601  .0641
5086 54.8500   1697   1644  .0589
5087 54.8600   1681   1689  .0595
5088 54.8700   1730   1739  .0578
5089 54.8800   1740   1796  .0575
5090 54.8900   1733   1856  .0577
5091 54.9000   1756   1914  .0569
5092 54.9100   1841   1964  .0543
5093 54.9200   1897   2005  .0527
5094 54.9300   1913   2036  .0523
5095 54.9400   1951   2054  .0513
5096 54.9500   2018   2058  .0496
5097 54.9600   2039   2027  .0490
5098 54.9700   2016   1904  .0496
5099 54.9800   1958   1781  .0511
5100 54.9900   1904   1725  .0525
5101 55.0000   1886   1733  .0530
5102 55.0100   1912   1769  .0523
5103 55.0200   1893   1802  .0528
5104 55.0300   1868   1815  .0535
5105 55.0400   1860   1806  .0538
5106 55.0500   1867   1775  .0536
5107 55.0600   1781   1734  .0561
5108 55.0700   1768   1698  .0566
5109 55.0800   1767   1672  .0566
5110 55.0900   1703   1654  .0587
5111 55.1000   1655   1640  .0604
5112 55.1100   1608   1628  .0622
5113 55.1200   1568   1617  .0638
5114 55.1300   1565   1604  .0639
5115 55.1400   1539   1579  .0650
5116 55.1500   1552   1549  .0644
5117 55.1600   1532   1528  .0653
5118 55.1700   1562   1519  .0640
5119 55.1800   1580   1518  .0633
5120 55.1900   1549   1520  .0646
5121 55.2000   1533   1518  .0652
5122 55.2100   1556   1505  .0643
5123 55.2200   1550   1488  .0645
5124 55.2300   1551   1476  .0645
5125 55.2400   1539   1471  .0650
5126 55.2500   1549   1471  .0646
5127 55.2600   1523   1471  .0657
5128 55.2700   1552   1471  .0644
5129 55.2800   1540   1470  .0649
5130 55.2900   1534   1465  .0652
5131 55.3000   1513   1457  .0661
5132 55.3100   1492   1452  .0670
5133 55.3200   1484   1454  .0674
5134 55.3300   1468   1452  .0681
5135 55.3400   1489   1452  .0672
5136 55.3500   1460   1459  .0685
5137 55.3600   1463   1473  .0684
5138 55.3700   1463   1492  .0684
5139 55.3800   1424   1512  .0702
5140 55.3900   1450   1530  .0690
5141 55.4000   1464   1545  .0683
5142 55.4100   1528   1557  .0654
5143 55.4200   1455   1565  .0687
5144 55.4300   1484   1571  .0674
5145 55.4400   1493   1573  .0670
5146 55.4500   1461   1573  .0684
5147 55.4600   1431   1552  .0699
5148 55.4700   1491   1510  .0671
5149 55.4800   1482   1468  .0675
5150 55.4900   1460   1445  .0685
5151 55.5000   1510   1441  .0662
5152 55.5100   1501   1448  .0666
5153 55.5200   1443   1455  .0693
5154 55.5300   1445   1456  .0692
5155 55.5400   1444   1450  .0693
5156 55.5500   1440   1437  .0694
5157 55.5600   1363   1421  .0734
5158 55.5700   1398   1401  .0715
5159 55.5800   1433   1378  .0698
5160 55.5900   1396   1360  .0716
5161 55.6000   1368   1348  .0731
5162 55.6100   1406   1342  .0711
5163 55.6200   1370   1339  .0730
5164 55.6300   1386   1337  .0722
5165 55.6400   1371   1338  .0729
5166 55.6500   1385   1339  .0722
5167 55.6600   1326   1343  .0754
5168 55.6700   1362   1349  .0734
5169 55.6800   1383   1358  .0723
5170 55.6900   1400   1369  .0714
5171 55.7000   1399   1382  .0715
5172 55.7100   1430   1398  .0699
5173 55.7200   1451   1414  .0689
5174 55.7300   1461   1431  .0684
5175 55.7400   1472   1448  .0679
5176 55.7500   1459   1465  .0685
5177 55.7600   1424   1478  .0702
5178 55.7700   1532   1485  .0653
5179 55.7800   1480   1489  .0676
5180 55.7900   1527   1494  .0655
5181 55.8000   1504   1494  .0665
5182 55.8100   1546   1482  .0647
5183 55.8200   1538   1469  .0650
5184 55.8300   1556   1460  .0643
5185 55.8400   1535   1464  .0651
5186 55.8500   1540   1455  .0649
5187 55.8600   1472   1437  .0679
5188 55.8700   1508   1423  .0663
5189 55.8800   1518   1420  .0659
5190 55.8900   1469   1422  .0681
5191 55.9000   1425   1425  .0702
5192 55.9100   1459   1424  .0685
5193 55.9200   1428   1419  .0700
5194 55.9300   1421   1412  .0704
5195 55.9400   1479   1402  .0676
5196 55.9500   1412   1392  .0708
5197 55.9600   1384   1381  .0723
5198 55.9700   1450   1367  .0690
5199 55.9800   1444   1348  .0693
5200 55.9900   1429   1332  .0700
5201 56.0000   1386   1323  .0722
5202 56.0100   1381   1319  .0724
5203 56.0200   1347   1317  .0742
5204 56.0300   1369   1316  .0730
5205 56.0400   1391   1314  .0719
5206 56.0500   1374   1310  .0728
5207 56.0600   1327   1305  .0754
5208 56.0700   1372   1299  .0729
5209 56.0800   1347   1294  .0742
5210 56.0900   1320   1290  .0758
5211 56.1000   1310   1287  .0763
5212 56.1100   1320   1284  .0758
5213 56.1200   1313   1282  .0762
5214 56.1300   1338   1280  .0747
5215 56.1400   1326   1278  .0754
5216 56.1500   1314   1275  .0761
5217 56.1600   1247   1273  .0802
5218 56.1700   1277   1270  .0783
5219 56.1800   1280   1268  .0781
5220 56.1900   1290   1268  .0775
5221 56.2000   1287   1269  .0777
5222 56.2100   1325   1271  .0755
5223 56.2200   1311   1274  .0763
5224 56.2300   1325   1277  .0755
5225 56.2400   1303   1280  .0767
5226 56.2500   1320   1283  .0758
5227 56.2600   1255   1285  .0797
5228 56.2700   1316   1287  .0760
5229 56.2800   1291   1289  .0775
5230 56.2900   1273   1291  .0786
5231 56.3000   1329   1293  .0752
5232 56.3100   1327   1295  .0754
5233 56.3200   1283   1288  .0779
5234 56.3300   1327   1284  .0754
5235 56.3400   1331   1284  .0751
5236 56.3500   1346   1291  .0743
5237 56.3600   1328   1301  .0753
5238 56.3700   1345   1311  .0743
5239 56.3800   1380   1321  .0725
5240 56.3900   1367   1329  .0732
5241 56.4000   1389   1337  .0720
5242 56.4100   1407   1343  .0711
5243 56.4200   1379   1348  .0725
5244 56.4300   1430   1353  .0699
5245 56.4400   1425   1355  .0702
5246 56.4500   1422   1353  .0703
5247 56.4600   1393   1351  .0718
5248 56.4700   1440   1351  .0694
5249 56.4800   1455   1351  .0687
5250 56.4900   1417   1349  .0706
5251 56.5000   1413   1347  .0708
5252 56.5100   1450   1337  .0690
5253 56.5200   1408   1323  .0710
5254 56.5300   1358   1314  .0736
5255 56.5400   1382   1312  .0724
5256 56.5500   1372   1310  .0729
5257 56.5600   1316   1309  .0760
5258 56.5700   1360   1306  .0735
5259 56.5800   1382   1301  .0724
5260 56.5900   1327   1296  .0754
5261 56.6000   1272   1291  .0786
5262 56.6100   1273   1284  .0786
5263 56.6200   1276   1276  .0784
5264 56.6300   1314   1269  .0761
5265 56.6400   1300   1265  .0769
5266 56.6500   1286   1263  .0778
5267 56.6600   1254   1262  .0797
5268 56.6700   1297   1262  .0771
5269 56.6800   1306   1263  .0766
5270 56.6900   1249   1264  .0801
5271 56.7000   1242   1267  .0805
5272 56.7100   1298   1269  .0770
5273 56.7200   1287   1274  .0777
5274 56.7300   1284   1281  .0779
5275 56.7400   1290   1289  .0775
5276 56.7500   1289   1296  .0776
5277 56.7600   1205   1304  .0830
5278 56.7700   1265   1313  .0791
5279 56.7800   1313   1322  .0762
5280 56.7900   1269   1329  .0788
5281 56.8000   1239   1336  .0807
5282 56.8100   1300   1341  .0769
5283 56.8200   1285   1344  .0778
5284 56.8300   1273   1345  .0786
5285 56.8400   1261   1342  .0793
5286 56.8500   1272   1322  .0786
5287 56.8600   1257   1300  .0796
5288 56.8700   1291   1288  .0775
5289 56.8800   1282   1286  .0780
5290 56.8900   1257   1288  .0796
5291 56.9000   1273   1290  .0786
5292 56.9100   1293   1289  .0773
5293 56.9200   1282   1286  .0780
5294 56.9300   1256   1281  .0796
5295 56.9400   1260   1274  .0794
5296 56.9500   1291   1267  .0775
5297 56.9600   1241   1260  .0806
5298 56.9700   1239   1253  .0807
5299 56.9800   1274   1247  .0785
5300 56.9900   1242   1241  .0805
5301 57.0000   1239   1237  .0807
5302 57.0100   1241   1233  .0806
5303 57.0200   1231   1230  .0812
5304 57.0300   1245   1227  .0803
5305 57.0400   1252   1225  .0799
5306 57.0500   1249   1224  .0801
5307 57.0600   1227   1224  .0815
5308 57.0700   1232   1224  .0812
5309 57.0800   1238   1225  .0808
5310 57.0900   1218   1228  .0821
5311 57.1000   1204   1231  .0831
5312 57.1100   1252   1235  .0799
5313 57.1200   1244   1240  .0804
5314 57.1300   1277   1246  .0783
5315 57.1400   1262   1253  .0792
5316 57.1500   1249   1260  .0801
5317 57.1600   1201   1268  .0833
5318 57.1700   1269   1275  .0788
5319 57.1800   1244   1282  .0804
5320 57.1900   1248   1289  .0801
5321 57.2000   1244   1295  .0804
5322 57.2100   1292   1300  .0774
5323 57.2200   1301   1301  .0769
5324 57.2300   1298   1296  .0770
5325 57.2400   1368   1291  .0731
5326 57.2500   1369   1287  .0730
5327 57.2600   1328   1288  .0753
5328 57.2700   1351   1290  .0740
5329 57.2800   1339   1293  .0747
5330 57.2900   1297   1294  .0771
5331 57.3000   1290   1291  .0775
5332 57.3100   1343   1280  .0745
5333 57.3200   1313   1269  .0762
5334 57.3300   1302   1263  .0768
5335 57.3400   1322   1262  .0756
5336 57.3500   1302   1264  .0768
5337 57.3600   1233   1265  .0811
5338 57.3700   1282   1266  .0780
5339 57.3800   1288   1267  .0776
5340 57.3900   1293   1269  .0773
5341 57.4000   1278   1270  .0782
5342 57.4100   1310   1273  .0763
5343 57.4200   1287   1277  .0777
5344 57.4300   1288   1283  .0776
5345 57.4400   1281   1289  .0781
5346 57.4500   1290   1295  .0775
5347 57.4600   1270   1301  .0787
5348 57.4700   1346   1306  .0743
5349 57.4800   1334   1311  .0750
5350 57.4900   1275   1315  .0784
5351 57.5000   1326   1318  .0754
5352 57.5100   1339   1318  .0747
5353 57.5200   1300   1306  .0769
5354 57.5300   1288   1294  .0776
5355 57.5400   1303   1288  .0767
5356 57.5500   1291   1291  .0775
5357 57.5600   1248   1300  .0801
5358 57.5700   1277   1308  .0783
5359 57.5800   1285   1314  .0778
5360 57.5900   1299   1317  .0770
5361 57.6000   1246   1317  .0803
5362 57.6100   1260   1315  .0794
5363 57.6200   1276   1310  .0784
5364 57.6300   1278   1299  .0782
5365 57.6400   1236   1289  .0809
5366 57.6500   1229   1285  .0814
5367 57.6600   1194   1288  .0838
5368 57.6700   1312   1294  .0762
5369 57.6800   1271   1299  .0787
5370 57.6900   1237   1304  .0808
5371 57.7000   1251   1305  .0799
5372 57.7100   1254   1302  .0797
5373 57.7200   1219   1301  .0820
5374 57.7300   1254   1303  .0797
5375 57.7400   1305   1307  .0766
5376 57.7500   1262   1312  .0792
5377 57.7600   1235   1315  .0810
5378 57.7700   1259   1317  .0794
5379 57.7800   1242   1316  .0805
5380 57.7900   1198   1315  .0835
5381 57.8000   1241   1309  .0806
5382 57.8100   1266   1291  .0790
5383 57.8200   1272   1274  .0786
5384 57.8300   1245   1266  .0803
5385 57.8400   1233   1268  .0811
5386 57.8500   1216   1272  .0822
5387 57.8600   1197   1276  .0835
5388 57.8700   1261   1277  .0793
5389 57.8800   1263   1275  .0792
5390 57.8900   1208   1270  .0828
5391 57.9000   1211   1265  .0826
5392 57.9100   1243   1259  .0805
5393 57.9200   1258   1252  .0795
5394 57.9300   1221   1244  .0819
5395 57.9400   1262   1238  .0792
5396 57.9500   1234   1234  .0810
5397 57.9600   1209   1232  .0827
5398 57.9700   1238   1230  .0808
5399 57.9800   1245   1228  .0803
5400 57.9900   1261   1226  .0793
5401 58.0000   1258   1223  .0795
5402 58.0100   1229   1221  .0814
5403 58.0200   1206   1218  .0829
5404 58.0300   1181   1215  .0847
5405 58.0400   1206   1213  .0829
5406 58.0500   1229   1212  .0814
5407 58.0600   1194   1210  .0838
5408 58.0700   1215   1207  .0823
5409 58.0800   1217   1205  .0822
5410 58.0900   1225   1203  .0816
5411 58.1000   1206   1202  .0829
5412 58.1100   1225   1202  .0816
5413 58.1200   1224   1201  .0817
5414 58.1300   1189   1201  .0841
5415 58.1400   1217   1200  .0822
5416 58.1500   1182   1199  .0846
5417 58.1600   1161   1198  .0861
5418 58.1700   1172   1198  .0853
5419 58.1800   1193   1197  .0838
5420 58.1900   1185   1197  .0844
5421 58.2000   1166   1196  .0858
5422 58.2100   1211   1195  .0826
5423 58.2200   1204   1195  .0831
5424 58.2300   1213   1195  .0824
5425 58.2400   1206   1195  .0829
5426 58.2500   1192   1195  .0839
5427 58.2600   1141   1195  .0876
5428 58.2700   1223   1196  .0818
5429 58.2800   1219   1196  .0820
5430 58.2900   1264   1195  .0791
5431 58.3000   1220   1195  .0820
5432 58.3100   1252   1196  .0799
5433 58.3200   1224   1196  .0817
5434 58.3300   1225   1196  .0816
5435 58.3400   1234   1197  .0810
5436 58.3500   1249   1197  .0801
5437 58.3600   1215   1196  .0823
5438 58.3700   1276   1194  .0784
5439 58.3800   1270   1193  .0787
5440 58.3900   1267   1194  .0789
5441 58.4000   1269   1197  .0788
5442 58.4100   1283   1201  .0779
5443 58.4200   1256   1205  .0796
5444 58.4300   1221   1210  .0819
5445 58.4400   1242   1215  .0805
5446 58.4500   1247   1219  .0802
5447 58.4600   1205   1223  .0830
5448 58.4700   1203   1227  .0831
5449 58.4800   1235   1232  .0810
5450 58.4900   1211   1236  .0826
5451 58.5000   1192   1240  .0839
5452 58.5100   1199   1244  .0834
5453 58.5200   1186   1244  .0843
5454 58.5300   1217   1243  .0822
5455 58.5400   1208   1243  .0828
5456 58.5500   1233   1242  .0811
5457 58.5600   1222   1239  .0818
5458 58.5700   1232   1238  .0812
5459 58.5800   1254   1243  .0797
5460 58.5900   1230   1251  .0813
5461 58.6000   1240   1261  .0806
5462 58.6100   1250   1269  .0800
5463 58.6200   1269   1276  .0788
5464 58.6300   1251   1282  .0799
5465 58.6400   1294   1286  .0773
5466 58.6500   1299   1289  .0770
5467 58.6600   1241   1289  .0806
5468 58.6700   1271   1291  .0787
5469 58.6800   1286   1296  .0778
5470 58.6900   1299   1303  .0770
5471 58.7000   1323   1309  .0756
5472 58.7100   1366   1314  .0732
5473 58.7200   1295   1311  .0772
5474 58.7300   1311   1300  .0763
5475 58.7400   1363   1292  .0734
5476 58.7500   1338   1292  .0747
5477 58.7600   1322   1296  .0756
5478 58.7700   1306   1297  .0766
5479 58.7800   1327   1295  .0754
5480 58.7900   1336   1294  .0749
5481 58.8000   1282   1293  .0780
5482 58.8100   1312   1292  .0762
5483 58.8200   1286   1290  .0778
5484 58.8300   1256   1282  .0796
5485 58.8400   1271   1269  .0787
5486 58.8500   1260   1259  .0794
5487 58.8600   1190   1256  .0840
5488 58.8700   1237   1256  .0808
5489 58.8800   1242   1258  .0805
5490 58.8900   1239   1258  .0807
5491 58.9000   1229   1258  .0814
5492 58.9100   1241   1255  .0806
5493 58.9200   1208   1252  .0828
5494 58.9300   1229   1249  .0814
5495 58.9400   1240   1246  .0806
5496 58.9500   1217   1243  .0822
5497 58.9600   1139   1238  .0878
5498 58.9700   1179   1234  .0848
5499 58.9800   1210   1232  .0826
5500 58.9900   1178   1232  .0849
5501 59.0000   1175   1232  .0851
5502 59.0100   1198   1231  .0835
5503 59.0200   1195   1229  .0837
5504 59.0300   1188   1226  .0842
5505 59.0400   1194   1218  .0838
5506 59.0500   1175   1211  .0851
5507 59.0600   1149   1207  .0870
5508 59.0700   1185   1207  .0844
5509 59.0800   1190   1208  .0840
5510 59.0900   1195   1208  .0837
5511 59.1000   1183   1209  .0845
5512 59.1100   1210   1209  .0826
5513 59.1200   1176   1208  .0850
5514 59.1300   1196   1207  .0836
5515 59.1400   1178   1207  .0849
5516 59.1500   1199   1207  .0834
5517 59.1600   1153   1207  .0867
5518 59.1700   1209   1207  .0827
5519 59.1800   1217   1207  .0822
5520 59.1900   1215   1208  .0823
5521 59.2000   1181   1207  .0847
5522 59.2100   1186   1206  .0843
5523 59.2200   1197   1205  .0835
5524 59.2300   1181   1203  .0847
5525 59.2400   1241   1201  .0806
5526 59.2500   1216   1200  .0822
5527 59.2600   1201   1200  .0833
5528 59.2700   1233   1197  .0811
5529 59.2800   1227   1194  .0815
5530 59.2900   1207   1193  .0829
5531 59.3000   1188   1193  .0842
5532 59.3100   1214   1193  .0824
5533 59.3200   1189   1193  .0841
5534 59.3300   1212   1192  .0825
5535 59.3400   1213   1191  .0824
5536 59.3500   1203   1189  .0831
5537 59.3600   1172   1187  .0853
5538 59.3700   1197   1185  .0835
5539 59.3800   1193   1182  .0838
5540 59.3900   1152   1178  .0868
5541 59.4000   1136   1175  .0880
5542 59.4100   1179   1173  .0848
5543 59.4200   1170   1174  .0855
5544 59.4300   1168   1175  .0856
5545 59.4400   1165   1177  .0858
5546 59.4500   1180   1179  .0847
5547 59.4600   1126   1181  .0888
5548 59.4700   1199   1184  .0834
5549 59.4800   1177   1187  .0850
5550 59.4900   1160   1191  .0862
5551 59.5000   1143   1196  .0875
5552 59.5100   1155   1202  .0866
5553 59.5200   1159   1207  .0863
5554 59.5300   1180   1212  .0847
5555 59.5400   1187   1218  .0842
5556 59.5500   1165   1223  .0858
5557 59.5600   1134   1227  .0882
5558 59.5700   1142   1231  .0876
5559 59.5800   1144   1234  .0874
5560 59.5900   1161   1234  .0861
5561 59.6000   1122   1225  .0891
5562 59.6100   1172   1218  .0853
5563 59.6200   1164   1218  .0859
5564 59.6300   1179   1224  .0848
5565 59.6400   1200   1232  .0833
5566 59.6500   1190   1239  .0840
5567 59.6600   1153   1242  .0867
5568 59.6700   1178   1243  .0849
5569 59.6800   1166   1242  .0858
5570 59.6900   1180   1242  .0847
5571 59.7000   1176   1242  .0850
5572 59.7100   1206   1242  .0829
5573 59.7200   1189   1243  .0841
5574 59.7300   1188   1244  .0842
5575 59.7400   1220   1243  .0820
5576 59.7500   1221   1242  .0819
5577 59.7600   1173   1235  .0853
5578 59.7700   1222   1222  .0818
5579 59.7800   1289   1213  .0776
5580 59.7900   1248   1211  .0801
5581 59.8000   1215   1213  .0823
5582 59.8100   1247   1214  .0802
5583 59.8200   1230   1214  .0813
5584 59.8300   1234   1214  .0810
5585 59.8400   1229   1214  .0814
5586 59.8500   1239   1213  .0807
5587 59.8600   1192   1213  .0839
5588 59.8700   1232   1212  .0812
5589 59.8800   1232   1212  .0812
5590 59.8900   1206   1212  .0829
5591 59.9000   1194   1212  .0838
5592 59.9100   1236   1213  .0809
5593 59.9200   1213   1214  .0824
5594 59.9300   1196   1216  .0836
5595 59.9400   1238   1219  .0808
5596 59.9500   1224   1223  .0817
5597 59.9600   1191   1224  .0840
5598 59.9700   1216   1226  .0822
5599 59.9800   1201   1228  .0833
5600 59.9900   1200   1229  .0833
5601 60.0000   1204   1230  .0831
5602 60.0100   1212   1233  .0825
5603 60.0200   1197   1237  .0835
5604 60.0300   1200   1241  .0833
5605 60.0400   1217   1246  .0822
5606 60.0500   1196   1249  .0836
5607 60.0600   1171   1245  .0854
5608 60.0700   1252   1238  .0799
5609 60.0800   1245   1236  .0803
5610 60.0900   1201   1240  .0833
5611 60.1000   1210   1247  .0826
5612 60.1100   1232   1254  .0812
5613 60.1200   1231   1257  .0812
5614 60.1300   1204   1258  .0831
5615 60.1400   1195   1258  .0837
5616 60.1500   1218   1259  .0821
5617 60.1600   1197   1262  .0835
5618 60.1700   1206   1265  .0829
5619 60.1800   1283   1266  .0779
5620 60.1900   1223   1262  .0818
5621 60.2000   1203   1256  .0831
5622 60.2100   1216   1251  .0822
5623 60.2200   1230   1245  .0813
5624 60.2300   1218   1242  .0821
5625 60.2400   1208   1241  .0828
5626 60.2500   1208   1242  .0828
5627 60.2600   1190   1239  .0840
5628 60.2700   1230   1235  .0813
5629 60.2800   1205   1231  .0830
5630 60.2900   1208   1225  .0828
5631 60.3000   1186   1217  .0843
5632 60.3100   1214   1211  .0824
5633 60.3200   1178   1208  .0849
5634 60.3300   1171   1206  .0854
5635 60.3400   1181   1205  .0847
5636 60.3500   1191   1203  .0840
5637 60.3600   1112   1200  .0899
5638 60.3700   1166   1197  .0858
5639 60.3800   1171   1194  .0854
5640 60.3900   1147   1193  .0872
5641 60.4000   1143   1193  .0875
5642 60.4100   1174   1193  .0852
5643 60.4200   1152   1192  .0868
5644 60.4300   1165   1192  .0858
5645 60.4400   1185   1192  .0844
5646 60.4500   1150   1193  .0870
5647 60.4600   1126   1193  .0888
5648 60.4700   1181   1194  .0847
5649 60.4800   1240   1194  .0806
5650 60.4900   1158   1190  .0864
5651 60.5000   1124   1185  .0890
5652 60.5100   1164   1185  .0859
5653 60.5200   1157   1187  .0864
5654 60.5300   1168   1192  .0856
5655 60.5400   1193   1196  .0838
5656 60.5500   1200   1199  .0833
5657 60.5600   1125   1199  .0889
5658 60.5700   1165   1199  .0858
5659 60.5800   1187   1198  .0842
5660 60.5900   1169   1195  .0855
5661 60.6000   1171   1192  .0854
5662 60.6100   1265   1185  .0791
5663 60.6200   1209   1178  .0827
5664 60.6300   1171   1175  .0854
5665 60.6400   1199   1176  .0834
5666 60.6500   1194   1179  .0838
5667 60.6600   1153   1182  .0867
5668 60.6700   1163   1183  .0860
5669 60.6800   1168   1183  .0856
5670 60.6900   1159   1182  .0863
5671 60.7000   1152   1180  .0868
5672 60.7100   1186   1178  .0843
5673 60.7200   1153   1176  .0867
5674 60.7300   1146   1174  .0873
5675 60.7400   1177   1172  .0850
5676 60.7500   1153   1169  .0867
5677 60.7600   1112   1163  .0899
5678 60.7700   1174   1159  .0852
5679 60.7800   1188   1157  .0842
5680 60.7900   1161   1157  .0861
5681 60.8000   1170   1158  .0855
5682 60.8100   1152   1158  .0868
5683 60.8200   1157   1158  .0864
5684 60.8300   1133   1157  .0883
5685 60.8400   1147   1155  .0872
5686 60.8500   1152   1154  .0868
5687 60.8600   1132   1154  .0883
5688 60.8700   1193   1153  .0838
5689 60.8800   1174   1153  .0852
5690 60.8900   1168   1155  .0856
5691 60.9000   1147   1158  .0872
5692 60.9100   1195   1162  .0837
5693 60.9200   1198   1168  .0835
5694 60.9300   1181   1174  .0847
5695 60.9400   1173   1181  .0853
5696 60.9500   1186   1188  .0843
5697 60.9600   1160   1196  .0862
5698 60.9700   1218   1203  .0821
5699 60.9800   1236   1211  .0809
5700 60.9900   1212   1217  .0825
5701 61.0000   1211   1223  .0826
5702 61.0100   1229   1228  .0814
5703 61.0200   1250   1231  .0800
5704 61.0300   1229   1226  .0814
5705 61.0400   1233   1218  .0811
5706 61.0500   1222   1216  .0818
5707 61.0600   1155   1221  .0866
5708 61.0700   1226   1229  .0816
5709 61.0800   1201   1235  .0833
5710 61.0900   1194   1233  .0838
5711 61.1000   1226   1223  .0816
5712 61.1100   1233   1215  .0811
5713 61.1200   1210   1214  .0826
5714 61.1300   1194   1218  .0838
5715 61.1400   1209   1222  .0827
5716 61.1500   1212   1224  .0825
5717 61.1600   1123   1225  .0890
5718 61.1700   1158   1223  .0864
5719 61.1800   1163   1219  .0860
5720 61.1900   1145   1213  .0873
5721 61.2000   1138   1205  .0879
5722 61.2100   1227   1200  .0815
5723 61.2200   1201   1198  .0833
5724 61.2300   1199   1197  .0834
5725 61.2400   1209   1191  .0827
5726 61.2500   1196   1184  .0836
5727 61.2600   1156   1179  .0865
5728 61.2700   1218   1177  .0821
5729 61.2800   1200   1175  .0833
5730 61.2900   1221   1173  .0819
5731 61.3000   1218   1171  .0821
5732 61.3100   1247   1169  .0802
5733 61.3200   1191   1167  .0840
5734 61.3300   1158   1165  .0864
5735 61.3400   1197   1163  .0835
5736 61.3500   1181   1161  .0847
5737 61.3600   1133   1160  .0883
5738 61.3700   1178   1160  .0849
5739 61.3800   1202   1160  .0832
5740 61.3900   1199   1160  .0834
5741 61.4000   1163   1161  .0860
5742 61.4100   1178   1163  .0849
5743 61.4200   1168   1166  .0856
5744 61.4300   1180   1169  .0847
5745 61.4400   1189   1173  .0841
5746 61.4500   1165   1177  .0858
5747 61.4600   1130   1182  .0885
5748 61.4700   1189   1186  .0841
5749 61.4800   1149   1191  .0870
5750 61.4900   1140   1191  .0877
5751 61.5000   1164   1190  .0859
5752 61.5100   1196   1191  .0836
5753 61.5200   1155   1197  .0866
5754 61.5300   1213   1204  .0824
5755 61.5400   1206   1210  .0829
5756 61.5500   1170   1214  .0855
5757 61.5600   1133   1216  .0883
5758 61.5700   1180   1216  .0847
5759 61.5800   1188   1206  .0842
5760 61.5900   1202   1193  .0832
5761 61.6000   1229   1185  .0814
5762 61.6100   1235   1184  .0810
5763 61.6200   1186   1187  .0843
5764 61.6300   1209   1188  .0827
5765 61.6400   1190   1186  .0840
5766 61.6500   1200   1183  .0833
5767 61.6600   1109   1179  .0902
5768 61.6700   1156   1174  .0865
5769 61.6800   1177   1169  .0850
5770 61.6900   1160   1164  .0862
5771 61.7000   1155   1160  .0866
5772 61.7100   1148   1156  .0871
5773 61.7200   1132   1153  .0883
5774 61.7300   1150   1150  .0870
5775 61.7400   1155   1147  .0866
5776 61.7500   1145   1144  .0873
5777 61.7600   1105   1142  .0905
5778 61.7700   1135   1140  .0881
5779 61.7800   1154   1138  .0867
5780 61.7900   1126   1138  .0888
5781 61.8000   1146   1137  .0873
5782 61.8100   1199   1138  .0834
5783 61.8200   1163   1139  .0860
5784 61.8300   1135   1140  .0881
5785 61.8400   1145   1142  .0873
5786 61.8500   1159   1145  .0863
5787 61.8600   1132   1148  .0883
5788 61.8700   1180   1153  .0847
5789 61.8800   1159   1157  .0863
5790 61.8900   1138   1162  .0879
5791 61.9000   1144   1168  .0874
5792 61.9100   1191   1172  .0840
5793 61.9200   1152   1175  .0868
5794 61.9300   1172   1179  .0853
5795 61.9400   1203   1186  .0831
5796 61.9500   1214   1194  .0824
5797 61.9600   1140   1202  .0877
5798 61.9700   1209   1209  .0827
5799 61.9800   1236   1214  .0809
5800 61.9900   1221   1211  .0819
5801 62.0000   1184   1207  .0845
5802 62.0100   1226   1207  .0816
5803 62.0200   1202   1210  .0832
5804 62.0300   1219   1213  .0820
5805 62.0400   1251   1213  .0799
5806 62.0500   1233   1212  .0811
5807 62.0600   1199   1212  .0834
5808 62.0700   1208   1208  .0828
5809 62.0800   1232   1201  .0812
5810 62.0900   1199   1196  .0834
5811 62.1000   1200   1193  .0833
5812 62.1100   1200   1192  .0833
5813 62.1200   1189   1192  .0841
5814 62.1300   1204   1193  .0831
5815 62.1400   1226   1192  .0816
5816 62.1500   1217   1190  .0822
5817 62.1600   1145   1188  .0873
5818 62.1700   1204   1186  .0831
5819 62.1800   1224   1180  .0817
5820 62.1900   1198   1175  .0835
5821 62.2000   1195   1173  .0837
5822 62.2100   1198   1174  .0835
5823 62.2200   1171   1176  .0854
5824 62.2300   1186   1178  .0843
5825 62.2400   1188   1178  .0842
5826 62.2500   1190   1178  .0840
5827 62.2600   1164   1177  .0859
5828 62.2700   1188   1175  .0842
5829 62.2800   1195   1168  .0837
5830 62.2900   1176   1164  .0850
5831 62.3000   1175   1165  .0851
5832 62.3100   1244   1170  .0804
5833 62.3200   1202   1176  .0832
5834 62.3300   1192   1182  .0839
5835 62.3400   1260   1186  .0794
5836 62.3500   1198   1188  .0835
5837 62.3600   1162   1189  .0861
5838 62.3700   1191   1190  .0840
5839 62.3800   1207   1189  .0829
5840 62.3900   1202   1185  .0832
5841 62.4000   1199   1180  .0834
5842 62.4100   1213   1176  .0824
5843 62.4200   1203   1176  .0831
5844 62.4300   1213   1177  .0824
5845 62.4400   1225   1181  .0816
5846 62.4500   1209   1185  .0827
5847 62.4600   1180   1187  .0847
5848 62.4700   1235   1185  .0810
5849 62.4800   1254   1183  .0797
5850 62.4900   1241   1183  .0806
5851 62.5000   1221   1182  .0819
5852 62.5100   1200   1184  .0833
5853 62.5200   1192   1189  .0839
5854 62.5300   1215   1197  .0823
5855 62.5400   1235   1205  .0810
5856 62.5500   1234   1213  .0810
5857 62.5600   1182   1220  .0846
5858 62.5700   1235   1225  .0810
5859 62.5800   1262   1228  .0792
5860 62.5900   1239   1230  .0807
5861 62.6000   1230   1230  .0813
5862 62.6100   1265   1227  .0791
5863 62.6200   1219   1223  .0820
5864 62.6300   1232   1217  .0812
5865 62.6400   1267   1200  .0789
5866 62.6500   1243   1188  .0805
5867 62.6600   1186   1188  .0843
5868 62.6700   1273   1197  .0786
5869 62.6800   1280   1207  .0781
5870 62.6900   1246   1214  .0803
5871 62.7000   1240   1215  .0806
5872 62.7100   1258   1214  .0795
5873 62.7200   1263   1213  .0792
5874 62.7300   1276   1213  .0784
5875 62.7400   1235   1213  .0810
5876 62.7500   1246   1215  .0803
5877 62.7600   1200   1218  .0833
5878 62.7700   1226   1219  .0816
5879 62.7800   1219   1218  .0820
5880 62.7900   1220   1221  .0820
5881 62.8000   1194   1229  .0838
5882 62.8100   1249   1240  .0801
5883 62.8200   1232   1251  .0812
5884 62.8300   1263   1260  .0792
5885 62.8400   1273   1266  .0786
5886 62.8500   1280   1264  .0781
5887 62.8600   1255   1258  .0797
5888 62.8700   1278   1254  .0782
5889 62.8800   1298   1253  .0770
5890 62.8900   1257   1256  .0796
5891 62.9000   1236   1260  .0809
5892 62.9100   1265   1264  .0791
5893 62.9200   1267   1263  .0789
5894 62.9300   1240   1256  .0806
5895 62.9400   1257   1240  .0796
5896 62.9500   1240   1222  .0806
5897 62.9600   1162   1212  .0861
5898 62.9700   1199   1210  .0834
5899 62.9800   1179   1211  .0848
5900 62.9900   1193   1212  .0838
5901 63.0000   1174   1210  .0852
5902 63.0100   1212   1206  .0825
5903 63.0200   1185   1201  .0844
5904 63.0300   1183   1196  .0845
5905 63.0400   1188   1191  .0842
5906 63.0500   1194   1187  .0838
5907 63.0600   1129   1183  .0886
5908 63.0700   1161   1180  .0861
5909 63.0800   1153   1178  .0867
5910 63.0900   1156   1176  .0865
5911 63.1000   1134   1174  .0882
5912 63.1100   1161   1170  .0861
5913 63.1200   1168   1165  .0856
5914 63.1300   1166   1163  .0858
5915 63.1400   1156   1162  .0865
5916 63.1500   1167   1160  .0857
5917 63.1600   1123   1156  .0890
5918 63.1700   1141   1152  .0876
5919 63.1800   1153   1151  .0867
5920 63.1900   1134   1151  .0882
5921 63.2000   1144   1152  .0874
5922 63.2100   1128   1151  .0887
5923 63.2200   1146   1149  .0873
5924 63.2300   1134   1148  .0882
5925 63.2400   1143   1147  .0875
5926 63.2500   1135   1147  .0881
5927 63.2600   1108   1149  .0903
5928 63.2700   1115   1150  .0897
5929 63.2800   1132   1153  .0883
5930 63.2900   1139   1157  .0878
5931 63.3000   1117   1161  .0895
5932 63.3100   1127   1165  .0887
5933 63.3200   1143   1171  .0875
5934 63.3300   1161   1176  .0861
5935 63.3400   1167   1180  .0857
5936 63.3500   1155   1184  .0866
5937 63.3600   1121   1186  .0892
5938 63.3700   1187   1188  .0842
5939 63.3800   1155   1187  .0866
5940 63.3900   1154   1178  .0867
5941 63.4000   1136   1166  .0880
5942 63.4100   1173   1159  .0853
5943 63.4200   1149   1155  .0870
5944 63.4300   1142   1154  .0876
5945 63.4400   1151   1157  .0869
5946 63.4500   1129   1160  .0886
5947 63.4600   1090   1161  .0917
5948 63.4700   1155   1160  .0866
5949 63.4800   1136   1156  .0880
5950 63.4900   1094   1150  .0914
5951 63.5000   1095   1145  .0913
5952 63.5100   1150   1140  .0870
5953 63.5200   1138   1135  .0879
5954 63.5300   1130   1132  .0885
5955 63.5400   1142   1129  .0876
5956 63.5500   1130   1126  .0885
5957 63.5600   1078   1124  .0928
5958 63.5700   1106   1123  .0904
5959 63.5800   1118   1121  .0894
5960 63.5900   1115   1120  .0897
5961 63.6000   1116   1120  .0896
5962 63.6100   1134   1119  .0882
5963 63.6200   1130   1118  .0885
5964 63.6300   1110   1118  .0901
5965 63.6400   1129   1117  .0886
5966 63.6500   1144   1116  .0874
5967 63.6600   1075   1115  .0930
5968 63.6700   1093   1113  .0915
5969 63.6800   1128   1112  .0887
5970 63.6900   1098   1111  .0911
5971 63.7000   1097   1111  .0912
5972 63.7100   1112   1111  .0899
5973 63.7200   1120   1112  .0893
5974 63.7300   1129   1113  .0886
5975 63.7400   1122   1113  .0891
5976 63.7500   1137   1113  .0880
5977 63.7600   1109   1113  .0902
5978 63.7700   1139   1114  .0878
5979 63.7800   1101   1113  .0908
5980 63.7900   1123   1114  .0890
5981 63.8000   1120   1116  .0893
5982 63.8100   1118   1119  .0894
5983 63.8200   1140   1122  .0877
5984 63.8300   1133   1126  .0883
5985 63.8400   1133   1129  .0883
5986 63.8500   1091   1132  .0917
5987 63.8600   1117   1135  .0895
5988 63.8700   1150   1138  .0870
5989 63.8800   1162   1141  .0861
5990 63.8900   1159   1144  .0863
5991 63.9000   1164   1144  .0859
5992 63.9100   1172   1142  .0853
5993 63.9200   1155   1142  .0866
5994 63.9300   1147   1145  .0872
5995 63.9400   1127   1149  .0887
5996 63.9500   1169   1148  .0855
5997 63.9600   1108   1147  .0903
5998 63.9700   1167   1149  .0857
5999 63.9800   1130   1153  .0885
6000 63.9900   1106   1157  .0904
6001 64.0000   1120   1159  .0893
6002 64.0100   1145   1157  .0873
6003 64.0200   1156   1154  .0865
6004 64.0300   1156   1151  .0865
6005 64.0400   1141   1149  .0876
6006 64.0500   1130   1147  .0885
6007 64.0600   1103   1141  .0907
6008 64.0700   1149   1133  .0870
6009 64.0800   1150   1128  .0870
6010 64.0900   1117   1128  .0895
6011 64.1000   1109   1129  .0902
6012 64.1100   1164   1129  .0859
6013 64.1200   1135   1129  .0881
6014 64.1300   1115   1128  .0897
6015 64.1400   1155   1126  .0866
6016 64.1500   1156   1125  .0865
6017 64.1600   1106   1125  .0904
6018 64.1700   1126   1125  .0888
6019 64.1800   1137   1126  .0880
6020 64.1900   1132   1129  .0883
6021 64.2000   1149   1132  .0870
6022 64.2100   1186   1136  .0843
6023 64.2200   1160   1140  .0862
6024 64.2300   1162   1145  .0861
6025 64.2400   1156   1149  .0865
6026 64.2500   1173   1153  .0853
6027 64.2600   1165   1156  .0858
6028 64.2700   1194   1157  .0838
6029 64.2800   1183   1156  .0845
6030 64.2900   1162   1152  .0861
6031 64.3000   1166   1150  .0858
6032 64.3100   1210   1147  .0826
6033 64.3200   1197   1140  .0835
6034 64.3300   1191   1136  .0840
6035 64.3400   1225   1139  .0816
6036 64.3500   1217   1145  .0822
6037 64.3600   1164   1151  .0859
6038 64.3700   1209   1154  .0827
6039 64.3800   1244   1155  .0804
6040 64.3900   1183   1154  .0845
6041 64.4000   1178   1153  .0849
6042 64.4100   1190   1150  .0840
6043 64.4200   1180   1149  .0847
6044 64.4300   1189   1148  .0841
6045 64.4400   1209   1148  .0827
6046 64.4500   1178   1148  .0849
6047 64.4600   1166   1147  .0858
6048 64.4700   1183   1146  .0845
6049 64.4800   1195   1144  .0837
6050 64.4900   1155   1135  .0866
6051 64.5000   1126   1125  .0888
6052 64.5100   1151   1121  .0869
6053 64.5200   1102   1122  .0907
6054 64.5300   1099   1126  .0910
6055 64.5400   1171   1128  .0854
6056 64.5500   1171   1129  .0854
6057 64.5600   1094   1128  .0914
6058 64.5700   1118   1126  .0894
6059 64.5800   1129   1123  .0886
6060 64.5900   1112   1122  .0899
6061 64.6000   1103   1121  .0907
6062 64.6100   1162   1121  .0861
6063 64.6200   1141   1121  .0876
6064 64.6300   1120   1123  .0893
6065 64.6400   1125   1124  .0889
6066 64.6500   1122   1127  .0891
6067 64.6600   1085   1129  .0922
6068 64.6700   1087   1131  .0920
6069 64.6800   1106   1132  .0904
6070 64.6900   1090   1134  .0917
6071 64.7000   1078   1136  .0928
6072 64.7100   1097   1137  .0912
6073 64.7200   1102   1134  .0907
6074 64.7300   1135   1128  .0881
6075 64.7400   1158   1127  .0864
6076 64.7500   1133   1129  .0883
6077 64.7600   1066   1132  .0938
6078 64.7700   1094   1134  .0914
6079 64.7800   1091   1137  .0917
6080 64.7900   1107   1139  .0903
6081 64.8000   1072   1142  .0933
6082 64.8100   1085   1143  .0922
6083 64.8200   1112   1143  .0899
6084 64.8300   1126   1142  .0888
6085 64.8400   1122   1138  .0891
6086 64.8500   1110   1135  .0901
6087 64.8600   1062   1134  .0942
6088 64.8700   1107   1134  .0903
6089 64.8800   1113   1135  .0898
6090 64.8900   1105   1135  .0905
6091 64.9000   1117   1130  .0895
6092 64.9100   1118   1125  .0894
6093 64.9200   1088   1122  .0919
6094 64.9300   1120   1120  .0893
6095 64.9400   1133   1118  .0883
6096 64.9500   1129   1117  .0886
6097 64.9600   1093   1117  .0915
6098 64.9700   1118   1117  .0894
6099 64.9800   1130   1115  .0885
6100 64.9900   1110   1113  .0901
6101 65.0000   1103   1111  .0907
6102 65.0100   1102   1109  .0907
6103 65.0200   1111   1106  .0900
6104 65.0300   1118   1104  .0894
6105 65.0400   1140   1103  .0877
6106 65.0500   1121   1101  .0892
6107 65.0600   1076   1099  .0929
6108 65.0700   1130   1098  .0885
6109 65.0800   1104   1098  .0906
6110 65.0900   1105   1097  .0905
6111 65.1000   1085   1097  .0922
6112 65.1100   1126   1097  .0888
6113 65.1200   1143   1098  .0875
6114 65.1300   1108   1098  .0903
6115 65.1400   1133   1098  .0883
6116 65.1500   1114   1098  .0898
6117 65.1600   1065   1099  .0939
6118 65.1700   1101   1100  .0908
6119 65.1800   1129   1101  .0886
6120 65.1900   1177   1100  .0850
6121 65.2000   1158   1100  .0864
6122 65.2100   1146   1102  .0873
6123 65.2200   1135   1105  .0881
6124 65.2300   1134   1108  .0882
6125 65.2400   1173   1111  .0853
6126 65.2500   1186   1113  .0843
6127 65.2600   1125   1115  .0889
6128 65.2700   1153   1115  .0867
6129 65.2800   1161   1115  .0861
6130 65.2900   1150   1115  .0870
6131 65.3000   1139   1113  .0878
6132 65.3100   1158   1106  .0864
6133 65.3200   1131   1102  .0884
6134 65.3300   1135   1102  .0881
6135 65.3400   1178   1106  .0849
6136 65.3500   1179   1111  .0848
6137 65.3600   1103   1116  .0907
6138 65.3700   1098   1119  .0911
6139 65.3800   1114   1121  .0898
6140 65.3900   1114   1121  .0898
6141 65.4000   1129   1122  .0886
6142 65.4100   1121   1124  .0892
6143 65.4200   1109   1126  .0902
6144 65.4300   1143   1127  .0875
6145 65.4400   1136   1129  .0880
6146 65.4500   1126   1130  .0888
6147 65.4600   1089   1131  .0918
6148 65.4700   1152   1129  .0868
6149 65.4800   1165   1125  .0858
6150 65.4900   1156   1119  .0865
6151 65.5000   1148   1116  .0871
6152 65.5100   1201   1120  .0833
6153 65.5200   1161   1126  .0861
6154 65.5300   1134   1132  .0882
6155 65.5400   1146   1136  .0873
6156 65.5500   1147   1137  .0872
6157 65.5600   1133   1137  .0883
6158 65.5700   1174   1138  .0852
6159 65.5800   1168   1138  .0856
6160 65.5900   1171   1138  .0854
6161 65.6000   1166   1140  .0858
6162 65.6100   1174   1143  .0852
6163 65.6200   1168   1147  .0856
6164 65.6300   1156   1148  .0865
6165 65.6400   1178   1148  .0849
6166 65.6500   1168   1148  .0856
6167 65.6600   1097   1148  .0912
6168 65.6700   1173   1148  .0853
6169 65.6800   1172   1145  .0853
6170 65.6900   1155   1133  .0866
6171 65.7000   1149   1124  .0870
6172 65.7100   1165   1125  .0858
6173 65.7200   1128   1132  .0887
6174 65.7300   1151   1141  .0869
6175 65.7400   1144   1148  .0874
6176 65.7500   1097   1152  .0912
6177 65.7600   1097   1155  .0912
6178 65.7700   1105   1157  .0905
6179 65.7800   1138   1158  .0879
6180 65.7900   1112   1160  .0899
6181 65.8000   1091   1161  .0917
6182 65.8100   1123   1163  .0890
6183 65.8200   1127   1163  .0887
6184 65.8300   1104   1164  .0906
6185 65.8400   1118   1163  .0894
6186 65.8500   1112   1151  .0899
6187 65.8600   1077   1138  .0929
6188 65.8700   1103   1134  .0907
6189 65.8800   1110   1140  .0901
6190 65.8900   1117   1148  .0895
6191 65.9000   1103   1153  .0907
6192 65.9100   1140   1157  .0877
6193 65.9200   1107   1157  .0903
6194 65.9300   1133   1155  .0883
6195 65.9400   1142   1150  .0876
6196 65.9500   1127   1145  .0887
6197 65.9600   1105   1142  .0905
6198 65.9700   1127   1141  .0887
6199 65.9800   1120   1142  .0893
6200 65.9900   1134   1143  .0882
6201 66.0000   1116   1143  .0896
6202 66.0100   1150   1141  .0870
6203 66.0200   1150   1140  .0870
6204 66.0300   1169   1137  .0855
6205 66.0400   1154   1134  .0867
6206 66.0500   1143   1132  .0875
6207 66.0600   1120   1131  .0893
6208 66.0700   1192   1126  .0839
6209 66.0800   1179   1120  .0848
6210 66.0900   1180   1118  .0847
6211 66.1000   1148   1120  .0871
6212 66.1100   1186   1123  .0843
6213 66.1200   1168   1125  .0856
6214 66.1300   1152   1125  .0868
6215 66.1400   1142   1124  .0876
6216 66.1500   1159   1123  .0863
6217 66.1600   1140   1122  .0877
6218 66.1700   1165   1121  .0858
6219 66.1800   1166   1121  .0858
6220 66.1900   1133   1120  .0883
6221 66.2000   1103   1119  .0907
6222 66.2100   1181   1119  .0847
6223 66.2200   1145   1116  .0873
6224 66.2300   1156   1111  .0865
6225 66.2400   1178   1108  .0849
6226 66.2500   1148   1109  .0871
6227 66.2600   1110   1112  .0901
6228 66.2700   1162   1116  .0861
6229 66.2800   1145   1118  .0873
6230 66.2900   1126   1119  .0888
6231 66.3000   1122   1119  .0891
6232 66.3100   1142   1121  .0876
6233 66.3200   1149   1126  .0870
6234 66.3300   1178   1131  .0849
6235 66.3400   1190   1137  .0840
6236 66.3500   1170   1142  .0855
6237 66.3600   1128   1146  .0887
6238 66.3700   1153   1151  .0867
6239 66.3800   1161   1155  .0861
6240 66.3900   1177   1159  .0850
6241 66.4000   1167   1162  .0857
6242 66.4100   1193   1165  .0838
6243 66.4200   1178   1166  .0849
6244 66.4300   1192   1163  .0839
6245 66.4400   1204   1148  .0831
6246 66.4500   1222   1134  .0818
6247 66.4600   1193   1132  .0838
6248 66.4700   1254   1138  .0797
6249 66.4800   1217   1144  .0822
6250 66.4900   1201   1148  .0833
6251 66.5000   1228   1150  .0814
6252 66.5100   1203   1148  .0831
6253 66.5200   1170   1145  .0855
6254 66.5300   1170   1141  .0855
6255 66.5400   1179   1136  .0848
6256 66.5500   1186   1133  .0843
6257 66.5600   1122   1130  .0891
6258 66.5700   1139   1130  .0878
6259 66.5800   1139   1130  .0878
6260 66.5900   1165   1131  .0858
6261 66.6000   1159   1132  .0863
6262 66.6100   1168   1132  .0856
6263 66.6200   1187   1133  .0842
6264 66.6300   1141   1133  .0876
6265 66.6400   1133   1134  .0883
6266 66.6500   1132   1129  .0883
6267 66.6600   1114   1124  .0898
6268 66.6700   1121   1122  .0892
6269 66.6800   1101   1124  .0908
6270 66.6900   1105   1127  .0905
6271 66.7000   1090   1129  .0917
6272 66.7100   1118   1127  .0894
6273 66.7200   1117   1122  .0895
6274 66.7300   1121   1117  .0892
6275 66.7400   1127   1115  .0887
6276 66.7500   1118   1115  .0894
6277 66.7600   1062   1116  .0942
6278 66.7700   1113   1115  .0898
6279 66.7800   1118   1114  .0894
6280 66.7900   1095   1111  .0913
6281 66.8000   1054   1108  .0949
6282 66.8100   1123   1106  .0890
6283 66.8200   1101   1103  .0908
6284 66.8300   1105   1100  .0905
6285 66.8400   1134   1099  .0882
6286 66.8500   1123   1097  .0890
6287 66.8600   1113   1096  .0898
6288 66.8700   1124   1096  .0890
6289 66.8800   1131   1097  .0884
6290 66.8900   1098   1098  .0911
6291 66.9000   1104   1100  .0906
6292 66.9100   1118   1101  .0894
6293 66.9200   1098   1102  .0911
6294 66.9300   1095   1104  .0913
6295 66.9400   1086   1105  .0921
6296 66.9500   1119   1106  .0894
6297 66.9600   1065   1107  .0939
6298 66.9700   1066   1107  .0938
6299 66.9800   1108   1107  .0903
6300 66.9900   1123   1104  .0890
6301 67.0000   1087   1100  .0920
6302 67.0100   1111   1098  .0900
6303 67.0200   1068   1100  .0936
6304 67.0300   1093   1103  .0915
6305 67.0400   1097   1105  .0912
6306 67.0500   1098   1105  .0911
6307 67.0600   1071   1103  .0934
6308 67.0700   1106   1101  .0904
6309 67.0800   1082   1099  .0924
6310 67.0900   1063   1098  .0941
6311 67.1000   1092   1097  .0916
6312 67.1100   1101   1096  .0908
6313 67.1200   1078   1096  .0928
6314 67.1300   1082   1096  .0924
6315 67.1400   1132   1097  .0883
6316 67.1500   1128   1099  .0887
6317 67.1600   1050   1101  .0952
6318 67.1700   1093   1103  .0915
6319 67.1800   1150   1105  .0870
6320 67.1900   1125   1107  .0889
6321 67.2000   1153   1109  .0867
6322 67.2100   1161   1111  .0861
6323 67.2200   1091   1113  .0917
6324 67.2300   1111   1113  .0900
6325 67.2400   1102   1114  .0907
6326 67.2500   1099   1114  .0910
6327 67.2600   1088   1112  .0919
6328 67.2700   1122   1105  .0891
6329 67.2800   1122   1100  .0891
6330 67.2900   1124   1102  .0890
6331 67.3000   1147   1109  .0872
6332 67.3100   1139   1116  .0878
6333 67.3200   1128   1122  .0887
6334 67.3300   1111   1125  .0900
6335 67.3400   1136   1126  .0880
6336 67.3500   1136   1127  .0880
6337 67.3600   1107   1127  .0903
6338 67.3700   1141   1127  .0876
6339 67.3800   1180   1127  .0847
6340 67.3900   1123   1127  .0890
6341 67.4000   1103   1127  .0907
6342 67.4100   1159   1123  .0863
6343 67.4200   1153   1116  .0867
6344 67.4300   1160   1114  .0862
6345 67.4400   1197   1117  .0835
6346 67.4500   1159   1120  .0863
6347 67.4600   1115   1124  .0897
6348 67.4700   1185   1127  .0844
6349 67.4800   1188   1130  .0842
6350 67.4900   1157   1132  .0864
6351 67.5000   1120   1132  .0893
6352 67.5100   1143   1130  .0875
6353 67.5200   1145   1127  .0873
6354 67.5300   1136   1123  .0880
6355 67.5400   1117   1120  .0895
6356 67.5500   1149   1113  .0870
6357 67.5600   1133   1107  .0883
6358 67.5700   1159   1105  .0863
6359 67.5800   1171   1107  .0854
6360 67.5900   1133   1109  .0883
6361 67.6000   1120   1110  .0893
6362 67.6100   1132   1110  .0883
6363 67.6200   1132   1108  .0883
6364 67.6300   1157   1106  .0864
6365 67.6400   1119   1103  .0894
6366 67.6500   1112   1100  .0899
6367 67.6600   1077   1098  .0929
6368 67.6700   1115   1096  .0897
6369 67.6800   1148   1096  .0871
6370 67.6900   1112   1098  .0899
6371 67.7000   1086   1100  .0921
6372 67.7100   1135   1103  .0881
6373 67.7200   1109   1106  .0902
6374 67.7300   1159   1109  .0863
6375 67.7400   1141   1112  .0876
6376 67.7500   1128   1116  .0887
6377 67.7600   1099   1120  .0910
6378 67.7700   1144   1124  .0874
6379 67.7800   1132   1127  .0883
6380 67.7900   1127   1128  .0887
6381 67.8000   1118   1129  .0894
6382 67.8100   1128   1128  .0887
6383 67.8200   1111   1128  .0900
6384 67.8300   1141   1131  .0876
6385 67.8400   1149   1136  .0870
6386 67.8500   1143   1141  .0875
6387 67.8600   1121   1143  .0892
6388 67.8700   1148   1135  .0871
6389 67.8800   1177   1126  .0850
6390 67.8900   1167   1124  .0857
6391 67.9000   1152   1129  .0868
6392 67.9100   1168   1134  .0856
6393 67.9200   1163   1138  .0860
6394 67.9300   1166   1139  .0858
6395 67.9400   1180   1137  .0847
6396 67.9500   1146   1134  .0873
6397 67.9600   1105   1132  .0905
6398 67.9700   1144   1131  .0874
6399 67.9800   1141   1128  .0876
6400 67.9900   1134   1126  .0882
6401 68.0000   1134   1125  .0882
6402 68.0100   1154   1126  .0867
6403 68.0200   1161   1125  .0861
6404 68.0300   1138   1124  .0879
6405 68.0400   1167   1124  .0857
6406 68.0500   1150   1124  .0870
6407 68.0600   1121   1122  .0892
6408 68.0700   1155   1119  .0866
6409 68.0800   1126   1115  .0888
6410 68.0900   1100   1111  .0909
6411 68.1000   1082   1110  .0924
6412 68.1100   1135   1111  .0881
6413 68.1200   1116   1112  .0896
6414 68.1300   1103   1113  .0907
6415 68.1400   1134   1111  .0882
6416 68.1500   1116   1108  .0896
6417 68.1600   1069   1104  .0935
6418 68.1700   1124   1101  .0890
6419 68.1800   1127   1099  .0887
6420 68.1900   1108   1097  .0903
6421 68.2000   1093   1094  .0915
6422 68.2100   1133   1092  .0883
6423 68.2200   1089   1090  .0918
6424 68.2300   1109   1089  .0902
6425 68.2400   1112   1088  .0899
6426 68.2500   1082   1088  .0924
6427 68.2600   1057   1087  .0946
6428 68.2700   1076   1087  .0929
6429 68.2800   1069   1088  .0935
6430 68.2900   1096   1089  .0912
6431 68.3000   1108   1091  .0903
6432 68.3100   1103   1094  .0907
6433 68.3200   1107   1097  .0903
6434 68.3300   1093   1101  .0915
6435 68.3400   1094   1105  .0914
6436 68.3500   1090   1109  .0917
6437 68.3600   1078   1113  .0928
6438 68.3700   1114   1117  .0898
6439 68.3800   1090   1120  .0917
6440 68.3900   1103   1122  .0907
6441 68.4000   1114   1125  .0898
6442 68.4100   1174   1124  .0852
6443 68.4200   1129   1115  .0886
6444 68.4300   1122   1110  .0891
6445 68.4400   1145   1115  .0873
6446 68.4500   1129   1126  .0886
6447 68.4600   1110   1137  .0901
6448 68.4700   1153   1144  .0867
6449 68.4800   1171   1147  .0854
6450 68.4900   1135   1147  .0881
6451 68.5000   1115   1144  .0897
6452 68.5100   1137   1141  .0880
6453 68.5200   1109   1137  .0902
6454 68.5300   1143   1133  .0875
6455 68.5400   1151   1131  .0869
6456 68.5500   1140   1131  .0877
6457 68.5600   1073   1132  .0932
6458 68.5700   1116   1133  .0896
6459 68.5800   1127   1134  .0887
6460 68.5900   1102   1130  .0907
6461 68.6000   1101   1126  .0908
6462 68.6100   1120   1125  .0893
6463 68.6200   1087   1128  .0920
6464 68.6300   1091   1130  .0917
6465 68.6400   1118   1131  .0894
6466 68.6500   1113   1131  .0898
6467 68.6600   1066   1129  .0938
6468 68.6700   1107   1127  .0903
6469 68.6800   1107   1124  .0903
6470 68.6900   1093   1121  .0915
6471 68.7000   1114   1114  .0898
6472 68.7100   1114   1107  .0898
6473 68.7200   1078   1105  .0928
6474 68.7300   1061   1107  .0943
6475 68.7400   1092   1110  .0916
6476 68.7500   1079   1112  .0927
6477 68.7600   1037   1112  .0964
6478 68.7700   1068   1112  .0936
6479 68.7800   1102   1110  .0907
6480 68.7900   1072   1108  .0933
6481 68.8000   1060   1106  .0943
6482 68.8100   1092   1104  .0916
6483 68.8200   1087   1102  .0920
6484 68.8300   1076   1100  .0929
6485 68.8400   1074   1098  .0931
6486 68.8500   1061   1094  .0943
6487 68.8600   1074   1092  .0931
6488 68.8700   1091   1092  .0917
6489 68.8800   1083   1093  .0923
6490 68.8900   1100   1093  .0909
6491 68.9000   1072   1094  .0933
6492 68.9100   1072   1093  .0933
6493 68.9200   1079   1092  .0927
6494 68.9300   1073   1091  .0932
6495 68.9400   1084   1090  .0923
6496 68.9500   1063   1089  .0941
6497 68.9600   1055   1088  .0948
6498 68.9700   1093   1086  .0915
6499 68.9800   1099   1085  .0910
6500 68.9900   1078   1084  .0928
6501 69.0000   1078   1084  .0928
6502 69.0100   1102   1084  .0907
6503 69.0200   1084   1084  .0923
6504 69.0300   1084   1084  .0923
6505 69.0400   1097   1083  .0912
6506 69.0500   1072   1083  .0933
6507 69.0600   1041   1082  .0961
6508 69.0700   1071   1081  .0934
6509 69.0800   1099   1081  .0910
6510 69.0900   1081   1082  .0925
6511 69.1000   1083   1082  .0923
6512 69.1100   1114   1083  .0898
6513 69.1200   1100   1083  .0909
6514 69.1300   1104   1084  .0906
6515 69.1400   1091   1086  .0917
6516 69.1500   1102   1087  .0907
6517 69.1600   1090   1088  .0917
6518 69.1700   1121   1090  .0892
6519 69.1800   1088   1092  .0919
6520 69.1900   1093   1092  .0915
6521 69.2000   1094   1093  .0914
6522 69.2100   1100   1096  .0909
6523 69.2200   1071   1100  .0934
6524 69.2300   1081   1103  .0925
6525 69.2400   1106   1104  .0904
6526 69.2500   1105   1105  .0905
6527 69.2600   1068   1106  .0936
6528 69.2700   1099   1109  .0910
6529 69.2800   1116   1110  .0896
6530 69.2900   1102   1112  .0907
6531 69.3000   1063   1114  .0941
6532 69.3100   1099   1116  .0910
6533 69.3200   1092   1116  .0916
6534 69.3300   1092   1112  .0916
6535 69.3400   1126   1107  .0888
6536 69.3500   1133   1109  .0883
6537 69.3600   1094   1115  .0914
6538 69.3700   1132   1121  .0883
6539 69.3800   1147   1125  .0872
6540 69.3900   1139   1127  .0878
6541 69.4000   1108   1128  .0903
6542 69.4100   1158   1128  .0864
6543 69.4200   1112   1129  .0899
6544 69.4300   1099   1130  .0910
6545 69.4400   1123   1132  .0890
6546 69.4500   1145   1130  .0873
6547 69.4600   1079   1126  .0927
6548 69.4700   1140   1127  .0877
6549 69.4800   1139   1134  .0878
6550 69.4900   1115   1143  .0897
6551 69.5000   1113   1149  .0898
6552 69.5100   1121   1152  .0892
6553 69.5200   1118   1152  .0894
6554 69.5300   1120   1151  .0893
6555 69.5400   1111   1144  .0900
6556 69.5500   1136   1128  .0880
6557 69.5600   1090   1119  .0917
6558 69.5700   1151   1122  .0869
6559 69.5800   1142   1133  .0876
6560 69.5900   1087   1143  .0920
6561 69.6000   1087   1148  .0920
6562 69.6100   1152   1150  .0868
6563 69.6200   1129   1148  .0886
6564 69.6300   1104   1146  .0906
6565 69.6400   1111   1144  .0900
6566 69.6500   1103   1142  .0907
6567 69.6600   1061   1136  .0943
6568 69.6700   1119   1134  .0894
6569 69.6800   1128   1138  .0887
6570 69.6900   1099   1145  .0910
6571 69.7000   1074   1151  .0931
6572 69.7100   1126   1156  .0888
6573 69.7200   1128   1156  .0887
6574 69.7300   1107   1152  .0903
6575 69.7400   1102   1152  .0907
6576 69.7500   1103   1155  .0907
6577 69.7600   1088   1157  .0919
6578 69.7700   1146   1156  .0873
6579 69.7800   1162   1156  .0861
6580 69.7900   1143   1156  .0875
6581 69.8000   1119   1158  .0894
6582 69.8100   1144   1160  .0874
6583 69.8200   1143   1162  .0875
6584 69.8300   1121   1158  .0892
6585 69.8400   1138   1149  .0879
6586 69.8500   1121   1142  .0892
6587 69.8600   1078   1140  .0928
6588 69.8700   1121   1137  .0892
6589 69.8800   1110   1135  .0901
6590 69.8900   1117   1134  .0895
6591 69.9000   1120   1132  .0893
6592 69.9100   1132   1130  .0883
6593 69.9200   1112   1128  .0899
6594 69.9300   1115   1126  .0897
6595 69.9400   1137   1123  .0880
6596 69.9500   1133   1121  .0883
6597 69.9600   1072   1120  .0933
6598 69.9700   1132   1119  .0883
6599 69.9800   1156   1119  .0865
6600 69.9900   1107   1120  .0903
6601 70.0000   1090   1120  .0917
6602 70.0100   1108   1121  .0903
6603 70.0200   1107   1121  .0903
6604 70.0300   1119   1121  .0894
6605 70.0400   1152   1120  .0868
6606 70.0500   1140   1118  .0877
6607 70.0600   1074   1113  .0931
6608 70.0700   1104   1111  .0906
6609 70.0800   1107   1113  .0903
6610 70.0900   1107   1116  .0903
6611 70.1000   1112   1116  .0899
6612 70.1100   1112   1114  .0899
6613 70.1200   1085   1114  .0922
6614 70.1300   1105   1113  .0905
6615 70.1400   1098   1114  .0911
6616 70.1500   1112   1113  .0899
6617 70.1600   1065   1113  .0939
6618 70.1700   1106   1112  .0904
6619 70.1800   1089   1110  .0918
6620 70.1900   1067   1109  .0937
6621 70.2000   1063   1109  .0941
6622 70.2100   1121   1107  .0892
6623 70.2200   1122   1105  .0891
6624 70.2300   1108   1106  .0903
6625 70.2400   1094   1109  .0914
6626 70.2500   1096   1113  .0912
6627 70.2600   1075   1117  .0930
6628 70.2700   1104   1118  .0906
6629 70.2800   1092   1120  .0916
6630 70.2900   1094   1120  .0914
6631 70.3000   1086   1121  .0921
6632 70.3100   1110   1120  .0901
6633 70.3200   1086   1115  .0921
6634 70.3300   1127   1107  .0887
6635 70.3400   1115   1106  .0897
6636 70.3500   1117   1111  .0895
6637 70.3600   1088   1119  .0919
6638 70.3700   1113   1124  .0898
6639 70.3800   1139   1126  .0878
6640 70.3900   1113   1125  .0898
6641 70.4000   1093   1122  .0915
6642 70.4100   1133   1118  .0883
6643 70.4200   1117   1112  .0895
6644 70.4300   1107   1106  .0903
6645 70.4400   1129   1102  .0886
6646 70.4500   1102   1103  .0907
6647 70.4600   1097   1105  .0912
6648 70.4700   1135   1107  .0881
6649 70.4800   1135   1107  .0881
6650 70.4900   1114   1107  .0898
6651 70.5000   1093   1106  .0915
6652 70.5100   1142   1106  .0876
6653 70.5200   1142   1107  .0876
6654 70.5300   1106   1108  .0904
6655 70.5400   1159   1109  .0863
6656 70.5500   1113   1109  .0898
6657 70.5600   1070   1108  .0935
6658 70.5700   1111   1109  .0900
6659 70.5800   1131   1112  .0884
6660 70.5900   1123   1115  .0890
6661 70.6000   1112   1117  .0899
6662 70.6100   1169   1118  .0855
6663 70.6200   1143   1115  .0875
6664 70.6300   1164   1115  .0859
6665 70.6400   1159   1119  .0863
6666 70.6500   1147   1125  .0872
6667 70.6600   1095   1130  .0913
6668 70.6700   1141   1132  .0876
6669 70.6800   1142   1133  .0876
6670 70.6900   1116   1133  .0896
6671 70.7000   1137   1133  .0880
6672 70.7100   1166   1132  .0858
6673 70.7200   1123   1126  .0890
6674 70.7300   1119   1121  .0894
6675 70.7400   1134   1118  .0882
6676 70.7500   1134   1118  .0882
6677 70.7600   1084   1118  .0923
6678 70.7700   1122   1116  .0891
6679 70.7800   1128   1114  .0887
6680 70.7900   1127   1114  .0887
6681 70.8000   1100   1113  .0909
6682 70.8100   1097   1112  .0912
6683 70.8200   1082   1109  .0924
6684 70.8300   1100   1107  .0909
6685 70.8400   1126   1105  .0888
6686 70.8500   1102   1103  .0907
6687 70.8600   1057   1103  .0946
6688 70.8700   1092   1103  .0916
6689 70.8800   1112   1105  .0899
6690 70.8900   1130   1107  .0885
6691 70.9000   1106   1109  .0904
6692 70.9100   1125   1111  .0889
6693 70.9200   1115   1114  .0897
6694 70.9300   1101   1116  .0908
6695 70.9400   1114   1117  .0898
6696 70.9500   1096   1118  .0912
6697 70.9600   1091   1119  .0917
6698 70.9700   1122   1113  .0891
6699 70.9800   1117   1107  .0895
6700 70.9900   1107   1108  .0903
6701 71.0000   1103   1112  .0907
6702 71.0100   1131   1117  .0884
6703 71.0200   1116   1121  .0896
6704 71.0300   1108   1123  .0903
6705 71.0400   1116   1123  .0896
6706 71.0500   1109   1122  .0902
6707 71.0600   1087   1120  .0920
6708 71.0700   1133   1117  .0883
6709 71.0800   1109   1113  .0902
6710 71.0900   1105   1106  .0905
6711 71.1000   1100   1100  .0909
6712 71.1100   1151   1098  .0869
6713 71.1200   1106   1099  .0904
6714 71.1300   1123   1100  .0890
6715 71.1400   1118   1100  .0894
6716 71.1500   1103   1099  .0907
6717 71.1600   1066   1096  .0938
6718 71.1700   1088   1094  .0919
6719 71.1800   1095   1092  .0913
6720 71.1900   1094   1090  .0914
6721 71.2000   1081   1089  .0925
6722 71.2100   1116   1088  .0896
6723 71.2200   1116   1089  .0896
6724 71.2300   1108   1090  .0903
6725 71.2400   1149   1092  .0870
6726 71.2500   1122   1094  .0891
6727 71.2600   1060   1096  .0943
6728 71.2700   1082   1099  .0924
6729 71.2800   1106   1102  .0904
6730 71.2900   1073   1105  .0932
6731 71.3000   1051   1107  .0951
6732 71.3100   1107   1110  .0903
6733 71.3200   1097   1112  .0912
6734 71.3300   1106   1110  .0904
6735 71.3400   1124   1107  .0890
6736 71.3500   1096   1109  .0912
6737 71.3600   1071   1114  .0934
6738 71.3700   1140   1119  .0877
6739 71.3800   1150   1120  .0870
6740 71.3900   1140   1118  .0877
6741 71.4000   1132   1119  .0883
6742 71.4100   1146   1122  .0873
6743 71.4200   1119   1125  .0894
6744 71.4300   1134   1127  .0882
6745 71.4400   1151   1126  .0869
6746 71.4500   1122   1122  .0891
6747 71.4600   1116   1113  .0896
6748 71.4700   1153   1106  .0867
6749 71.4800   1143   1104  .0875
6750 71.4900   1090   1106  .0917
6751 71.5000   1100   1108  .0909
6752 71.5100   1113   1108  .0898
6753 71.5200   1119   1106  .0894
6754 71.5300   1086   1104  .0921
6755 71.5400   1105   1101  .0905
6756 71.5500   1108   1098  .0903
6757 71.5600   1066   1097  .0938
6758 71.5700   1102   1095  .0907
6759 71.5800   1112   1094  .0899
6760 71.5900   1103   1093  .0907
6761 71.6000   1089   1093  .0918
6762 71.6100   1121   1093  .0892
6763 71.6200   1119   1093  .0894
6764 71.6300   1131   1094  .0884
6765 71.6400   1105   1095  .0905
6766 71.6500   1091   1096  .0917
6767 71.6600   1049   1098  .0953
6768 71.6700   1107   1101  .0903
6769 71.6800   1135   1102  .0881
6770 71.6900   1115   1103  .0897
6771 71.7000   1133   1104  .0883
6772 71.7100   1175   1102  .0851
6773 71.7200   1134   1100  .0882
6774 71.7300   1123   1095  .0890
6775 71.7400   1155   1091  .0866
6776 71.7500   1121   1091  .0892
6777 71.7600   1089   1095  .0918
6778 71.7700   1122   1099  .0891
6779 71.7800   1108   1101  .0903
6780 71.7900   1132   1100  .0883
6781 71.8000   1112   1098  .0899
6782 71.8100   1160   1096  .0862
6783 71.8200   1142   1093  .0876
6784 71.8300   1131   1091  .0884
6785 71.8400   1130   1089  .0885
6786 71.8500   1120   1087  .0893
6787 71.8600   1064   1086  .0940
6788 71.8700   1106   1085  .0904
6789 71.8800   1105   1084  .0905
6790 71.8900   1108   1084  .0903
6791 71.9000   1089   1085  .0918
6792 71.9100   1130   1086  .0885
6793 71.9200   1155   1088  .0866
6794 71.9300   1113   1089  .0898
6795 71.9400   1105   1091  .0905
6796 71.9500   1110   1092  .0901
6797 71.9600   1075   1093  .0930
6798 71.9700   1124   1094  .0890
6799 71.9800   1115   1094  .0897
6800 71.9900   1102   1094  .0907
6801 72.0000   1081   1092  .0925
6802 72.0100   1102   1086  .0907
6803 72.0200   1089   1083  .0918
6804 72.0300   1097   1085  .0912
6805 72.0400   1133   1090  .0883
6806 72.0500   1128   1094  .0887
6807 72.0600   1060   1096  .0943
6808 72.0700   1095   1096  .0913
6809 72.0800   1084   1095  .0923
6810 72.0900   1090   1093  .0917
6811 72.1000   1092   1092  .0916
6812 72.1100   1092   1091  .0916
6813 72.1200   1060   1090  .0943
6814 72.1300   1079   1089  .0927
6815 72.1400   1089   1090  .0918
6816 72.1500   1113   1090  .0898
6817 72.1600   1053   1090  .0950
6818 72.1700   1101   1090  .0908
6819 72.1800   1089   1088  .0918
6820 72.1900   1104   1086  .0906
6821 72.2000   1086   1086  .0921
6822 72.2100   1145   1087  .0873
6823 72.2200   1112   1090  .0899
6824 72.2300   1106   1092  .0904
6825 72.2400   1134   1093  .0882
6826 72.2500   1124   1092  .0890
6827 72.2600   1070   1092  .0935
6828 72.2700   1116   1093  .0896
6829 72.2800   1112   1093  .0899
6830 72.2900   1075   1093  .0930
6831 72.3000   1076   1095  .0929
6832 72.3100   1110   1098  .0901
6833 72.3200   1099   1100  .0910
6834 72.3300   1092   1103  .0916
6835 72.3400   1105   1104  .0905
6836 72.3500   1130   1105  .0885
6837 72.3600   1111   1104  .0900
6838 72.3700   1118   1102  .0894
6839 72.3800   1091   1102  .0917
6840 72.3900   1102   1104  .0907
6841 72.4000   1127   1106  .0887
6842 72.4100   1140   1107  .0877
6843 72.4200   1122   1108  .0891
6844 72.4300   1110   1109  .0901
6845 72.4400   1096   1111  .0912
6846 72.4500   1123   1110  .0890
6847 72.4600   1085   1105  .0922
6848 72.4700   1097   1101  .0912
6849 72.4800   1113   1101  .0898
6850 72.4900   1099   1104  .0910
6851 72.5000   1116   1106  .0896
6852 72.5100   1121   1107  .0892
6853 72.5200   1104   1106  .0906
6854 72.5300   1152   1104  .0868
6855 72.5400   1139   1100  .0878
6856 72.5500   1091   1100  .0917
6857 72.5600   1058   1102  .0945
6858 72.5700   1127   1106  .0887
6859 72.5800   1140   1109  .0877
6860 72.5900   1089   1111  .0918
6861 72.6000   1072   1113  .0933
6862 72.6100   1094   1113  .0914
6863 72.6200   1081   1112  .0925
6864 72.6300   1094   1110  .0914
6865 72.6400   1130   1108  .0885
6866 72.6500   1102   1098  .0907
6867 72.6600   1061   1091  .0943
6868 72.6700   1111   1092  .0900
6869 72.6800   1100   1099  .0909
6870 72.6900   1111   1106  .0900
6871 72.7000   1101   1109  .0908
6872 72.7100   1148   1109  .0871
6873 72.7200   1115   1106  .0897
6874 72.7300   1090   1103  .0917
6875 72.7400   1124   1100  .0890
6876 72.7500   1118   1096  .0894
6877 72.7600   1066   1094  .0938
6878 72.7700   1108   1093  .0903
6879 72.7800   1116   1092  .0896
6880 72.7900   1090   1092  .0917
6881 72.8000   1084   1092  .0923
6882 72.8100   1113   1094  .0898
6883 72.8200   1088   1096  .0919
6884 72.8300   1079   1098  .0927
6885 72.8400   1098   1101  .0911
6886 72.8500   1097   1104  .0912
6887 72.8600   1058   1105  .0945
6888 72.8700   1119   1106  .0894
6889 72.8800   1090   1107  .0917
6890 72.8900   1100   1107  .0909
6891 72.9000   1090   1104  .0917
6892 72.9100   1127   1100  .0887
6893 72.9200   1091   1098  .0917
6894 72.9300   1100   1101  .0909
6895 72.9400   1124   1107  .0890
6896 72.9500   1096   1112  .0912
6897 72.9600   1069   1114  .0935
6898 72.9700   1100   1113  .0909
6899 72.9800   1115   1108  .0897
6900 72.9900   1094   1102  .0914
6901 73.0000   1112   1097  .0899
6902 73.0100   1133   1096  .0883
6903 73.0200   1103   1098  .0907
6904 73.0300   1100   1101  .0909
6905 73.0400   1117   1103  .0895
6906 73.0500   1117   1104  .0895
6907 73.0600   1080   1105  .0926
6908 73.0700   1100   1105  .0909
6909 73.0800   1136   1105  .0880
6910 73.0900   1099   1105  .0910
6911 73.1000   1077   1106  .0929
6912 73.1100   1106   1106  .0904
6913 73.1200   1077   1107  .0929
6914 73.1300   1102   1105  .0907
6915 73.1400   1108   1100  .0903
6916 73.1500   1123   1101  .0890
6917 73.1600   1100   1109  .0909
6918 73.1700   1118   1118  .0894
6919 73.1800   1095   1125  .0913
6920 73.1900   1060   1128  .0943
6921 73.2000   1088   1126  .0919
6922 73.2100   1089   1121  .0918
6923 73.2200   1087   1118  .0920
6924 73.2300   1119   1117  .0894
6925 73.2400   1126   1112  .0888
6926 73.2500   1108   1106  .0903
6927 73.2600   1095   1106  .0913
6928 73.2700   1092   1112  .0916
6929 73.2800   1098   1119  .0911
6930 73.2900   1090   1124  .0917
6931 73.3000   1088   1126  .0919
6932 73.3100   1115   1125  .0897
6933 73.3200   1116   1123  .0896
6934 73.3300   1102   1122  .0907
6935 73.3400   1119   1120  .0894
6936 73.3500   1122   1118  .0891
6937 73.3600   1071   1115  .0934
6938 73.3700   1110   1113  .0901
6939 73.3800   1109   1110  .0902
6940 73.3900   1101   1109  .0908
6941 73.4000   1073   1112  .0932
6942 73.4100   1099   1117  .0910
6943 73.4200   1113   1120  .0898
6944 73.4300   1110   1121  .0901
6945 73.4400   1129   1116  .0886
6946 73.4500   1112   1107  .0899
6947 73.4600   1044   1104  .0958
6948 73.4700   1085   1106  .0922
6949 73.4800   1102   1110  .0907
6950 73.4900   1097   1112  .0912
6951 73.5000   1083   1111  .0923
6952 73.5100   1099   1109  .0910
6953 73.5200   1052   1105  .0951
6954 73.5300   1065   1101  .0939
6955 73.5400   1073   1094  .0932
6956 73.5500   1063   1090  .0941
6957 73.5600   1032   1089  .0969
6958 73.5700   1091   1091  .0917
6959 73.5800   1089   1093  .0918
6960 73.5900   1094   1094  .0914
6961 73.6000   1087   1094  .0920
6962 73.6100   1113   1094  .0898
6963 73.6200   1096   1093  .0912
6964 73.6300   1107   1091  .0903
6965 73.6400   1114   1092  .0898
6966 73.6500   1091   1094  .0917
6967 73.6600   1054   1096  .0949
6968 73.6700   1086   1097  .0921
6969 73.6800   1091   1097  .0917
6970 73.6900   1106   1098  .0904
6971 73.7000   1094   1100  .0914
6972 73.7100   1125   1096  .0889
6973 73.7200   1097   1091  .0912
6974 73.7300   1082   1091  .0924
6975 73.7400   1111   1096  .0900
6976 73.7500   1087   1100  .0920
6977 73.7600   1042   1101  .0960
6978 73.7700   1107   1101  .0903
6979 73.7800   1089   1102  .0918
6980 73.7900   1099   1100  .0910
6981 73.8000   1085   1098  .0922
6982 73.8100   1088   1098  .0919
6983 73.8200   1069   1101  .0935
6984 73.8300   1075   1103  .0930
6985 73.8400   1094   1104  .0914
6986 73.8500   1095   1104  .0913
6987 73.8600   1069   1103  .0935
6988 73.8700   1120   1102  .0893
6989 73.8800   1113   1100  .0898
6990 73.8900   1085   1094  .0922
6991 73.9000   1065   1085  .0939
6992 73.9100   1098   1082  .0911
6993 73.9200   1092   1084  .0916
6994 73.9300   1115   1089  .0897
6995 73.9400   1101   1093  .0908
6996 73.9500   1116   1094  .0896
6997 73.9600   1074   1093  .0931
6998 73.9700   1113   1091  .0898
6999 73.9800   1102   1089  .0907
7000 73.9900   1097   1087  .0912
7001 74.0000   1076   1085  .0929
7002 74.0100   1110   1083  .0901
7003 74.0200   1092   1083  .0916
7004 74.0300   1090   1084  .0917
7005 74.0400   1106   1085  .0904
7006 74.0500   1097   1086  .0912
7007 74.0600   1089   1085  .0918
7008 74.0700   1125   1085  .0889
7009 74.0800   1109   1087  .0902
7010 74.0900   1098   1089  .0911
7011 74.1000   1080   1090  .0926
7012 74.1100   1093   1091  .0915
7013 74.1200   1076   1090  .0929
7014 74.1300   1084   1084  .0923
7015 74.1400   1104   1075  .0906
7016 74.1500   1091   1074  .0917
7017 74.1600   1057   1078  .0946
7018 74.1700   1048   1084  .0954
7019 74.1800   1064   1087  .0940
7020 74.1900   1107   1087  .0903
7021 74.2000   1056   1085  .0947
7022 74.2100   1086   1081  .0921
7023 74.2200   1077   1078  .0929
7024 74.2300   1074   1076  .0931
7025 74.2400   1084   1074  .0923
7026 74.2500   1061   1073  .0943
7027 74.2600   1006   1072  .0994
7028 74.2700   1091   1072  .0917
7029 74.2800   1101   1075  .0908
7030 74.2900   1084   1081  .0923
7031 74.3000   1107   1086  .0903
7032 74.3100   1113   1091  .0898
7033 74.3200   1129   1095  .0886
7034 74.3300   1113   1099  .0898
7035 74.3400   1098   1101  .0911
7036 74.3500   1071   1102  .0934
7037 74.3600   1014   1102  .0986
7038 74.3700   1058   1102  .0945
7039 74.3800   1065   1093  .0939
7040 74.3900   1086   1081  .0921
7041 74.4000   1086   1081  .0921
7042 74.4100   1122   1093  .0891
7043 74.4200   1092   1106  .0916
7044 74.4300   1095   1114  .0913
7045 74.4400   1086   1115  .0921
7046 74.4500   1081   1111  .0925
7047 74.4600   1026   1105  .0975
7048 74.4700   1078   1101  .0928
7049 74.4800   1095   1097  .0913
7050 74.4900   1094   1095  .0914
7051 74.5000   1090   1093  .0917
7052 74.5100   1121   1091  .0892
7053 74.5200   1091   1089  .0917
7054 74.5300   1084   1087  .0923
7055 74.5400   1076   1084  .0929
7056 74.5500   1076   1076  .0929
7057 74.5600   1053   1070  .0950
7058 74.5700   1092   1070  .0916
7059 74.5800   1126   1073  .0888
7060 74.5900   1078   1076  .0928
7061 74.6000   1078   1076  .0928
7062 74.6100   1092   1074  .0916
7063 74.6200   1082   1072  .0924
7064 74.6300   1070   1069  .0935
7065 74.6400   1112   1066  .0899
7066 74.6500   1085   1064  .0922
7067 74.6600   1057   1063  .0946
7068 74.6700   1100   1061  .0909
7069 74.6800   1081   1059  .0925
7070 74.6900   1066   1058  .0938
7071 74.7000   1078   1057  .0928
7072 74.7100   1081   1057  .0925
7073 74.7200   1075   1057  .0930
7074 74.7300   1087   1058  .0920
7075 74.7400   1126   1058  .0888
7076 74.7500   1070   1058  .0935
7077 74.7600   1016   1057  .0984
7078 74.7700   1066   1056  .0938
7079 74.7800   1090   1057  .0917
7080 74.7900   1054   1059  .0949
7081 74.8000   1042   1060  .0960
7082 74.8100   1076   1061  .0929
7083 74.8200   1086   1061  .0921
7084 74.8300   1082   1063  .0924
7085 74.8400   1090   1065  .0917
7086 74.8500   1096   1067  .0912
7087 74.8600   1042   1070  .0960
7088 74.8700   1120   1074  .0893
7089 74.8800   1092   1078  .0916
7090 74.8900   1113   1081  .0898
7091 74.9000   1094   1083  .0914
7092 74.9100   1115   1083  .0897
7093 74.9200   1078   1079  .0928
7094 74.9300   1051   1070  .0951
7095 74.9400   1085   1066  .0922
7096 74.9500   1075   1071  .0930
7097 74.9600   1046   1078  .0956
7098 74.9700   1122   1080  .0891
7099 74.9800   1107   1079  .0903
7100 74.9900   1104   1079  .0906
7101 75.0000   1099   1079  .0910
