# Supplementary material for: Crystal structure of chlorido­{1-(2,3-dimethyl-5-oxido-1-phenyl-1H-pyrazol-2-ium-4-yl-κO)-2-[3-methyl-5-oxo-1-phenyl-4,5-di­hydro-1H-pyrazol-4-yl­idene-κO]hydrazin-1-ido-κN 1}copper(II) from laboratory X-ray powder data
Source: Acta Crystallogr E Crystallogr Commun. 2015 Jan 3;71(Pt 2):124–7. doi: 10.1107/S205698901402756X (PMC4384589; doi:10.1107/S205698901402756X)
Supplement: Supplementary file 3 [file e-71-00124-Isup3.mol]

ChemWindow
 32 33  0  0  0  0  0  0  0  0  1 V2000
    5.8374    4.7815    0.0000 Cl  0  0  0  0  0  0  0  0  0  0  0  0
    6.1250    3.7083    0.0000 Cu  0  0  0  0  0  0  0  0  0  0  0  0
   10.1666    1.6666    0.0000 H   0  0  0  0  0  0  0  0  0  0  0  0
    6.4435    3.0117    0.0000 C   0  0  0  0  0  0  0  0  0  0  0  0
    6.6793    3.8910    0.0000 C   0  0  0  0  0  0  0  0  0  0  0  0
    5.6993    3.5701    0.0000 C   0  0  0  0  0  0  0  0  0  0  0  0
    9.9417    4.6132    0.0000 C   0  0  0  0  0  0  0  0  0  0  0  0
   10.7274    5.3988    0.0000 C   0  0  0  0  0  0  0  0  0  0  0  0
   11.8007    5.1113    0.0000 C   0  0  0  0  0  0  0  0  0  0  0  0
   12.0882    4.0380    0.0000 C   0  0  0  0  0  0  0  0  0  0  0  0
   11.3026    3.2523    0.0000 C   0  0  0  0  0  0  0  0  0  0  0  0
   10.2293    3.5399    0.0000 C   0  0  0  0  0  0  0  0  0  0  0  0
    7.7904    3.8910    0.0000 O   0  0  0  0  0  0  0  0  0  0  0  0
    8.3459    2.9287    0.0000 C   0  0  0  0  0  0  0  0  0  0  0  0
    9.4436    2.7542    0.0000 N   0  0  0  0  0  0  0  0  0  0  0  0
    9.6181    1.6565    0.0000 N   0  0  0  0  0  0  0  0  0  0  0  0
    8.6278    1.1527    0.0000 C   0  0  0  0  0  0  0  0  0  0  0  0
    7.8421    1.9384    0.0000 C   0  0  0  0  0  0  0  0  0  0  0  0
    6.7310    1.9384    0.0000 N   0  0  0  0  0  0  0  0  0  0  0  0
    5.9454    1.1527    0.0000 N   0  0  0  0  0  0  0  0  0  0  0  0
    4.7370    3.0146    0.0000 O   0  0  0  0  0  0  0  0  0  0  0  0
    1.2004    1.7083    0.0000 C   0  0  0  0  0  0  0  0  0  0  0  0
    0.2382    2.2638    0.0000 C   0  0  0  0  0  0  0  0  0  0  0  0
    0.2382    3.3750    0.0000 C   0  0  0  0  0  0  0  0  0  0  0  0
    1.2004    3.9305    0.0000 C   0  0  0  0  0  0  0  0  0  0  0  0
    2.1627    3.3750    0.0000 C   0  0  0  0  0  0  0  0  0  0  0  0
    2.1627    2.2638    0.0000 C   0  0  0  0  0  0  0  0  0  0  0  0
    4.1815    2.0523    0.0000 C   0  0  0  0  0  0  0  0  0  0  0  0
    4.8343    1.1527    0.0000 C   0  0  0  0  0  0  0  0  0  0  0  0
    4.1815    0.2531    0.0000 C   0  0  0  0  0  0  0  0  0  0  0  0
    3.1250    0.5972    0.0000 N   0  0  0  0  0  0  0  0  0  0  0  0
    3.1250    1.7083    0.0000 N   0  0  0  0  0  0  0  0  0  0  0  0
  2  1  1  0
 19  4  1  0
 13  5  1  0
 21  6  1  0
 19 18  1  0
 17 16  1  0
 12 11  1  0
 11 10  2  0
 10  9  1  0
  9  8  2  0
  8  7  1  0
  7 12  2  0
 15 12  1  0
 14 13  2  0
 18 17  2  0
 16 15  1  0
 15 14  1  0
 14 18  1  0
 20 19  1  0
 29 20  2  0
 28 21  2  0
 27 26  1  0
 26 25  2  0
 25 24  1  0
 24 23  2  0
 23 22  1  0
 22 27  2  0
 32 27  1  0
 32 31  1  0
 31 30  2  0
 30 29  1  0
 29 28  1  0
 28 32  1  0
M  END
