# Supplementary material for: Crystal structure of chlorido­{1-(2,3-dimethyl-5-oxido-1-phenyl-1H-pyrazol-2-ium-4-yl-κO)-2-[3-methyl-5-oxo-1-phenyl-4,5-di­hydro-1H-pyrazol-4-yl­idene-κO]hydrazin-1-ido-κN 1}copper(II) from laboratory X-ray powder data
Source: Acta Crystallogr E Crystallogr Commun. 2015 Jan 3;71(Pt 2):124–7. doi: 10.1107/S205698901402756X (PMC4384589; doi:10.1107/S205698901402756X)
Supplement: Supplementary file 4 [file e-71-00124-Isup4.mol]

ChemWindow
 33 38  0  0  0  0  0  0  0  0  1 V2000
    6.3656    0.5524    0.0000 Cl  0  0  0  0  0  0  0  0  0  0  0  0
    6.3656    1.6635    0.0000 C   0  0  0  0  0  0  0  0  0  0  0  0
    6.3656    2.7746    0.0000 Cu  0  0  0  0  0  0  0  0  0  0  0  0
    6.3656    3.8857    0.0000 C   0  0  0  0  0  0  0  0  0  0  0  0
   11.0408    5.7398    0.0000 C   0  0  0  0  0  0  0  0  0  0  0  0
   12.0030    5.1842    0.0000 C   0  0  0  0  0  0  0  0  0  0  0  0
   12.0030    4.0731    0.0000 C   0  0  0  0  0  0  0  0  0  0  0  0
   11.0408    3.5176    0.0000 C   0  0  0  0  0  0  0  0  0  0  0  0
   10.0785    4.0731    0.0000 C   0  0  0  0  0  0  0  0  0  0  0  0
   10.0785    5.1842    0.0000 C   0  0  0  0  0  0  0  0  0  0  0  0
    9.4493    7.5406    0.0000 C   0  0  0  0  0  0  0  0  0  0  0  0
    6.7725    7.4250    0.0000 C   0  0  0  0  0  0  0  0  0  0  0  0
    2.3769    2.3494    0.0000 C   0  0  0  0  0  0  0  0  0  0  0  0
    1.5912    1.5637    0.0000 C   0  0  0  0  0  0  0  0  0  0  0  0
    0.5179    1.8513    0.0000 C   0  0  0  0  0  0  0  0  0  0  0  0
    0.2303    2.9245    0.0000 C   0  0  0  0  0  0  0  0  0  0  0  0
    1.0160    3.7102    0.0000 C   0  0  0  0  0  0  0  0  0  0  0  0
    2.0893    3.4226    0.0000 C   0  0  0  0  0  0  0  0  0  0  0  0
    3.4305    7.0287    0.0000 C   0  0  0  0  0  0  0  0  0  0  0  0
    8.2901    3.8857    0.0000 O   0  0  0  0  0  0  0  0  0  0  0  0
    7.5581    6.6394    0.0000 C   0  0  0  0  0  0  0  0  0  0  0  0
    8.6636    6.7549    0.0000 N   0  0  0  0  0  0  0  0  0  0  0  0
    9.1163    5.7398    0.0000 N   0  0  0  0  0  0  0  0  0  0  0  0
    8.2901    4.9968    0.0000 C   0  0  0  0  0  0  0  0  0  0  0  0
    7.3278    5.5524    0.0000 C   0  0  0  0  0  0  0  0  0  0  0  0
    6.3656    4.9968    0.0000 N   0  0  0  0  0  0  0  0  0  0  0  0
    4.7717    3.4226    0.0000 O   0  0  0  0  0  0  0  0  0  0  0  0
    5.4033    5.5524    0.0000 N   0  0  0  0  0  0  0  0  0  0  0  0
    2.5309    5.2648    0.0000 N   0  0  0  0  0  0  0  0  0  0  0  0
    3.4305    5.9176    0.0000 C   0  0  0  0  0  0  0  0  0  0  0  0
    4.3301    5.2648    0.0000 C   0  0  0  0  0  0  0  0  0  0  0  0
    3.9861    4.2083    0.0000 C   0  0  0  0  0  0  0  0  0  0  0  0
    2.8750    4.2083    0.0000 N   0  0  0  0  0  0  0  0  0  0  0  0
  2  1  1  0
  3  2  1  0
 20  3  1  0
 27  3  1  0
  4  3  1  0
 26  4  1  0
 10  9  1  0
  9  8  2  0
  8  7  1  0
  7  6  2  0
  6  5  1  0
  5 10  2  0
 23 10  1  0
 22 11  1  0
 21 12  1  0
 22 23  1  0
 18 17  1  0
 17 16  2  0
 16 15  1  0
 15 14  2  0
 14 13  1  0
 13 18  2  0
 33 18  1  0
 30 19  1  0
 28 26  1  0
 24 20  2  0
 25 24  1  0
 24 23  1  0
 22 21  1  0
 21 25  2  0
 26 25  1  0
 32 27  2  0
 31 28  2  0
 33 32  1  0
 32 31  1  0
 31 30  1  0
 30 29  2  0
 29 33  1  0
M  END
